# Supplementary material for: Single-cell transcriptome and TCR profiling reveal activated and expanded T cell populations in Parkinson’s disease
Source: Cell Discov. 2021 Jul 20;7:52. doi: 10.1038/s41421-021-00280-3 (PMC8289849; doi:10.1038/s41421-021-00280-3)
Supplement: Supplementary file 2 — Supplementary Table S1. Summary of single-cell RNA and TCR sequencing data. [file 41421_2021_280_MOESM2_ESM.xlsx]

## Sheet: Table S1
Supplementary Table S1. Summary of single-cell RNA and TCR sequencing data.
SampleID	Age	Sex	Disease	Tissue	No. of cells (scRNA-seq)	No. of cells (scTCR-seq)	No. of cells (scRNA & scTCR)	Total counts (UMI)	Median counts per cell	Total genes	Median genes per cell	Source
P1	56	Female	Parkinson's	Blood	7511	7227	5938	31941783	4048	15334	1476	Local output
P2	63	Female	Parkinson's	Blood	6359	5819	4831	28193405	4184	15265	1531	Local output
P3	68	Female	Parkinson's	Blood	4681	5219	4402	21511031	4343	15224	1546	Local output
P4	61	Female	Parkinson's	Blood	5455	5996	5090	26702431	4607	15303	1501	Local output
P5	69	Male	Parkinson's	Blood	6000	6803	5605	22338286	3616	15164	1177	Local output
P6	65	Male	Parkinson's	Blood	5628	6183	5059	24263362	4138	15174	1509	Local output
P7	68	Male	Parkinson's	Blood	5796	6633	5556	25715083	4238	15150	1469	Local output
P8	50	Male	Parkinson's	Blood	6639	7624	6250	29994018	4356	15278	1426	Local output
N1	71	Female	Healthy control	Blood	6647	7616	6292	25897711	3736	15319	1392	Local output
N2	54	Female	Healthy control	Blood	7570	8231	6892	29790345	3777	15318	1330	Local output
N3	65	Female	Healthy control	Blood	7050	7930	6588	29284571	3991	15316	1441	Local output
N4	51	Male	Healthy control	Blood	4719	3899	2963	14123742	2921	15227	1144	Local output
N5	65	Male	Healthy control	Blood	6432	6995	5848	27254759	4107	15319	1487	Local output
N6	65	Male	Healthy control	Blood	4293	4851	4009	16874345	3839	15196	1401	Local output
N7	NA	NA	Healthy control	Blood	3910	3925	3439	16676894	4334	14567	1330	10X Genomics (https://support.10xgenomics.com/single-cellvdj/datasets)
N8	NA	NA	Healthy control	Blood	6357	6648	5622	25907704	4158	14947	1352	10X Genomics (https://support.10xgenomics.com/single-cellvdj/datasets)
N9	ranging from 50 to 80	NA	Healthy control	Blood	2115	NA	NA	6700944	3178	13498	913	Hashimoto et al. Single-cell transcriptomics reveals expansion of cytotoxic CD4 T cells in supercentenarians. Proceedings of the National Academy of Sciences of the United States of America 116, 24242-24251 (2019)
N10			Healthy control	Blood	1510	NA	NA	2645516	1720	13076	606	Hashimoto et al. Single-cell transcriptomics reveals expansion of cytotoxic CD4 T cells in supercentenarians. Proceedings of the National Academy of Sciences of the United States of America 116, 24242-24251 (2019)
N11			Healthy control	Blood	966	NA	NA	1348017	1365	12283	510	Hashimoto et al. Single-cell transcriptomics reveals expansion of cytotoxic CD4 T cells in supercentenarians. Proceedings of the National Academy of Sciences of the United States of America 116, 24242-24251 (2019)
N12			Healthy control	Blood	1757	NA	NA	4022530	2252	13515	765	Hashimoto et al. Single-cell transcriptomics reveals expansion of cytotoxic CD4 T cells in supercentenarians. Proceedings of the National Academy of Sciences of the United States of America 116, 24242-24251 (2019)
N13			Healthy control	Blood	1970	NA	NA	5601694	2844	13708	863	Hashimoto et al. Single-cell transcriptomics reveals expansion of cytotoxic CD4 T cells in supercentenarians. Proceedings of the National Academy of Sciences of the United States of America 116, 24242-24251 (2019)
PD1	Mean age was 68.71 (8.61 SD)	The ratio of males to females was 1:1.1	Parkinson's	Cerebrospinal fluid (CSF)	NA	645	NA	NA	NA	NA	NA	Gate et al. Clonally expanded CD8 T cells patrol the cerebrospinal fluid in Alzheimer's disease. Nature 577, 399-404 (2020)
PD2			Parkinson's	Cerebrospinal fluid (CSF)	NA	41	NA	NA	NA	NA	NA	Gate et al. Clonally expanded CD8 T cells patrol the cerebrospinal fluid in Alzheimer's disease. Nature 577, 399-404 (2020)
PD3			Parkinson's	Cerebrospinal fluid (CSF)	NA	71	NA	NA	NA	NA	NA	Gate et al. Clonally expanded CD8 T cells patrol the cerebrospinal fluid in Alzheimer's disease. Nature 577, 399-404 (2020)
PD4			Parkinson's	Cerebrospinal fluid (CSF)	NA	973	NA	NA	NA	NA	NA	Gate et al. Clonally expanded CD8 T cells patrol the cerebrospinal fluid in Alzheimer's disease. Nature 577, 399-404 (2020)
PD5			Parkinson's	Cerebrospinal fluid (CSF)	NA	1212	NA	NA	NA	NA	NA	Gate et al. Clonally expanded CD8 T cells patrol the cerebrospinal fluid in Alzheimer's disease. Nature 577, 399-404 (2020)
PD6			Parkinson's	Cerebrospinal fluid (CSF)	NA	898	NA	NA	NA	NA	NA	Gate et al. Clonally expanded CD8 T cells patrol the cerebrospinal fluid in Alzheimer's disease. Nature 577, 399-404 (2020)
HC1			Healthy control	Cerebrospinal fluid (CSF)	NA	1197	NA	NA	NA	NA	NA	Gate et al. Clonally expanded CD8 T cells patrol the cerebrospinal fluid in Alzheimer's disease. Nature 577, 399-404 (2020)
HC2			Healthy control	Cerebrospinal fluid (CSF)	NA	1251	NA	NA	NA	NA	NA	Gate et al. Clonally expanded CD8 T cells patrol the cerebrospinal fluid in Alzheimer's disease. Nature 577, 399-404 (2020)
HC3			Healthy control	Cerebrospinal fluid (CSF)	NA	1651	NA	NA	NA	NA	NA	Gate et al. Clonally expanded CD8 T cells patrol the cerebrospinal fluid in Alzheimer's disease. Nature 577, 399-404 (2020)
HC4			Healthy control	Cerebrospinal fluid (CSF)	NA	1762	NA	NA	NA	NA	NA	Gate et al. Clonally expanded CD8 T cells patrol the cerebrospinal fluid in Alzheimer's disease. Nature 577, 399-404 (2020)
HC5			Healthy control	Cerebrospinal fluid (CSF)	NA	15	NA	NA	NA	NA	NA	Gate et al. Clonally expanded CD8 T cells patrol the cerebrospinal fluid in Alzheimer's disease. Nature 577, 399-404 (2020)
HC6			Healthy control	Cerebrospinal fluid (CSF)	NA	40	NA	NA	NA	NA	NA	Gate et al. Clonally expanded CD8 T cells patrol the cerebrospinal fluid in Alzheimer's disease. Nature 577, 399-404 (2020)
HC7			Healthy control	Cerebrospinal fluid (CSF)	NA	85	NA	NA	NA	NA	NA	Gate et al. Clonally expanded CD8 T cells patrol the cerebrospinal fluid in Alzheimer's disease. Nature 577, 399-404 (2020)
HC8			Healthy control	Cerebrospinal fluid (CSF)	NA	1178	NA	NA	NA	NA	NA	Gate et al. Clonally expanded CD8 T cells patrol the cerebrospinal fluid in Alzheimer's disease. Nature 577, 399-404 (2020)
HC9			Healthy control	Cerebrospinal fluid (CSF)	NA	1072	NA	NA	NA	NA	NA	Gate et al. Clonally expanded CD8 T cells patrol the cerebrospinal fluid in Alzheimer's disease. Nature 577, 399-404 (2020)
Total	NA	NA	NA	NA	103365	113690	84384	NA	NA	15769	1391
