# Supplementary material for: Single-cell transcriptome and TCR profiling reveal activated and expanded T cell populations in Parkinson’s disease
Source: Cell Discov. 2021 Jul 20;7:52. doi: 10.1038/s41421-021-00280-3 (PMC8289849; doi:10.1038/s41421-021-00280-3)
Supplement: Supplementary file 3 — Supplementary Table S2. Statistics on some features of MAIT and gdT cells in each cluster. [file 41421_2021_280_MOESM3_ESM.xlsx]

## Sheet: gdT cells
Supplementary Table S2. Statistics on some features of gdT cells in each cluster.
cluster	No. of cells	No. of cells with αβ TCR	No. of cells without αβ TCR (gdT cells) (%)	Percentage of cells without αβ TCR (gdT cells)	Percentage of cells with TRDV1 expression	Percentage of cells with TRDV2 expression	Percentage of cells with TRGV9 expression
C1	10156	8664	1492	0.146908	0.0127019	0.0073848	0.00708941
C2	9699	8263	1436	0.148057	0.0143314	0.00299	0.00422724
C3	8943	8145	798	0.0892318	0.0252712	0.00805099	0.136643
C4	8430	7136	1294	0.153499	0.015777	0.00676157	0.00557533
C5	7156	6462	694	0.0969816	0.0217999	0.00405254	0.00475126
C6	7105	6553	552	0.0776918	0.0291344	0.0135116	0.191696
C7	5898	5215	683	0.115802	0.0171244	0.00525602	0.0079688
C8	5866	5123	743	0.126662	0.0144903	0.00528469	0.00715991
C9	5500	5078	422	0.0767273	0.0134545	0.00509091	0.0283636
C10	5004	332	4672	0.933653	0.0365707	0.938849	0.929656
C11	3896	2410	1486	0.381417	0.305441	0.0372177	0.26386
C12	3807	3487	320	0.0840557	0.0147097	0.00157604	0.00682953
C13	3130	2988	142	0.0453674	0.0111821	0.00734824	0.209904
C14	2931	2331	600	0.204708	0.00887069	0.10406	0.184237
C15	2797	2430	367	0.131212	0.0303897	0.0100107	0.158742
C16	2486	1621	865	0.347949	0.0128721	0.0128721	0.0241352
C17	2285	1987	298	0.130416	0.0140044	0.00393873	0.00437637
C18	1734	1541	193	0.111303	0.017301	0.00634371	0.00634371
C19	1709	1603	106	0.0620246	0.0134582	0.00526624	0.00526624
C20	1348	1233	115	0.0853116	0.00964392	0.00222552	0.0192878
C21	1100	775	325	0.295455	0.0236364	0.04	0.0818182

## Sheet: MAIT cells
Supplementary Table S2. Statistics on some features of MAIT cells in each cluster.
cluster	No. of cells	No. of cells with αβ TCR	No. of cells with TRAV1-2 and TRAJ33 TCR (MAIT cells)	Percentage of cells with TRAV1-2 and TRAJ33 TCR (MAIT cells)
C1	10156	8664	8	0.000923361
C2	9699	8263	8	0.000968171
C3	8943	8145	15	0.00184162
C4	8430	7136	2	0.000280269
C5	7156	6462	19	0.00294027
C6	7105	6553	7	0.00106821
C7	5898	5215	5	0.000958773
C8	5866	5123	3	0.000585594
C9	5500	5078	59	0.0116187
C10	5004	332	16	0.0481928
C11	3896	2410	7	0.00290456
C12	3807	3487	11	0.00315457
C13	3130	2988	4	0.00133869
C14	2931	2331	1704	0.731017
C15	2797	2430	8	0.00329218
C16	2486	1621	57	0.0351635
C17	2285	1987	4	0.00201309
C18	1734	1541	1	0.000648929
C19	1709	1603	0	0
C20	1348	1233	2	0.00162206
C21	1100	775	8	0.0103226
			18
