# Supplementary material for: Single-cell transcriptome and TCR profiling reveal activated and expanded T cell populations in Parkinson’s disease
Source: Cell Discov. 2021 Jul 20;7:52. doi: 10.1038/s41421-021-00280-3 (PMC8289849; doi:10.1038/s41421-021-00280-3)
Supplement: Supplementary file 4 — Supplementary Table S3. Marker genes for each cluster. [file 41421_2021_280_MOESM4_ESM.xlsx]

## Sheet: Marker genes for each cluster
Supplementary Table S3. Marker genes for each cluster.
cluster	gene	avg_logFC	pct.1	pct.2	p_val	p_val_adj
C1:Central memory CD4+ T cells	PASK	0.557629	0.924	0.808	0	0
C1:Central memory CD4+ T cells	LIMS1	0.540207	0.905	0.834	0	0
C1:Central memory CD4+ T cells	AQP3	0.478572	0.935	0.881	0	0
C1:Central memory CD4+ T cells	LTB	0.445838	0.995	0.972	0	0
C1:Central memory CD4+ T cells	GPR183	0.441023	0.902	0.85	0	0
C1:Central memory CD4+ T cells	TRBV20-1	0.409659	0.802	0.775	0	0
C1:Central memory CD4+ T cells	MAL	0.366781	0.87	0.779	0	0
C1:Central memory CD4+ T cells	TCF7	0.36433	0.964	0.927	0	0
C1:Central memory CD4+ T cells	SELL	0.324588	0.975	0.934	0	0
C1:Central memory CD4+ T cells	LDHB	0.302232	0.996	0.978	0	0
C1:Central memory CD4+ T cells	IL6R	0.294921	0.838	0.784	0	0
C1:Central memory CD4+ T cells	INPP4B	0.287465	0.868	0.837	0	0
C1:Central memory CD4+ T cells	CORO1B	0.28742	0.87	0.83	0	0
C1:Central memory CD4+ T cells	CD40LG	0.286765	0.861	0.828	0	0
C1:Central memory CD4+ T cells	PIM2	0.282363	0.901	0.853	0	0
C1:Central memory CD4+ T cells	TSHZ2	0.280744	0.78	0.778	0	0
C1:Central memory CD4+ T cells	LINC00402	0.280169	0.767	0.7	0	0
C1:Central memory CD4+ T cells	FYB1	0.279216	0.993	0.981	0	0
C1:Central memory CD4+ T cells	TMEM123	0.276062	0.927	0.895	0	0
C1:Central memory CD4+ T cells	CD4	0.269693	0.9	0.888	0	0
C1:Central memory CD4+ T cells	CD82	0.266258	0.862	0.826	0	0
C1:Central memory CD4+ T cells	DGKA	0.25743	0.904	0.85	0	0
C1:Central memory CD4+ T cells	TESPA1	0.250517	0.925	0.891	0	0
C1:Central memory CD4+ T cells	ZNF683	-0.255119	0.822	0.824	0	0
C1:Central memory CD4+ T cells	PTGDR	-0.272287	0.632	0.719	0	0
C1:Central memory CD4+ T cells	AOAH	-0.289448	0.638	0.735	0	0
C1:Central memory CD4+ T cells	RUNX3	-0.297778	0.709	0.787	0	0
C1:Central memory CD4+ T cells	TRGV2	-0.315751	0.701	0.782	0	0
C1:Central memory CD4+ T cells	CCL4L2	-0.316912	0.596	0.778	0	0
C1:Central memory CD4+ T cells	EOMES	-0.335018	0.814	0.835	0	0
C1:Central memory CD4+ T cells	CHST12	-0.339773	0.617	0.732	0	0
C1:Central memory CD4+ T cells	LINC01871	-0.342419	0.785	0.832	0	0
C1:Central memory CD4+ T cells	SYTL2	-0.343125	0.778	0.793	0	0
C1:Central memory CD4+ T cells	IL32	-0.344169	0.996	0.994	0	0
C1:Central memory CD4+ T cells	XCL2	-0.366254	0.722	0.791	0	0
C1:Central memory CD4+ T cells	TPST2	-0.369993	0.681	0.758	0	0
C1:Central memory CD4+ T cells	ITGB2	-0.376842	0.947	0.963	0	0
C1:Central memory CD4+ T cells	APOBEC3G	-0.389183	0.578	0.705	0	0
C1:Central memory CD4+ T cells	XCL1	-0.392622	0.826	0.877	0	0
C1:Central memory CD4+ T cells	PECAM1	-0.397391	0.831	0.865	0	0
C1:Central memory CD4+ T cells	TBX21	-0.40759	0.748	0.789	0	0
C1:Central memory CD4+ T cells	APMAP	-0.417625	0.729	0.81	0	0
C1:Central memory CD4+ T cells	CTSC	-0.434893	0.777	0.847	0	0
C1:Central memory CD4+ T cells	NCR3	-0.435944	0.753	0.794	0	0
C1:Central memory CD4+ T cells	ADGRG1	-0.445323	0.693	0.762	0	0
C1:Central memory CD4+ T cells	GZMM	-0.447023	0.867	0.899	0	0
C1:Central memory CD4+ T cells	FCRL6	-0.484535	0.831	0.854	0	0
C1:Central memory CD4+ T cells	HLA-DRB5	-0.496679	0.55	0.643	0	0
C1:Central memory CD4+ T cells	FCGR3A	-0.498591	0.732	0.808	0	0
C1:Central memory CD4+ T cells	ID2	-0.514011	0.814	0.848	0	0
C1:Central memory CD4+ T cells	S1PR5	-0.523274	0.708	0.794	0	0
C1:Central memory CD4+ T cells	MATK	-0.550259	0.794	0.808	0	0
C1:Central memory CD4+ T cells	CLIC1	-0.551204	0.89	0.922	0	0
C1:Central memory CD4+ T cells	SAMD3	-0.564571	0.704	0.783	0	0
C1:Central memory CD4+ T cells	CMC1	-0.592684	0.678	0.785	0	0
C1:Central memory CD4+ T cells	HLA-DPB1	-0.593463	0.792	0.87	0	0
C1:Central memory CD4+ T cells	C12orf75	-0.643068	0.774	0.827	0	0
C1:Central memory CD4+ T cells	LINC02446	-0.678975	0.794	0.844	0	0
C1:Central memory CD4+ T cells	GZMB	-0.686079	0.515	0.701	0	0
C1:Central memory CD4+ T cells	HLA-DPA1	-0.694052	0.72	0.855	0	0
C1:Central memory CD4+ T cells	CX3CR1	-0.699625	0.729	0.808	0	0
C1:Central memory CD4+ T cells	LYAR	-0.742542	0.704	0.838	0	0
C1:Central memory CD4+ T cells	CD74	-0.767182	0.966	0.975	0	0
C1:Central memory CD4+ T cells	CCL4	-0.784847	0.531	0.687	0	0
C1:Central memory CD4+ T cells	HOPX	-0.786665	0.778	0.84	0	0
C1:Central memory CD4+ T cells	FGFBP2	-0.814796	0.792	0.814	0	0
C1:Central memory CD4+ T cells	KLRD1	-0.840575	0.807	0.882	0	0
C1:Central memory CD4+ T cells	DUSP2	-0.8508	0.768	0.835	0	0
C1:Central memory CD4+ T cells	PLEK	-0.874054	0.737	0.871	0	0
C1:Central memory CD4+ T cells	KLRG1	-0.923597	0.611	0.792	0	0
C1:Central memory CD4+ T cells	TRGV9	-0.971799	0.833	0.873	0	0
C1:Central memory CD4+ T cells	CD8B	-0.97286	0.779	0.833	0	0
C1:Central memory CD4+ T cells	HLA-DRB1	-1.00522	0.735	0.843	0	0
C1:Central memory CD4+ T cells	CTSW	-1.0643	0.678	0.846	0	0
C1:Central memory CD4+ T cells	PRF1	-1.11139	0.689	0.825	0	0
C1:Central memory CD4+ T cells	CD8A	-1.1657	0.835	0.883	0	0
C1:Central memory CD4+ T cells	GZMH	-1.26506	0.731	0.796	0	0
C1:Central memory CD4+ T cells	CST7	-1.51164	0.777	0.886	0	0
C1:Central memory CD4+ T cells	GZMA	-1.55325	0.788	0.898	0	0
C1:Central memory CD4+ T cells	GNLY	-1.89196	0.68	0.764	0	0
C1:Central memory CD4+ T cells	CCL5	-2.46518	0.889	0.935	0	0
C1:Central memory CD4+ T cells	NKG7	-2.51885	0.789	0.883	0	0
C1:Central memory CD4+ T cells	SH3BGRL3	-0.340708	0.993	0.988	4.53556e-296	1.36067e-292
C1:Central memory CD4+ T cells	HLA-DQA1	-0.278609	0.745	0.762	5.93812e-277	1.78144e-273
C1:Central memory CD4+ T cells	C1orf21	-0.28025	0.699	0.718	8.72624e-274	2.61787e-270
C1:Central memory CD4+ T cells	GZMK	-0.300747	0.815	0.864	4.32782e-273	1.29835e-269
C1:Central memory CD4+ T cells	GBP5	-0.385157	0.674	0.766	2.24777e-271	6.74332e-268
C1:Central memory CD4+ T cells	TRBV7-2	0.278149	0.749	0.677	4.09426e-266	1.22828e-262
C1:Central memory CD4+ T cells	TRGC2	-0.276188	0.843	0.85	1.81663e-262	5.44988e-259
C1:Central memory CD4+ T cells	XBP1	-0.302372	0.692	0.795	2.19286e-256	6.57859e-253
C1:Central memory CD4+ T cells	FGR	-0.38825	0.801	0.797	3.03972e-254	9.11915e-251
C1:Central memory CD4+ T cells	TRG-AS1	-0.287284	0.594	0.691	9.40747e-254	2.82224e-250
C1:Central memory CD4+ T cells	S100A6	-0.292828	0.974	0.977	1.39901e-250	4.19704e-247
C1:Central memory CD4+ T cells	CYBA	-0.3239	0.912	0.932	3.99743e-249	1.19923e-245
C1:Central memory CD4+ T cells	S100A4	-0.493145	0.97	0.96	8.96138e-241	2.68841e-237
C1:Central memory CD4+ T cells	ADRB2	-0.295217	0.769	0.75	1.12553e-240	3.3766e-237
C1:Central memory CD4+ T cells	HLA-DRA	-0.423198	0.769	0.797	1.1861e-240	3.55831e-237
C1:Central memory CD4+ T cells	ACTN4	-0.328027	0.768	0.826	1.60142e-233	4.80427e-230
C1:Central memory CD4+ T cells	YWHAQ	-0.306538	0.832	0.881	1.01323e-230	3.03968e-227
C1:Central memory CD4+ T cells	LAG3	-0.267504	0.798	0.81	1.68996e-224	5.06988e-221
C1:Central memory CD4+ T cells	ABI3	-0.307406	0.722	0.743	9.24492e-219	2.77348e-215
C1:Central memory CD4+ T cells	ZEB2	-0.339654	0.76	0.755	1.81444e-214	5.44332e-211
C1:Central memory CD4+ T cells	EFHD2	-0.31405	0.75	0.768	1.30911e-205	3.92732e-202
C1:Central memory CD4+ T cells	SLAMF7	-0.271745	0.77	0.752	7.15582e-198	2.14675e-194
C1:Central memory CD4+ T cells	TRAV1-2	-0.255986	0.566	0.668	3.55153e-196	1.06546e-192
C1:Central memory CD4+ T cells	LCP1	-0.28539	0.936	0.951	1.21781e-180	3.65344e-177
C1:Central memory CD4+ T cells	FCRL3	-0.271422	0.791	0.814	1.57548e-180	4.72644e-177
C1:Central memory CD4+ T cells	CD99	-0.302033	0.952	0.962	2.34781e-180	7.04343e-177
C1:Central memory CD4+ T cells	HLA-DQB1	-0.290207	0.785	0.814	3.17176e-178	9.51527e-175
C1:Central memory CD4+ T cells	SYNE1	-0.319196	0.761	0.822	1.7135e-175	5.14051e-172
C1:Central memory CD4+ T cells	PARP8	-0.270025	0.787	0.841	2.86122e-170	8.58367e-167
C1:Central memory CD4+ T cells	STOM	-0.342116	0.747	0.822	6.8889e-166	2.06667e-162
C1:Central memory CD4+ T cells	ARPC5L	-0.259817	0.794	0.837	2.20814e-163	6.62442e-160
C1:Central memory CD4+ T cells	SRGN	-0.334085	0.908	0.926	5.15025e-161	1.54507e-157
C1:Central memory CD4+ T cells	GSTP1	-0.268638	0.835	0.867	8.16646e-157	2.44994e-153
C1:Central memory CD4+ T cells	FLNA	-0.342984	0.885	0.91	3.40067e-153	1.0202e-149
C1:Central memory CD4+ T cells	TGFBR3	-0.308733	0.678	0.703	1.93453e-151	5.8036e-148
C1:Central memory CD4+ T cells	CXCR3	-0.262362	0.833	0.871	3.54856e-144	1.06457e-140
C1:Central memory CD4+ T cells	GNG2	-0.265338	0.751	0.797	3.91067e-141	1.1732e-137
C1:Central memory CD4+ T cells	SYNE2	-0.298728	0.753	0.81	1.95013e-136	5.85039e-133
C1:Central memory CD4+ T cells	IQGAP1	-0.280085	0.813	0.85	2.09616e-136	6.28847e-133
C1:Central memory CD4+ T cells	S100A10	-0.256431	0.961	0.965	6.48621e-126	1.94586e-122
C1:Central memory CD4+ T cells	CAST	-0.25932	0.819	0.86	4.48519e-120	1.34556e-116
C1:Central memory CD4+ T cells	LGALS1	-0.50212	0.767	0.791	1.24817e-119	3.74451e-116
C1:Central memory CD4+ T cells	ANXA2	-0.379548	0.785	0.851	4.14734e-118	1.2442e-114
C1:Central memory CD4+ T cells	MYO1F	-0.365242	0.764	0.81	7.11768e-108	2.1353e-104
C1:Central memory CD4+ T cells	TYROBP	-0.395224	0.559	0.533	3.81177e-72	1.14353e-68
C1:Central memory CD4+ T cells	TRDV2	-0.515611	0.559	0.434	1.051e-58	3.15301e-55
C1:Central memory CD4+ T cells	AHNAK	-0.281502	0.939	0.931	8.20428e-28	2.46128e-24
C2:Naive CD4+ T cells	CCR7	0.740235	0.984	0.924	0	0
C2:Naive CD4+ T cells	LEF1	0.640611	0.98	0.903	0	0
C2:Naive CD4+ T cells	TCF7	0.559169	0.973	0.926	0	0
C2:Naive CD4+ T cells	SELL	0.525037	0.989	0.932	0	0
C2:Naive CD4+ T cells	CD55	0.457051	0.866	0.686	0	0
C2:Naive CD4+ T cells	NOSIP	0.456193	0.968	0.918	0	0
C2:Naive CD4+ T cells	MAL	0.447555	0.877	0.779	0	0
C2:Naive CD4+ T cells	RPS13	0.438353	1	1	0	0
C2:Naive CD4+ T cells	IL6ST	0.425369	0.893	0.764	0	0
C2:Naive CD4+ T cells	LRRN3	0.412509	0.848	0.666	0	0
C2:Naive CD4+ T cells	ACTN1	0.412316	0.867	0.818	0	0
C2:Naive CD4+ T cells	RPS3A	0.408091	1	1	0	0
C2:Naive CD4+ T cells	ANKRD55	0.393908	0.819	0.768	0	0
C2:Naive CD4+ T cells	PIK3IP1	0.393255	0.945	0.863	0	0
C2:Naive CD4+ T cells	EEF1B2	0.385899	0.999	0.997	0	0
C2:Naive CD4+ T cells	RPL32	0.380915	1	1	0	0
C2:Naive CD4+ T cells	PCED1B	0.374771	0.878	0.836	0	0
C2:Naive CD4+ T cells	RPL9	0.372068	1	0.999	0	0
C2:Naive CD4+ T cells	MYC	0.371669	0.886	0.876	0	0
C2:Naive CD4+ T cells	RPS5	0.370273	1	0.999	0	0
C2:Naive CD4+ T cells	EPHX2	0.367831	0.849	0.787	0	0
C2:Naive CD4+ T cells	OXNAD1	0.364624	0.857	0.741	0	0
C2:Naive CD4+ T cells	TRABD2A	0.363586	0.852	0.814	0	0
C2:Naive CD4+ T cells	TSHZ2	0.356014	0.765	0.779	0	0
C2:Naive CD4+ T cells	LDHB	0.352516	0.997	0.978	0	0
C2:Naive CD4+ T cells	FOXP1	0.350807	0.925	0.855	0	0
C2:Naive CD4+ T cells	RGCC	0.339145	0.904	0.826	0	0
C2:Naive CD4+ T cells	RPS8	0.331823	1	1	0	0
C2:Naive CD4+ T cells	TXK	0.329393	0.792	0.735	0	0
C2:Naive CD4+ T cells	RPL34	0.326417	1	1	0	0
C2:Naive CD4+ T cells	ADTRP	0.326321	0.706	0.643	0	0
C2:Naive CD4+ T cells	LDLRAP1	0.323356	0.919	0.866	0	0
C2:Naive CD4+ T cells	TRAT1	0.313265	0.909	0.875	0	0
C2:Naive CD4+ T cells	RPS6	0.307193	1	1	0	0
C2:Naive CD4+ T cells	LTB	0.306801	0.991	0.973	0	0
C2:Naive CD4+ T cells	RPS12	0.301961	1	1	0	0
C2:Naive CD4+ T cells	AIF1	0.299051	0.719	0.625	0	0
C2:Naive CD4+ T cells	BEX3	0.297194	0.788	0.67	0	0
C2:Naive CD4+ T cells	NOG	0.295898	0.861	0.773	0	0
C2:Naive CD4+ T cells	CAMK4	0.289509	0.898	0.856	0	0
C2:Naive CD4+ T cells	FCMR	0.282615	0.952	0.899	0	0
C2:Naive CD4+ T cells	PABPC1	0.282124	1	0.998	0	0
C2:Naive CD4+ T cells	FAM153C	0.281126	0.925	0.861	0	0
C2:Naive CD4+ T cells	RPL39	0.280106	1	0.995	0	0
C2:Naive CD4+ T cells	AK5	0.273216	0.741	0.555	0	0
C2:Naive CD4+ T cells	RPS9	0.269685	1	0.998	0	0
C2:Naive CD4+ T cells	RPL13	0.268994	1	1	0	0
C2:Naive CD4+ T cells	LINC01550	0.261588	0.802	0.723	0	0
C2:Naive CD4+ T cells	CA6	0.26089	0.752	0.63	0	0
C2:Naive CD4+ T cells	MARCKSL1	0.25908	0.884	0.82	0	0
C2:Naive CD4+ T cells	RPL10	0.257925	1	1	0	0
C2:Naive CD4+ T cells	RPL21	0.255975	1	0.999	0	0
C2:Naive CD4+ T cells	ABLIM1	0.250229	0.87	0.792	0	0
C2:Naive CD4+ T cells	CLIC3	-0.256016	0.727	0.696	0	0
C2:Naive CD4+ T cells	FAS	-0.262778	0.583	0.712	0	0
C2:Naive CD4+ T cells	TRBV12-4	-0.265121	0.768	0.848	0	0
C2:Naive CD4+ T cells	ZNF683	-0.266375	0.858	0.821	0	0
C2:Naive CD4+ T cells	MAP4	-0.268958	0.732	0.767	0	0
C2:Naive CD4+ T cells	YWHAH	-0.269247	0.766	0.827	0	0
C2:Naive CD4+ T cells	AOAH	-0.272964	0.681	0.73	0	0
C2:Naive CD4+ T cells	TRGV10	-0.275714	0.836	0.803	0	0
C2:Naive CD4+ T cells	BATF	-0.276525	0.668	0.755	0	0
C2:Naive CD4+ T cells	ARAP2	-0.277665	0.66	0.735	0	0
C2:Naive CD4+ T cells	CD58	-0.278142	0.845	0.734	0	0
C2:Naive CD4+ T cells	DEK	-0.28342	0.751	0.856	0	0
C2:Naive CD4+ T cells	SP140	-0.28766	0.666	0.753	0	0
C2:Naive CD4+ T cells	PTGDR	-0.28775	0.539	0.728	0	0
C2:Naive CD4+ T cells	CASP8	-0.288166	0.636	0.763	0	0
C2:Naive CD4+ T cells	SLAMF7	-0.28869	0.771	0.752	0	0
C2:Naive CD4+ T cells	TRGC2	-0.29973	0.857	0.848	0	0
C2:Naive CD4+ T cells	SIT1	-0.301412	0.802	0.855	0	0
C2:Naive CD4+ T cells	FAM129A	-0.302493	0.821	0.746	0	0
C2:Naive CD4+ T cells	PLEKHF1	-0.305394	0.726	0.781	0	0
C2:Naive CD4+ T cells	AC006369.1	-0.309363	0.667	0.729	0	0
C2:Naive CD4+ T cells	ADRB2	-0.309927	0.756	0.751	0	0
C2:Naive CD4+ T cells	TRAV12-2	-0.312181	0.736	0.857	0	0
C2:Naive CD4+ T cells	RUNX3	-0.313245	0.686	0.789	0	0
C2:Naive CD4+ T cells	DIAPH1	-0.314409	0.734	0.79	0	0
C2:Naive CD4+ T cells	LAG3	-0.314823	0.782	0.811	0	0
C2:Naive CD4+ T cells	MT-ND5	-0.315151	0.993	0.996	0	0
C2:Naive CD4+ T cells	CD52	-0.315689	0.994	0.996	0	0
C2:Naive CD4+ T cells	RAB27A	-0.318966	0.784	0.807	0	0
C2:Naive CD4+ T cells	SH2D1A	-0.322812	0.722	0.805	0	0
C2:Naive CD4+ T cells	RAB29	-0.325276	0.683	0.774	0	0
C2:Naive CD4+ T cells	TXN	-0.325638	0.783	0.812	0	0
C2:Naive CD4+ T cells	GPR65	-0.327455	0.68	0.733	0	0
C2:Naive CD4+ T cells	TRGV2	-0.327829	0.688	0.783	0	0
C2:Naive CD4+ T cells	PTPN7	-0.330371	0.699	0.812	0	0
C2:Naive CD4+ T cells	CLEC2B	-0.332642	0.705	0.799	0	0
C2:Naive CD4+ T cells	ZYX	-0.333043	0.866	0.89	0	0
C2:Naive CD4+ T cells	ARL4C	-0.336556	0.746	0.852	0	0
C2:Naive CD4+ T cells	TLN1	-0.337466	0.734	0.78	0	0
C2:Naive CD4+ T cells	MT-ND6	-0.338497	0.959	0.977	0	0
C2:Naive CD4+ T cells	FCRL3	-0.338681	0.846	0.808	0	0
C2:Naive CD4+ T cells	MT-CO1	-0.340032	1	1	0	0
C2:Naive CD4+ T cells	ARPC5L	-0.344291	0.799	0.836	0	0
C2:Naive CD4+ T cells	IRF1	-0.346038	0.693	0.8	0	0
C2:Naive CD4+ T cells	ABI3	-0.353298	0.676	0.748	0	0
C2:Naive CD4+ T cells	EOMES	-0.357093	0.79	0.837	0	0
C2:Naive CD4+ T cells	AKNA	-0.357872	0.832	0.861	0	0
C2:Naive CD4+ T cells	ZEB2	-0.357986	0.731	0.758	0	0
C2:Naive CD4+ T cells	GZMK	-0.3592	0.881	0.857	0	0
C2:Naive CD4+ T cells	IKZF3	-0.360592	0.766	0.81	0	0
C2:Naive CD4+ T cells	PRDM1	-0.361781	0.514	0.674	0	0
C2:Naive CD4+ T cells	TGFBR3	-0.366236	0.667	0.703	0	0
C2:Naive CD4+ T cells	STK10	-0.371746	0.763	0.83	0	0
C2:Naive CD4+ T cells	HLA-DQB1	-0.371861	0.849	0.807	0	0
C2:Naive CD4+ T cells	GSTP1	-0.374407	0.809	0.87	0	0
C2:Naive CD4+ T cells	XCL2	-0.376166	0.75	0.788	0	0
C2:Naive CD4+ T cells	TNFRSF1B	-0.380641	0.753	0.799	0	0
C2:Naive CD4+ T cells	CHST12	-0.385755	0.622	0.731	0	0
C2:Naive CD4+ T cells	CFL1	-0.386522	0.952	0.977	0	0
C2:Naive CD4+ T cells	OPTN	-0.387071	0.772	0.862	0	0
C2:Naive CD4+ T cells	PARP8	-0.388343	0.781	0.842	0	0
C2:Naive CD4+ T cells	MYH9	-0.389203	0.933	0.949	0	0
C2:Naive CD4+ T cells	FGR	-0.391064	0.77	0.801	0	0
C2:Naive CD4+ T cells	TYROBP	-0.397231	0.283	0.562	0	0
C2:Naive CD4+ T cells	XCL1	-0.404234	0.789	0.881	0	0
C2:Naive CD4+ T cells	CAPN2	-0.405437	0.833	0.866	0	0
C2:Naive CD4+ T cells	CD63	-0.405447	0.743	0.787	0	0
C2:Naive CD4+ T cells	ADAM8	-0.406087	0.69	0.81	0	0
C2:Naive CD4+ T cells	LY6E	-0.409343	0.871	0.925	0	0
C2:Naive CD4+ T cells	SPN	-0.410655	0.771	0.842	0	0
C2:Naive CD4+ T cells	PPP2R5C	-0.422022	0.782	0.855	0	0
C2:Naive CD4+ T cells	ATP2B4	-0.423697	0.696	0.793	0	0
C2:Naive CD4+ T cells	GLIPR1	-0.42454	0.749	0.799	0	0
C2:Naive CD4+ T cells	IFITM3	-0.425438	0.952	0.973	0	0
C2:Naive CD4+ T cells	SYNE1	-0.428507	0.747	0.823	0	0
C2:Naive CD4+ T cells	ITGAL	-0.434315	0.732	0.815	0	0
C2:Naive CD4+ T cells	TBX21	-0.434556	0.583	0.806	0	0
C2:Naive CD4+ T cells	SH2D2A	-0.434678	0.715	0.758	0	0
C2:Naive CD4+ T cells	MSN	-0.442786	0.878	0.921	0	0
C2:Naive CD4+ T cells	IL2RB	-0.44446	0.744	0.805	0	0
C2:Naive CD4+ T cells	HLA-DRA	-0.449302	0.769	0.797	0	0
C2:Naive CD4+ T cells	EZR	-0.449517	0.837	0.891	0	0
C2:Naive CD4+ T cells	FYN	-0.450128	0.813	0.874	0	0
C2:Naive CD4+ T cells	NCR3	-0.451589	0.744	0.795	0	0
C2:Naive CD4+ T cells	ALOX5AP	-0.457001	0.875	0.899	0	0
C2:Naive CD4+ T cells	CD2	-0.457769	0.865	0.932	0	0
C2:Naive CD4+ T cells	ZBTB38	-0.464025	0.794	0.85	0	0
C2:Naive CD4+ T cells	YWHAQ	-0.468014	0.814	0.882	0	0
C2:Naive CD4+ T cells	MYL6	-0.468223	0.954	0.979	0	0
C2:Naive CD4+ T cells	APOBEC3G	-0.468794	0.564	0.705	0	0
C2:Naive CD4+ T cells	IQGAP1	-0.475348	0.811	0.85	0	0
C2:Naive CD4+ T cells	APMAP	-0.475834	0.715	0.811	0	0
C2:Naive CD4+ T cells	TPST2	-0.475853	0.619	0.764	0	0
C2:Naive CD4+ T cells	IFITM2	-0.477556	0.962	0.981	0	0
C2:Naive CD4+ T cells	ZFP36L2	-0.481967	0.974	0.99	0	0
C2:Naive CD4+ T cells	GZMM	-0.485996	0.851	0.9	0	0
C2:Naive CD4+ T cells	DUSP1	-0.487123	0.622	0.763	0	0
C2:Naive CD4+ T cells	CDC42EP3	-0.488552	0.715	0.83	0	0
C2:Naive CD4+ T cells	GBP5	-0.491831	0.637	0.77	0	0
C2:Naive CD4+ T cells	FCRL6	-0.502628	0.876	0.85	0	0
C2:Naive CD4+ T cells	FCGR3A	-0.503841	0.777	0.803	0	0
C2:Naive CD4+ T cells	ACTN4	-0.506918	0.782	0.825	0	0
C2:Naive CD4+ T cells	CAST	-0.508324	0.777	0.865	0	0
C2:Naive CD4+ T cells	SAMD3	-0.512752	0.729	0.78	0	0
C2:Naive CD4+ T cells	COTL1	-0.516123	0.765	0.894	0	0
C2:Naive CD4+ T cells	ACTG1	-0.517649	0.99	0.997	0	0
C2:Naive CD4+ T cells	TIGIT	-0.518321	0.794	0.827	0	0
C2:Naive CD4+ T cells	PPP1R18	-0.51992	0.792	0.903	0	0
C2:Naive CD4+ T cells	SYNE2	-0.528884	0.701	0.815	0	0
C2:Naive CD4+ T cells	ANXA5	-0.529434	0.612	0.79	0	0
C2:Naive CD4+ T cells	TRDV2	-0.532801	0.224	0.47	0	0
C2:Naive CD4+ T cells	MYO1G	-0.538477	0.733	0.825	0	0
C2:Naive CD4+ T cells	HLA-DRB5	-0.541771	0.479	0.65	0	0
C2:Naive CD4+ T cells	CTSC	-0.543296	0.821	0.842	0	0
C2:Naive CD4+ T cells	MATK	-0.561434	0.747	0.812	0	0
C2:Naive CD4+ T cells	DOK2	-0.562029	0.785	0.862	0	0
C2:Naive CD4+ T cells	GAPDH	-0.56522	0.98	0.993	0	0
C2:Naive CD4+ T cells	STOM	-0.581372	0.749	0.821	0	0
C2:Naive CD4+ T cells	PFN1	-0.592587	0.973	0.991	0	0
C2:Naive CD4+ T cells	CXCR3	-0.596074	0.832	0.871	0	0
C2:Naive CD4+ T cells	IL10RA	-0.599765	0.836	0.9	0	0
C2:Naive CD4+ T cells	ITGB2	-0.609152	0.934	0.965	0	0
C2:Naive CD4+ T cells	CMC1	-0.615491	0.671	0.785	0	0
C2:Naive CD4+ T cells	CYBA	-0.631029	0.859	0.937	0	0
C2:Naive CD4+ T cells	MYO1F	-0.634184	0.781	0.808	0	0
C2:Naive CD4+ T cells	S100A6	-0.635787	0.943	0.98	0	0
C2:Naive CD4+ T cells	HLA-DPB1	-0.647683	0.793	0.87	0	0
C2:Naive CD4+ T cells	KLF6	-0.667208	0.763	0.89	0	0
C2:Naive CD4+ T cells	LINC02446	-0.669806	0.836	0.84	0	0
C2:Naive CD4+ T cells	S100A11	-0.702116	0.833	0.91	0	0
C2:Naive CD4+ T cells	S100A10	-0.706136	0.921	0.969	0	0
C2:Naive CD4+ T cells	ACTB	-0.713674	0.999	1	0	0
C2:Naive CD4+ T cells	HLA-DPA1	-0.714259	0.793	0.847	0	0
C2:Naive CD4+ T cells	CD99	-0.716971	0.927	0.964	0	0
C2:Naive CD4+ T cells	LCP1	-0.721098	0.895	0.955	0	0
C2:Naive CD4+ T cells	SRGN	-0.723967	0.853	0.931	0	0
C2:Naive CD4+ T cells	ANXA1	-0.756823	0.839	0.921	0	0
C2:Naive CD4+ T cells	ITGB1	-0.764694	0.741	0.833	0	0
C2:Naive CD4+ T cells	IL32	-0.768896	0.984	0.995	0	0
C2:Naive CD4+ T cells	FLNA	-0.773852	0.872	0.911	0	0
C2:Naive CD4+ T cells	C12orf75	-0.78445	0.68	0.837	0	0
C2:Naive CD4+ T cells	CCL4	-0.799769	0.515	0.688	0	0
C2:Naive CD4+ T cells	KLRB1	-0.805009	0.859	0.823	0	0
C2:Naive CD4+ T cells	ANXA2	-0.807365	0.775	0.852	0	0
C2:Naive CD4+ T cells	FGFBP2	-0.825582	0.824	0.81	0	0
C2:Naive CD4+ T cells	LYAR	-0.830592	0.734	0.834	0	0
C2:Naive CD4+ T cells	KLRD1	-0.84773	0.859	0.876	0	0
C2:Naive CD4+ T cells	HOPX	-0.851005	0.748	0.842	0	0
C2:Naive CD4+ T cells	LGALS1	-0.855571	0.679	0.8	0	0
C2:Naive CD4+ T cells	CD8B	-0.912662	0.824	0.828	0	0
C2:Naive CD4+ T cells	PLEK	-0.915258	0.859	0.858	0	0
C2:Naive CD4+ T cells	SH3BGRL3	-0.922175	0.966	0.99	0	0
C2:Naive CD4+ T cells	CD74	-0.971001	0.952	0.977	0	0
C2:Naive CD4+ T cells	TRGV9	-0.99079	0.822	0.874	0	0
C2:Naive CD4+ T cells	DUSP2	-1.01232	0.719	0.84	0	0
C2:Naive CD4+ T cells	CTSW	-1.0142	0.711	0.842	0	0
C2:Naive CD4+ T cells	KLRG1	-1.01607	0.701	0.781	0	0
C2:Naive CD4+ T cells	CLIC1	-1.0657	0.817	0.929	0	0
C2:Naive CD4+ T cells	HLA-DRB1	-1.08824	0.782	0.837	0	0
C2:Naive CD4+ T cells	CD8A	-1.18902	0.87	0.879	0	0
C2:Naive CD4+ T cells	PRF1	-1.23286	0.666	0.826	0	0
C2:Naive CD4+ T cells	AHNAK	-1.23579	0.849	0.941	0	0
C2:Naive CD4+ T cells	GZMH	-1.28593	0.722	0.797	0	0
C2:Naive CD4+ T cells	S100A4	-1.52775	0.887	0.969	0	0
C2:Naive CD4+ T cells	GZMA	-1.66025	0.86	0.89	0	0
C2:Naive CD4+ T cells	CST7	-1.71001	0.778	0.886	0	0
C2:Naive CD4+ T cells	GNLY	-1.91696	0.643	0.767	0	0
C2:Naive CD4+ T cells	NKG7	-2.5441	0.805	0.881	0	0
C2:Naive CD4+ T cells	CCL5	-2.74154	0.868	0.937	0	0
C2:Naive CD4+ T cells	RNF213	-0.313541	0.779	0.834	8.02793e-307	2.40838e-303
C2:Naive CD4+ T cells	LRRFIP1	-0.305667	0.903	0.93	6.39147e-302	1.91744e-298
C2:Naive CD4+ T cells	PYHIN1	-0.401023	0.719	0.751	5.8636e-296	1.75908e-292
C2:Naive CD4+ T cells	CALR	-0.288126	0.883	0.915	2.27528e-291	6.82584e-288
C2:Naive CD4+ T cells	MACF1	-0.335906	0.772	0.806	7.83674e-291	2.35102e-287
C2:Naive CD4+ T cells	LINC01871	-0.362894	0.824	0.827	7.6567e-290	2.29701e-286
C2:Naive CD4+ T cells	HSP90B1	-0.302608	0.861	0.884	3.637e-289	1.0911e-285
C2:Naive CD4+ T cells	CD300A	-0.275406	0.52	0.618	1.26194e-278	3.78581e-275
C2:Naive CD4+ T cells	ADGRG1	-0.449507	0.729	0.757	2.70307e-276	8.1092e-273
C2:Naive CD4+ T cells	SLFN5	-0.259654	0.757	0.853	1.7599e-274	5.27971e-271
C2:Naive CD4+ T cells	CASP1	-0.31409	0.815	0.831	1.97079e-271	5.91237e-268
C2:Naive CD4+ T cells	KIAA1551	-0.295222	0.853	0.887	1.37607e-268	4.12821e-265
C2:Naive CD4+ T cells	GNG2	-0.356804	0.774	0.795	8.09538e-260	2.42861e-256
C2:Naive CD4+ T cells	AKAP13	-0.288307	0.79	0.84	1.3435e-259	4.0305e-256
C2:Naive CD4+ T cells	HNRNPLL	-0.251886	0.717	0.739	5.0851e-255	1.52553e-251
C2:Naive CD4+ T cells	SATB1	0.265964	0.831	0.829	1.423e-253	4.26901e-250
C2:Naive CD4+ T cells	DYNLL1	-0.26988	0.851	0.876	3.75414e-252	1.12624e-248
C2:Naive CD4+ T cells	SAT1	-0.295998	0.695	0.778	1.30774e-245	3.92323e-242
C2:Naive CD4+ T cells	RORA	-0.292625	0.7	0.746	3.69168e-245	1.1075e-241
C2:Naive CD4+ T cells	HSPA5	-0.296864	0.823	0.863	6.52664e-245	1.95799e-241
C2:Naive CD4+ T cells	SYTL3	-0.25708	0.678	0.752	4.67919e-241	1.40376e-237
C2:Naive CD4+ T cells	RSL1D1	0.255541	0.926	0.875	4.19746e-239	1.25924e-235
C2:Naive CD4+ T cells	TTC38	-0.252331	0.768	0.74	3.24271e-236	9.72814e-233
C2:Naive CD4+ T cells	CDK2AP2	-0.291239	0.82	0.824	4.26226e-229	1.27868e-225
C2:Naive CD4+ T cells	TRAC	-0.254631	0.869	0.916	6.27791e-228	1.88337e-224
C2:Naive CD4+ T cells	CD69	-0.310575	0.755	0.824	1.48126e-216	4.44377e-213
C2:Naive CD4+ T cells	RABGAP1L	-0.269156	0.753	0.778	4.54728e-203	1.36419e-199
C2:Naive CD4+ T cells	HLA-DQA1	-0.292814	0.828	0.753	2.23773e-196	6.7132e-193
C2:Naive CD4+ T cells	TRAV1-2	-0.250561	0.586	0.666	8.4551e-196	2.53653e-192
C2:Naive CD4+ T cells	TRG-AS1	-0.315898	0.664	0.684	2.02576e-192	6.07728e-189
C2:Naive CD4+ T cells	ZFP36	-0.272418	0.871	0.905	9.48027e-190	2.84408e-186
C2:Naive CD4+ T cells	CX3CR1	-0.696937	0.844	0.795	2.82551e-189	8.47653e-186
C2:Naive CD4+ T cells	UTRN	-0.286513	0.768	0.792	4.82308e-181	1.44692e-177
C2:Naive CD4+ T cells	NFATC2	-0.262244	0.799	0.814	8.12174e-181	2.43652e-177
C2:Naive CD4+ T cells	C1orf21	-0.289015	0.781	0.71	5.23505e-176	1.57051e-172
C2:Naive CD4+ T cells	PTGER2	-0.30695	0.629	0.668	3.41604e-165	1.02481e-161
C2:Naive CD4+ T cells	EPS15	-0.255778	0.757	0.752	1.41133e-152	4.23398e-149
C2:Naive CD4+ T cells	S1PR5	-0.517946	0.855	0.778	5.2283e-148	1.56849e-144
C2:Naive CD4+ T cells	SPTAN1	-0.260675	0.875	0.873	6.72087e-131	2.01626e-127
C2:Naive CD4+ T cells	HIST1H1E	-0.319413	0.821	0.837	2.49006e-130	7.47019e-127
C2:Naive CD4+ T cells	CCL4L2	-0.315021	0.828	0.753	4.74221e-113	1.42266e-109
C2:Naive CD4+ T cells	ID2	-0.302751	0.83	0.846	4.04765e-110	1.2143e-106
C2:Naive CD4+ T cells	SYTL2	-0.273012	0.791	0.791	1.38801e-104	4.16402e-101
C2:Naive CD4+ T cells	EFHD2	-0.313027	0.817	0.761	4.41551e-83	1.32465e-79
C3:Transitional CD8+ T cells	CMC1	1.24743	0.946	0.758	0	0
C3:Transitional CD8+ T cells	CCL5	1.19972	0.999	0.924	0	0
C3:Transitional CD8+ T cells	CD74	1.13032	0.998	0.972	0	0
C3:Transitional CD8+ T cells	DUSP2	1.12845	0.974	0.815	0	0
C3:Transitional CD8+ T cells	HLA-DRB1	1.10885	0.964	0.82	0	0
C3:Transitional CD8+ T cells	CST7	1.08342	0.993	0.864	0	0
C3:Transitional CD8+ T cells	GZMA	1.05093	0.987	0.878	0	0
C3:Transitional CD8+ T cells	CD8A	1.02795	0.958	0.87	0	0
C3:Transitional CD8+ T cells	NKG7	0.960659	0.997	0.862	0	0
C3:Transitional CD8+ T cells	PLEK	0.854098	0.955	0.849	0	0
C3:Transitional CD8+ T cells	HLA-DPA1	0.810223	0.952	0.831	0	0
C3:Transitional CD8+ T cells	KLRG1	0.799117	0.958	0.756	0	0
C3:Transitional CD8+ T cells	GZMK	0.794356	0.921	0.853	0	0
C3:Transitional CD8+ T cells	CTSW	0.776952	0.972	0.816	0	0
C3:Transitional CD8+ T cells	CCL4	0.764834	0.895	0.65	0	0
C3:Transitional CD8+ T cells	LYAR	0.739513	0.947	0.813	0	0
C3:Transitional CD8+ T cells	CD8B	0.713718	0.913	0.82	0	0
C3:Transitional CD8+ T cells	HLA-DRB5	0.696992	0.858	0.612	0	0
C3:Transitional CD8+ T cells	HLA-DPB1	0.675506	0.944	0.855	0	0
C3:Transitional CD8+ T cells	EOMES	0.673318	0.903	0.826	0	0
C3:Transitional CD8+ T cells	FCRL3	0.652809	0.878	0.806	0	0
C3:Transitional CD8+ T cells	TIGIT	0.647821	0.897	0.817	0	0
C3:Transitional CD8+ T cells	CCL4L2	0.641398	0.833	0.753	0	0
C3:Transitional CD8+ T cells	TRAV12-2	0.623325	0.948	0.836	0	0
C3:Transitional CD8+ T cells	GZMM	0.617215	0.958	0.89	0	0
C3:Transitional CD8+ T cells	XCL1	0.610383	0.94	0.866	0	0
C3:Transitional CD8+ T cells	TRBV12-4	0.609264	0.934	0.831	0	0
C3:Transitional CD8+ T cells	APMAP	0.606909	0.92	0.791	0	0
C3:Transitional CD8+ T cells	SH2D1A	0.589997	0.874	0.79	0	0
C3:Transitional CD8+ T cells	SAMD3	0.587264	0.886	0.765	0	0
C3:Transitional CD8+ T cells	HLA-DRA	0.582011	0.874	0.786	0	0
C3:Transitional CD8+ T cells	XCL2	0.580737	0.883	0.775	0	0
C3:Transitional CD8+ T cells	CXCR3	0.579237	0.941	0.86	0	0
C3:Transitional CD8+ T cells	FCRL6	0.578917	0.855	0.852	0	0
C3:Transitional CD8+ T cells	HLA-DQA1	0.543586	0.797	0.757	0	0
C3:Transitional CD8+ T cells	PECAM1	0.536973	0.917	0.856	0	0
C3:Transitional CD8+ T cells	KLRD1	0.524907	0.929	0.869	0	0
C3:Transitional CD8+ T cells	PRF1	0.524031	0.95	0.798	0	0
C3:Transitional CD8+ T cells	HLA-DQB1	0.510703	0.861	0.806	0	0
C3:Transitional CD8+ T cells	ITGB2	0.503841	0.991	0.959	0	0
C3:Transitional CD8+ T cells	CLIC1	0.49802	0.984	0.912	0	0
C3:Transitional CD8+ T cells	AOAH	0.497721	0.825	0.716	0	0
C3:Transitional CD8+ T cells	FYN	0.496866	0.908	0.864	0	0
C3:Transitional CD8+ T cells	SLAMF7	0.496483	0.819	0.748	0	0
C3:Transitional CD8+ T cells	ZBTB38	0.491695	0.895	0.84	0	0
C3:Transitional CD8+ T cells	FGR	0.483557	0.861	0.792	0	0
C3:Transitional CD8+ T cells	TRGV2	0.480638	0.85	0.767	0	0
C3:Transitional CD8+ T cells	C12orf75	0.475603	0.923	0.813	0	0
C3:Transitional CD8+ T cells	TPST2	0.471164	0.858	0.74	0	0
C3:Transitional CD8+ T cells	CD160	0.465926	0.925	0.796	0	0
C3:Transitional CD8+ T cells	CYBA	0.457891	0.976	0.926	0	0
C3:Transitional CD8+ T cells	APOBEC3G	0.455997	0.827	0.679	0	0
C3:Transitional CD8+ T cells	SRGN	0.449921	0.967	0.92	0	0
C3:Transitional CD8+ T cells	STK17A	0.448301	0.965	0.912	0	0
C3:Transitional CD8+ T cells	STOM	0.445274	0.889	0.807	0	0
C3:Transitional CD8+ T cells	MATK	0.441467	0.894	0.798	0	0
C3:Transitional CD8+ T cells	SYNE1	0.436601	0.887	0.809	0	0
C3:Transitional CD8+ T cells	CD99	0.434054	0.986	0.959	0	0
C3:Transitional CD8+ T cells	CLEC2B	0.433893	0.883	0.781	0	0
C3:Transitional CD8+ T cells	ARPC5L	0.433267	0.907	0.826	0	0
C3:Transitional CD8+ T cells	AHNAK	0.427448	0.983	0.927	0	0
C3:Transitional CD8+ T cells	RAB27A	0.424706	0.875	0.798	0	0
C3:Transitional CD8+ T cells	IL32	0.413982	1	0.994	0	0
C3:Transitional CD8+ T cells	PYHIN1	0.4082	0.821	0.741	0	0
C3:Transitional CD8+ T cells	MYO1G	0.40295	0.904	0.808	0	0
C3:Transitional CD8+ T cells	COTL1	0.401332	0.94	0.876	0	0
C3:Transitional CD8+ T cells	CTSC	0.394369	0.886	0.836	0	0
C3:Transitional CD8+ T cells	GSTP1	0.393033	0.926	0.858	0	0
C3:Transitional CD8+ T cells	IL2RB	0.385908	0.865	0.793	0	0
C3:Transitional CD8+ T cells	IL10RA	0.383185	0.939	0.89	0	0
C3:Transitional CD8+ T cells	ZFP36L2	0.381831	0.997	0.988	0	0
C3:Transitional CD8+ T cells	RUNX3	0.370463	0.874	0.77	0	0
C3:Transitional CD8+ T cells	PFN1	0.367423	0.998	0.988	0	0
C3:Transitional CD8+ T cells	PPP1R18	0.364317	0.949	0.888	0	0
C3:Transitional CD8+ T cells	CRTAM	0.36378	0.855	0.741	0	0
C3:Transitional CD8+ T cells	SH3BGRL3	0.362773	0.999	0.987	0	0
C3:Transitional CD8+ T cells	PTGDR	0.359672	0.853	0.697	0	0
C3:Transitional CD8+ T cells	F2R	0.359311	0.817	0.789	0	0
C3:Transitional CD8+ T cells	CD2	0.358171	0.956	0.922	0	0
C3:Transitional CD8+ T cells	ITGAL	0.35502	0.881	0.801	0	0
C3:Transitional CD8+ T cells	MYO1F	0.352102	0.843	0.802	0	0
C3:Transitional CD8+ T cells	IKZF3	0.347875	0.86	0.801	0	0
C3:Transitional CD8+ T cells	LYST	0.345087	0.836	0.744	0	0
C3:Transitional CD8+ T cells	TRGC2	0.342725	0.9	0.844	0	0
C3:Transitional CD8+ T cells	GZMH	0.337805	0.824	0.786	0	0
C3:Transitional CD8+ T cells	CD63	0.33778	0.888	0.773	0	0
C3:Transitional CD8+ T cells	CHST12	0.334345	0.824	0.711	0	0
C3:Transitional CD8+ T cells	PPP2R5C	0.328432	0.909	0.843	0	0
C3:Transitional CD8+ T cells	ANXA2	0.326521	0.886	0.841	0	0
C3:Transitional CD8+ T cells	LCP1	0.325721	0.979	0.946	0	0
C3:Transitional CD8+ T cells	KLF6	0.324961	0.944	0.872	0	0
C3:Transitional CD8+ T cells	CD244	0.320219	0.797	0.7	0	0
C3:Transitional CD8+ T cells	DOK2	0.317918	0.914	0.849	0	0
C3:Transitional CD8+ T cells	LAG3	0.31768	0.804	0.809	0	0
C3:Transitional CD8+ T cells	HLA-DMA	0.317561	0.787	0.752	0	0
C3:Transitional CD8+ T cells	ABI3	0.317442	0.795	0.736	0	0
C3:Transitional CD8+ T cells	GNG2	0.313109	0.86	0.787	0	0
C3:Transitional CD8+ T cells	NIN	0.311401	0.877	0.788	0	0
C3:Transitional CD8+ T cells	ZEB2	0.30941	0.752	0.756	0	0
C3:Transitional CD8+ T cells	ACTN4	0.308636	0.878	0.815	0	0
C3:Transitional CD8+ T cells	TRG-AS1	0.305559	0.818	0.669	0	0
C3:Transitional CD8+ T cells	OPTN	0.300703	0.916	0.847	0	0
C3:Transitional CD8+ T cells	NFATC2	0.299706	0.863	0.807	0	0
C3:Transitional CD8+ T cells	LINC02084	0.296045	0.732	0.673	0	0
C3:Transitional CD8+ T cells	PATL2	0.290909	0.831	0.733	0	0
C3:Transitional CD8+ T cells	DTHD1	0.289966	0.721	0.724	0	0
C3:Transitional CD8+ T cells	AKAP13	0.289293	0.91	0.828	0	0
C3:Transitional CD8+ T cells	PARP8	0.287523	0.881	0.832	0	0
C3:Transitional CD8+ T cells	IFNG-AS1	0.286957	0.865	0.751	0	0
C3:Transitional CD8+ T cells	TRAV8-2	0.284496	0.909	0.815	0	0
C3:Transitional CD8+ T cells	SYTL3	0.282496	0.794	0.74	0	0
C3:Transitional CD8+ T cells	CX3CR1	0.280815	0.814	0.799	0	0
C3:Transitional CD8+ T cells	MS4A1	0.279653	0.849	0.796	0	0
C3:Transitional CD8+ T cells	IRF1	0.278644	0.86	0.784	0	0
C3:Transitional CD8+ T cells	ARL4C	0.274788	0.911	0.836	0	0
C3:Transitional CD8+ T cells	LGALS1	0.271376	0.892	0.779	0	0
C3:Transitional CD8+ T cells	MAP3K8	0.271216	0.715	0.735	0	0
C3:Transitional CD8+ T cells	TGFBR3	0.270587	0.746	0.696	0	0
C3:Transitional CD8+ T cells	SYNE2	0.269796	0.873	0.798	0	0
C3:Transitional CD8+ T cells	PLCG2	0.267177	0.838	0.788	0	0
C3:Transitional CD8+ T cells	LINC01871	0.266854	0.827	0.827	0	0
C3:Transitional CD8+ T cells	GAPDH	0.266822	0.998	0.992	0	0
C3:Transitional CD8+ T cells	S1PR5	0.263193	0.8	0.784	0	0
C3:Transitional CD8+ T cells	ACTB	0.263154	1	1	0	0
C3:Transitional CD8+ T cells	JAKMIP1	0.260093	0.805	0.789	0	0
C3:Transitional CD8+ T cells	ARAP2	0.259405	0.785	0.722	0	0
C3:Transitional CD8+ T cells	FLNA	0.259097	0.934	0.905	0	0
C3:Transitional CD8+ T cells	C1orf21	0.257519	0.744	0.714	0	0
C3:Transitional CD8+ T cells	GBP5	0.25702	0.846	0.749	0	0
C3:Transitional CD8+ T cells	RAB29	0.254222	0.828	0.759	0	0
C3:Transitional CD8+ T cells	CD84	0.253066	0.797	0.759	0	0
C3:Transitional CD8+ T cells	RPS12	-0.251172	1	1	0	0
C3:Transitional CD8+ T cells	RPS18	-0.251264	1	1	0	0
C3:Transitional CD8+ T cells	MARCKSL1	-0.251502	0.76	0.832	0	0
C3:Transitional CD8+ T cells	RPS2	-0.252232	1	1	0	0
C3:Transitional CD8+ T cells	EEF1A1	-0.255442	1	1	0	0
C3:Transitional CD8+ T cells	RPSA	-0.256632	1	1	0	0
C3:Transitional CD8+ T cells	RPL39	-0.263503	0.999	0.995	0	0
C3:Transitional CD8+ T cells	ID3	-0.26527	0.421	0.634	0	0
C3:Transitional CD8+ T cells	TMIGD2	-0.270634	0.634	0.725	0	0
C3:Transitional CD8+ T cells	AIF1	-0.276612	0.485	0.648	0	0
C3:Transitional CD8+ T cells	CHRM3-AS2	-0.282611	0.607	0.666	0	0
C3:Transitional CD8+ T cells	LRRN3	-0.292617	0.663	0.685	0	0
C3:Transitional CD8+ T cells	CRIP2	-0.297309	0.746	0.784	0	0
C3:Transitional CD8+ T cells	RPL13	-0.29951	1	1	0	0
C3:Transitional CD8+ T cells	PDE3B	-0.302635	0.648	0.766	0	0
C3:Transitional CD8+ T cells	FAM153C	-0.305136	0.837	0.87	0	0
C3:Transitional CD8+ T cells	MAML2	-0.314135	0.697	0.768	0	0
C3:Transitional CD8+ T cells	RPLP1	-0.323379	1	1	0	0
C3:Transitional CD8+ T cells	RPL10	-0.324692	1	1	0	0
C3:Transitional CD8+ T cells	RPL34	-0.32715	1	1	0	0
C3:Transitional CD8+ T cells	RPS9	-0.330114	0.998	0.998	0	0
C3:Transitional CD8+ T cells	RPLP0	-0.339399	0.999	1	0	0
C3:Transitional CD8+ T cells	SERINC5	-0.350265	0.754	0.765	0	0
C3:Transitional CD8+ T cells	BEX3	-0.352375	0.545	0.693	0	0
C3:Transitional CD8+ T cells	EPHX2	-0.359009	0.775	0.794	0	0
C3:Transitional CD8+ T cells	DGKA	-0.362051	0.81	0.859	0	0
C3:Transitional CD8+ T cells	IL6R	-0.371653	0.66	0.801	0	0
C3:Transitional CD8+ T cells	RPS6	-0.377739	1	1	0	0
C3:Transitional CD8+ T cells	TSHZ2	-0.383833	0.781	0.778	0	0
C3:Transitional CD8+ T cells	PASK	-0.384566	0.705	0.83	0	0
C3:Transitional CD8+ T cells	RPL4	-0.386272	0.995	0.997	0	0
C3:Transitional CD8+ T cells	ABLIM1	-0.389576	0.714	0.808	0	0
C3:Transitional CD8+ T cells	RPL9	-0.389993	0.999	0.999	0	0
C3:Transitional CD8+ T cells	EEF2	-0.400524	0.998	0.999	0	0
C3:Transitional CD8+ T cells	RPL32	-0.404042	1	1	0	0
C3:Transitional CD8+ T cells	OXNAD1	-0.404558	0.636	0.763	0	0
C3:Transitional CD8+ T cells	CD55	-0.404567	0.564	0.716	0	0
C3:Transitional CD8+ T cells	CHMP7	-0.411151	0.699	0.825	0	0
C3:Transitional CD8+ T cells	SH3YL1	-0.412896	0.637	0.777	0	0
C3:Transitional CD8+ T cells	RPS5	-0.416299	0.999	0.999	0	0
C3:Transitional CD8+ T cells	RPS3A	-0.418716	1	1	0	0
C3:Transitional CD8+ T cells	TMEM123	-0.420264	0.895	0.898	0	0
C3:Transitional CD8+ T cells	EEF1B2	-0.426116	0.996	0.997	0	0
C3:Transitional CD8+ T cells	RPS8	-0.429621	1	1	0	0
C3:Transitional CD8+ T cells	TRABD2A	-0.44209	0.793	0.82	0	0
C3:Transitional CD8+ T cells	IL6ST	-0.447403	0.712	0.783	0	0
C3:Transitional CD8+ T cells	PABPC1	-0.450161	0.996	0.999	0	0
C3:Transitional CD8+ T cells	CAMK4	-0.463399	0.788	0.867	0	0
C3:Transitional CD8+ T cells	TPT1	-0.470347	0.959	0.976	0	0
C3:Transitional CD8+ T cells	RPS13	-0.481989	1	1	0	0
C3:Transitional CD8+ T cells	LDLRAP1	-0.483798	0.809	0.877	0	0
C3:Transitional CD8+ T cells	FOXP1	-0.484195	0.776	0.869	0	0
C3:Transitional CD8+ T cells	RGCC	-0.503602	0.768	0.839	0	0
C3:Transitional CD8+ T cells	CD4	-0.504261	0.888	0.889	0	0
C3:Transitional CD8+ T cells	CD40LG	-0.530915	0.789	0.836	0	0
C3:Transitional CD8+ T cells	PIK3IP1	-0.532282	0.807	0.876	0	0
C3:Transitional CD8+ T cells	IL7R	-0.532783	0.965	0.986	0	0
C3:Transitional CD8+ T cells	ACTN1	-0.557243	0.839	0.821	0	0
C3:Transitional CD8+ T cells	MYC	-0.567203	0.826	0.882	0	0
C3:Transitional CD8+ T cells	RCAN3	-0.58057	0.788	0.833	0	0
C3:Transitional CD8+ T cells	TESPA1	-0.599578	0.824	0.901	0	0
C3:Transitional CD8+ T cells	LDHB	-0.648802	0.959	0.982	0	0
C3:Transitional CD8+ T cells	TCF7	-0.655236	0.904	0.933	0	0
C3:Transitional CD8+ T cells	SELL	-0.690181	0.933	0.938	0	0
C3:Transitional CD8+ T cells	MAL	-0.792649	0.75	0.792	0	0
C3:Transitional CD8+ T cells	AQP3	-0.819828	0.757	0.899	0	0
C3:Transitional CD8+ T cells	NOSIP	-0.84388	0.839	0.931	0	0
C3:Transitional CD8+ T cells	LTB	-1.12399	0.932	0.978	0	0
C3:Transitional CD8+ T cells	LEF1	-1.19934	0.832	0.918	0	0
C3:Transitional CD8+ T cells	CCR7	-1.20341	0.869	0.935	0	0
C3:Transitional CD8+ T cells	IQGAP1	0.27282	0.894	0.842	2.78662e-307	8.35985e-304
C3:Transitional CD8+ T cells	EPS15	0.262109	0.805	0.748	3.51045e-301	1.05314e-297
C3:Transitional CD8+ T cells	TXK	-0.376524	0.801	0.735	3.66729e-291	1.10019e-287
C3:Transitional CD8+ T cells	SATB1	-0.326744	0.837	0.828	1.00137e-278	3.0041e-275
C3:Transitional CD8+ T cells	DENND2D	0.262565	0.951	0.932	6.56321e-258	1.96896e-254
C3:Transitional CD8+ T cells	RSL1D1	-0.313136	0.839	0.884	9.46073e-249	2.83822e-245
C3:Transitional CD8+ T cells	CBLB	0.263888	0.779	0.748	8.87157e-236	2.66147e-232
C3:Transitional CD8+ T cells	PIM2	-0.290517	0.845	0.859	8.58625e-182	2.57587e-178
C3:Transitional CD8+ T cells	C1orf162	-0.313997	0.858	0.801	1.19864e-176	3.59591e-173
C3:Transitional CD8+ T cells	TRBV20-1	-0.376766	0.79	0.777	9.07884e-139	2.72365e-135
C3:Transitional CD8+ T cells	KLRB1	-0.4686	0.718	0.836	2.04791e-116	6.14373e-113
C3:Transitional CD8+ T cells	TRDV2	-0.494328	0.383	0.453	2.70333e-21	8.10999e-18
C4:Naive CD4+ T cells	CCR7	0.589943	0.984	0.925	0	0
C4:Naive CD4+ T cells	LEF1	0.420042	0.979	0.904	0	0
C4:Naive CD4+ T cells	TCF7	0.383695	0.968	0.927	0	0
C4:Naive CD4+ T cells	RPS13	0.363916	1	1	0	0
C4:Naive CD4+ T cells	NOSIP	0.363875	0.967	0.919	0	0
C4:Naive CD4+ T cells	AIF1	0.362193	0.767	0.622	0	0
C4:Naive CD4+ T cells	FAM153C	0.359035	0.946	0.86	0	0
C4:Naive CD4+ T cells	LDLRAP1	0.356249	0.931	0.866	0	0
C4:Naive CD4+ T cells	RPS3A	0.348431	1	1	0	0
C4:Naive CD4+ T cells	IL6ST	0.341231	0.906	0.765	0	0
C4:Naive CD4+ T cells	RPL9	0.338158	1	0.999	0	0
C4:Naive CD4+ T cells	EEF1B2	0.336043	1	0.997	0	0
C4:Naive CD4+ T cells	TMIGD2	0.335591	0.821	0.708	0	0
C4:Naive CD4+ T cells	RPS5	0.33405	1	0.999	0	0
C4:Naive CD4+ T cells	RPL32	0.332768	1	1	0	0
C4:Naive CD4+ T cells	ACTN1	0.332281	0.874	0.818	0	0
C4:Naive CD4+ T cells	EPHX2	0.309356	0.868	0.786	0	0
C4:Naive CD4+ T cells	NOG	0.30225	0.892	0.771	0	0
C4:Naive CD4+ T cells	C1orf162	0.298496	0.84	0.803	0	0
C4:Naive CD4+ T cells	LDHB	0.29761	0.996	0.978	0	0
C4:Naive CD4+ T cells	SELL	0.290884	0.983	0.934	0	0
C4:Naive CD4+ T cells	ABLIM1	0.287838	0.897	0.791	0	0
C4:Naive CD4+ T cells	MARCKSL1	0.287329	0.921	0.817	0	0
C4:Naive CD4+ T cells	RPS8	0.280707	1	1	0	0
C4:Naive CD4+ T cells	SH3YL1	0.273887	0.855	0.757	0	0
C4:Naive CD4+ T cells	RPL34	0.270448	1	1	0	0
C4:Naive CD4+ T cells	RPS12	0.266113	1	1	0	0
C4:Naive CD4+ T cells	TRABD2A	0.261522	0.859	0.814	0	0
C4:Naive CD4+ T cells	RPS6	0.261314	1	1	0	0
C4:Naive CD4+ T cells	CD7	0.260859	0.969	0.937	0	0
C4:Naive CD4+ T cells	CD4	0.25405	0.92	0.886	0	0
C4:Naive CD4+ T cells	TSHZ2	0.2535	0.77	0.779	0	0
C4:Naive CD4+ T cells	CLIC3	-0.250451	0.749	0.695	0	0
C4:Naive CD4+ T cells	TRAV1-2	-0.253712	0.405	0.681	0	0
C4:Naive CD4+ T cells	TRBV12-4	-0.257286	0.795	0.844	0	0
C4:Naive CD4+ T cells	ZNF683	-0.263152	0.878	0.819	0	0
C4:Naive CD4+ T cells	MT-ND5	-0.271143	0.996	0.996	0	0
C4:Naive CD4+ T cells	AOAH	-0.273808	0.643	0.733	0	0
C4:Naive CD4+ T cells	ARAP2	-0.275128	0.683	0.732	0	0
C4:Naive CD4+ T cells	CD52	-0.27653	0.996	0.996	0	0
C4:Naive CD4+ T cells	FAS	-0.27951	0.616	0.707	0	0
C4:Naive CD4+ T cells	SLAMF7	-0.284415	0.77	0.753	0	0
C4:Naive CD4+ T cells	C1orf21	-0.285269	0.405	0.744	0	0
C4:Naive CD4+ T cells	PTGDR	-0.28627	0.391	0.739	0	0
C4:Naive CD4+ T cells	TRGC2	-0.289211	0.902	0.844	0	0
C4:Naive CD4+ T cells	HLA-DQA1	-0.294141	0.801	0.757	0	0
C4:Naive CD4+ T cells	MYADM	-0.315487	0.803	0.868	0	0
C4:Naive CD4+ T cells	AC006369.1	-0.317457	0.673	0.727	0	0
C4:Naive CD4+ T cells	TRGV2	-0.32047	0.763	0.775	0	0
C4:Naive CD4+ T cells	FCRL3	-0.332159	0.837	0.81	0	0
C4:Naive CD4+ T cells	MYL6	-0.335395	0.97	0.977	0	0
C4:Naive CD4+ T cells	MT-CO1	-0.336983	1	1	0	0
C4:Naive CD4+ T cells	EOMES	-0.346558	0.876	0.829	0	0
C4:Naive CD4+ T cells	TSC22D3	-0.348591	0.972	0.975	0	0
C4:Naive CD4+ T cells	ADAM8	-0.351239	0.75	0.804	0	0
C4:Naive CD4+ T cells	ZEB2	-0.356322	0.75	0.756	0	0
C4:Naive CD4+ T cells	STK10	-0.357263	0.743	0.831	0	0
C4:Naive CD4+ T cells	GZMK	-0.358122	0.872	0.858	0	0
C4:Naive CD4+ T cells	LRRFIP1	-0.36485	0.912	0.928	0	0
C4:Naive CD4+ T cells	TRADD	-0.368417	0.76	0.806	0	0
C4:Naive CD4+ T cells	ATP2B4	-0.368532	0.75	0.787	0	0
C4:Naive CD4+ T cells	GSTP1	-0.368824	0.817	0.868	0	0
C4:Naive CD4+ T cells	XCL2	-0.371807	0.515	0.808	0	0
C4:Naive CD4+ T cells	UCP2	-0.372581	0.917	0.945	0	0
C4:Naive CD4+ T cells	HLA-DQB1	-0.373179	0.8	0.812	0	0
C4:Naive CD4+ T cells	CD2	-0.374277	0.907	0.927	0	0
C4:Naive CD4+ T cells	PRDM1	-0.376977	0.597	0.664	0	0
C4:Naive CD4+ T cells	CHST12	-0.391604	0.598	0.731	0	0
C4:Naive CD4+ T cells	IL2RB	-0.393877	0.747	0.804	0	0
C4:Naive CD4+ T cells	TYROBP	-0.395928	0.175	0.568	0	0
C4:Naive CD4+ T cells	XCL1	-0.3972	0.847	0.874	0	0
C4:Naive CD4+ T cells	TNFRSF1B	-0.398535	0.752	0.798	0	0
C4:Naive CD4+ T cells	PPP1R18	-0.407277	0.849	0.897	0	0
C4:Naive CD4+ T cells	NEAT1	-0.415011	0.704	0.787	0	0
C4:Naive CD4+ T cells	CYBA	-0.415747	0.909	0.932	0	0
C4:Naive CD4+ T cells	OPTN	-0.417621	0.833	0.855	0	0
C4:Naive CD4+ T cells	ADGRE5	-0.418254	0.799	0.84	0	0
C4:Naive CD4+ T cells	ZFP36L2	-0.418517	0.981	0.989	0	0
C4:Naive CD4+ T cells	TBX21	-0.428223	0.756	0.788	0	0
C4:Naive CD4+ T cells	LCP1	-0.429982	0.931	0.951	0	0
C4:Naive CD4+ T cells	GAPDH	-0.431121	0.989	0.992	0	0
C4:Naive CD4+ T cells	TPST2	-0.431588	0.694	0.756	0	0
C4:Naive CD4+ T cells	ZBTB38	-0.433383	0.806	0.848	0	0
C4:Naive CD4+ T cells	ITGB2	-0.43765	0.954	0.963	0	0
C4:Naive CD4+ T cells	LINC01871	-0.440839	0.848	0.825	0	0
C4:Naive CD4+ T cells	ADGRG1	-0.447686	0.701	0.76	0	0
C4:Naive CD4+ T cells	ACTN4	-0.448156	0.81	0.821	0	0
C4:Naive CD4+ T cells	YWHAQ	-0.451379	0.842	0.879	0	0
C4:Naive CD4+ T cells	GLIPR1	-0.451607	0.777	0.796	0	0
C4:Naive CD4+ T cells	CDC42EP3	-0.458427	0.781	0.823	0	0
C4:Naive CD4+ T cells	NCR3	-0.459701	0.767	0.792	0	0
C4:Naive CD4+ T cells	APMAP	-0.471014	0.735	0.808	0	0
C4:Naive CD4+ T cells	ANXA5	-0.477353	0.7	0.78	0	0
C4:Naive CD4+ T cells	FYN	-0.477806	0.852	0.87	0	0
C4:Naive CD4+ T cells	CAST	-0.483777	0.83	0.859	0	0
C4:Naive CD4+ T cells	PTGER2	-0.488949	0.625	0.668	0	0
C4:Naive CD4+ T cells	EZR	-0.489614	0.833	0.891	0	0
C4:Naive CD4+ T cells	FCRL6	-0.491614	0.876	0.85	0	0
C4:Naive CD4+ T cells	SAMD3	-0.497734	0.712	0.781	0	0
C4:Naive CD4+ T cells	FCGR3A	-0.503918	0.666	0.812	0	0
C4:Naive CD4+ T cells	MYO1G	-0.504817	0.74	0.824	0	0
C4:Naive CD4+ T cells	TIGIT	-0.506055	0.836	0.823	0	0
C4:Naive CD4+ T cells	CTSC	-0.509914	0.8	0.844	0	0
C4:Naive CD4+ T cells	ITGA4	-0.519156	0.876	0.877	0	0
C4:Naive CD4+ T cells	PPP2R5C	-0.524567	0.767	0.856	0	0
C4:Naive CD4+ T cells	S100A6	-0.525043	0.967	0.977	0	0
C4:Naive CD4+ T cells	S1PR5	-0.526475	0.759	0.788	0	0
C4:Naive CD4+ T cells	HLA-DRB5	-0.533212	0.473	0.648	0	0
C4:Naive CD4+ T cells	MATK	-0.550176	0.797	0.807	0	0
C4:Naive CD4+ T cells	CXCR3	-0.551566	0.885	0.865	0	0
C4:Naive CD4+ T cells	STOM	-0.572937	0.744	0.821	0	0
C4:Naive CD4+ T cells	DUSP1	-0.574856	0.61	0.762	0	0
C4:Naive CD4+ T cells	IL10RA	-0.577582	0.877	0.896	0	0
C4:Naive CD4+ T cells	GBP5	-0.593211	0.667	0.765	0	0
C4:Naive CD4+ T cells	SYNE2	-0.611552	0.667	0.817	0	0
C4:Naive CD4+ T cells	MYO1F	-0.62097	0.808	0.805	0	0
C4:Naive CD4+ T cells	CMC1	-0.626954	0.666	0.784	0	0
C4:Naive CD4+ T cells	SRGN	-0.636888	0.89	0.927	0	0
C4:Naive CD4+ T cells	HLA-DPB1	-0.660027	0.818	0.866	0	0
C4:Naive CD4+ T cells	FLNA	-0.668438	0.876	0.91	0	0
C4:Naive CD4+ T cells	IL32	-0.675148	0.989	0.995	0	0
C4:Naive CD4+ T cells	S100A10	-0.678326	0.938	0.967	0	0
C4:Naive CD4+ T cells	HLA-DPA1	-0.705498	0.795	0.846	0	0
C4:Naive CD4+ T cells	C12orf75	-0.714496	0.718	0.831	0	0
C4:Naive CD4+ T cells	CD99	-0.721096	0.937	0.963	0	0
C4:Naive CD4+ T cells	ITGB1	-0.740651	0.81	0.826	0	0
C4:Naive CD4+ T cells	S100A11	-0.763395	0.861	0.907	0	0
C4:Naive CD4+ T cells	KLF6	-0.766985	0.795	0.886	0	0
C4:Naive CD4+ T cells	ANXA2	-0.776672	0.811	0.848	0	0
C4:Naive CD4+ T cells	SH3BGRL3	-0.77696	0.98	0.989	0	0
C4:Naive CD4+ T cells	LGALS1	-0.779863	0.756	0.792	0	0
C4:Naive CD4+ T cells	LYAR	-0.817259	0.727	0.833	0	0
C4:Naive CD4+ T cells	FGFBP2	-0.821361	0.799	0.813	0	0
C4:Naive CD4+ T cells	KLRB1	-0.82771	0.857	0.823	0	0
C4:Naive CD4+ T cells	HOPX	-0.836646	0.793	0.837	0	0
C4:Naive CD4+ T cells	TAGLN2	-0.837711	0.951	0.979	0	0
C4:Naive CD4+ T cells	KLRD1	-0.837771	0.883	0.874	0	0
C4:Naive CD4+ T cells	CLIC1	-0.873533	0.846	0.925	0	0
C4:Naive CD4+ T cells	PLEK	-0.915912	0.811	0.862	0	0
C4:Naive CD4+ T cells	CD74	-0.947164	0.965	0.975	0	0
C4:Naive CD4+ T cells	CTSW	-0.958124	0.731	0.838	0	0
C4:Naive CD4+ T cells	TRGV9	-0.97898	0.801	0.876	0	0
C4:Naive CD4+ T cells	KLRG1	-1.00433	0.632	0.787	0	0
C4:Naive CD4+ T cells	DUSP2	-1.01781	0.755	0.835	0	0
C4:Naive CD4+ T cells	ANXA1	-1.02492	0.812	0.922	0	0
C4:Naive CD4+ T cells	HLA-DRB1	-1.07785	0.81	0.834	0	0
C4:Naive CD4+ T cells	PRF1	-1.15184	0.709	0.821	0	0
C4:Naive CD4+ T cells	CD8A	-1.16634	0.898	0.876	0	0
C4:Naive CD4+ T cells	AHNAK	-1.25289	0.895	0.935	0	0
C4:Naive CD4+ T cells	GZMH	-1.2743	0.734	0.795	0	0
C4:Naive CD4+ T cells	S100A4	-1.32129	0.919	0.965	0	0
C4:Naive CD4+ T cells	GZMA	-1.64702	0.889	0.887	0	0
C4:Naive CD4+ T cells	CST7	-1.6825	0.792	0.883	0	0
C4:Naive CD4+ T cells	GNLY	-1.90199	0.695	0.761	0	0
C4:Naive CD4+ T cells	NKG7	-2.53734	0.822	0.879	0	0
C4:Naive CD4+ T cells	CCL5	-2.72447	0.884	0.935	0	0
C4:Naive CD4+ T cells	ARL4C	-0.387623	0.797	0.846	2.40487e-305	7.21461e-302
C4:Naive CD4+ T cells	CLEC2B	-0.366142	0.728	0.795	2.62995e-292	7.88986e-289
C4:Naive CD4+ T cells	ZFP36	-0.360197	0.87	0.905	3.46926e-286	1.04078e-282
C4:Naive CD4+ T cells	APOBEC3G	-0.416969	0.635	0.697	6.43372e-283	1.93011e-279
C4:Naive CD4+ T cells	PYHIN1	-0.417159	0.716	0.751	4.15864e-281	1.24759e-277
C4:Naive CD4+ T cells	SP140	-0.262952	0.682	0.751	6.50258e-280	1.95077e-276
C4:Naive CD4+ T cells	CD8B	-0.914013	0.825	0.828	9.61901e-275	2.8857e-271
C4:Naive CD4+ T cells	PFN1	-0.284343	0.99	0.989	1.9969e-272	5.99069e-269
C4:Naive CD4+ T cells	RORA	-0.319775	0.69	0.747	5.88931e-270	1.76679e-266
C4:Naive CD4+ T cells	ADRB2	-0.304536	0.811	0.746	2.29686e-269	6.89058e-266
C4:Naive CD4+ T cells	MSN	-0.350853	0.9	0.919	1.00452e-267	3.01356e-264
C4:Naive CD4+ T cells	IQGAP1	-0.406278	0.835	0.847	1.92388e-266	5.77164e-263
C4:Naive CD4+ T cells	RAB27A	-0.282563	0.817	0.803	2.93735e-262	8.81204e-259
C4:Naive CD4+ T cells	AKAP13	-0.328943	0.79	0.839	2.6e-258	7.80001e-255
C4:Naive CD4+ T cells	SH2D2A	-0.354826	0.739	0.756	1.6318e-253	4.8954e-250
C4:Naive CD4+ T cells	IRF1	-0.351569	0.758	0.793	6.61214e-248	1.98364e-244
C4:Naive CD4+ T cells	TXN	-0.32753	0.795	0.811	2.11549e-247	6.34646e-244
C4:Naive CD4+ T cells	CCL4L2	-0.311244	0.789	0.758	1.04492e-244	3.13475e-241
C4:Naive CD4+ T cells	RAB29	-0.262348	0.686	0.772	1.12724e-244	3.38171e-241
C4:Naive CD4+ T cells	SH2D1A	-0.336472	0.795	0.797	5.36846e-241	1.61054e-237
C4:Naive CD4+ T cells	TRG-AS1	-0.32463	0.634	0.686	2.87155e-235	8.61464e-232
C4:Naive CD4+ T cells	DEK	-0.289317	0.801	0.85	1.22419e-234	3.67257e-231
C4:Naive CD4+ T cells	DIAPH1	-0.253393	0.738	0.789	1.58364e-234	4.75091e-231
C4:Naive CD4+ T cells	TLN1	-0.304401	0.741	0.779	2.6601e-232	7.98029e-229
C4:Naive CD4+ T cells	ITGAL	-0.347511	0.773	0.811	3.24291e-230	9.72874e-227
C4:Naive CD4+ T cells	GNG2	-0.341295	0.759	0.796	8.97758e-225	2.69327e-221
C4:Naive CD4+ T cells	GBP2	-0.27731	0.749	0.794	2.21295e-218	6.63886e-215
C4:Naive CD4+ T cells	SYNE1	-0.393761	0.809	0.816	2.14147e-214	6.4244e-211
C4:Naive CD4+ T cells	XBP1	-0.313907	0.728	0.79	3.12523e-210	9.3757e-207
C4:Naive CD4+ T cells	PARP8	-0.350697	0.828	0.837	1.20403e-208	3.61209e-205
C4:Naive CD4+ T cells	CASP4	-0.258645	0.711	0.775	6.71556e-206	2.01467e-202
C4:Naive CD4+ T cells	CD58	-0.265021	0.869	0.734	1.10934e-203	3.32802e-200
C4:Naive CD4+ T cells	LAG3	-0.304488	0.881	0.802	9.13892e-203	2.74168e-199
C4:Naive CD4+ T cells	CX3CR1	-0.697288	0.862	0.794	9.5292e-203	2.85876e-199
C4:Naive CD4+ T cells	TRGV10	-0.253239	0.855	0.801	1.20821e-202	3.62463e-199
C4:Naive CD4+ T cells	GZMM	-0.365976	0.877	0.897	3.92333e-201	1.177e-197
C4:Naive CD4+ T cells	ATP2B1	-0.266418	0.813	0.789	3.23894e-198	9.71683e-195
C4:Naive CD4+ T cells	ID2	-0.422892	0.857	0.844	7.21261e-193	2.16378e-189
C4:Naive CD4+ T cells	ALOX5AP	-0.3475	0.91	0.895	7.87474e-193	2.36242e-189
C4:Naive CD4+ T cells	CCL4	-0.790622	0.729	0.666	5.18007e-191	1.55402e-187
C4:Naive CD4+ T cells	ABI3	-0.274106	0.681	0.746	1.21005e-189	3.63015e-186
C4:Naive CD4+ T cells	CD63	-0.340314	0.779	0.783	3.41135e-187	1.0234e-183
C4:Naive CD4+ T cells	CASP8	-0.272875	0.716	0.754	6.70299e-187	2.0109e-183
C4:Naive CD4+ T cells	GZMB	-0.675731	0.675	0.683	3.44954e-185	1.03486e-181
C4:Naive CD4+ T cells	LIMS1	-0.359649	0.848	0.841	2.74975e-184	8.24925e-181
C4:Naive CD4+ T cells	IKZF3	-0.27612	0.796	0.807	2.88811e-182	8.66432e-179
C4:Naive CD4+ T cells	PIM1	-0.284212	0.879	0.891	6.65033e-179	1.9951e-175
C4:Naive CD4+ T cells	RUNX3	-0.268307	0.781	0.779	6.2649e-178	1.87947e-174
C4:Naive CD4+ T cells	CBLB	-0.263216	0.724	0.753	1.07571e-176	3.22713e-173
C4:Naive CD4+ T cells	FAM129A	-0.293307	0.891	0.741	4.28691e-176	1.28607e-172
C4:Naive CD4+ T cells	CDK2AP2	-0.288279	0.835	0.823	7.27114e-176	2.18134e-172
C4:Naive CD4+ T cells	SAT1	-0.305103	0.717	0.775	1.29155e-174	3.87465e-171
C4:Naive CD4+ T cells	HLA-DRA	-0.441489	0.825	0.791	4.35767e-165	1.3073e-161
C4:Naive CD4+ T cells	ARPC5L	-0.290462	0.836	0.832	1.34978e-161	4.04935e-158
C4:Naive CD4+ T cells	EPS15	-0.260157	0.734	0.754	6.80807e-161	2.04242e-157
C4:Naive CD4+ T cells	GPR65	-0.257692	0.694	0.731	1.51395e-160	4.54184e-157
C4:Naive CD4+ T cells	SAMHD1	-0.283614	0.888	0.91	1.89042e-157	5.67126e-154
C4:Naive CD4+ T cells	DYNLL1	-0.251802	0.867	0.874	2.23034e-149	6.69103e-146
C4:Naive CD4+ T cells	PBXIP1	-0.283529	0.893	0.893	7.30545e-144	2.19163e-140
C4:Naive CD4+ T cells	SPN	-0.293254	0.816	0.837	5.57435e-140	1.6723e-136
C4:Naive CD4+ T cells	TTC39C	-0.261843	0.773	0.799	1.3529e-139	4.05869e-136
C4:Naive CD4+ T cells	RNF213	-0.256068	0.817	0.83	4.81852e-139	1.44556e-135
C4:Naive CD4+ T cells	CISH	-0.259207	0.845	0.827	3.62661e-136	1.08798e-132
C4:Naive CD4+ T cells	CAPN2	-0.287678	0.886	0.861	6.19079e-133	1.85724e-129
C4:Naive CD4+ T cells	DOK2	-0.29446	0.822	0.858	9.98398e-129	2.99519e-125
C4:Naive CD4+ T cells	SYTL2	-0.265573	0.812	0.789	1.03342e-122	3.10027e-119
C4:Naive CD4+ T cells	LINC02446	-0.642567	0.896	0.834	1.87418e-118	5.62255e-115
C4:Naive CD4+ T cells	UTRN	-0.296422	0.804	0.789	2.33584e-118	7.00751e-115
C4:Naive CD4+ T cells	IL7R	-0.288562	0.991	0.983	9.96218e-117	2.98866e-113
C4:Naive CD4+ T cells	TGFBR3	-0.330504	0.746	0.696	5.07727e-106	1.52318e-102
C4:Naive CD4+ T cells	CD69	-0.264455	0.802	0.819	8.82391e-98	2.64717e-94
C4:Naive CD4+ T cells	FGR	-0.384749	0.871	0.791	4.3222e-97	1.29666e-93
C4:Naive CD4+ T cells	CASP1	-0.270535	0.865	0.826	6.68156e-96	2.00447e-92
C4:Naive CD4+ T cells	TRDV2	-0.507864	0.36	0.454	2.50003e-91	7.5001e-88
C4:Naive CD4+ T cells	EFHD2	-0.318336	0.837	0.76	6.2122e-84	1.86366e-80
C4:Naive CD4+ T cells	ARID5B	-0.251047	0.801	0.775	1.93978e-57	5.81933e-54
C5:Naive CD8+ T cells	LINC02446	1.51596	0.95	0.831	0	0
C5:Naive CD8+ T cells	CD8B	1.47822	0.992	0.815	0	0
C5:Naive CD8+ T cells	NELL2	0.75122	0.929	0.835	0	0
C5:Naive CD8+ T cells	CD8A	0.739315	0.978	0.871	0	0
C5:Naive CD8+ T cells	CCR7	0.713676	0.991	0.925	0	0
C5:Naive CD8+ T cells	NT5E	0.703153	0.921	0.732	0	0
C5:Naive CD8+ T cells	ACTN1	0.625957	0.918	0.816	0	0
C5:Naive CD8+ T cells	LEF1	0.586653	0.988	0.905	0	0
C5:Naive CD8+ T cells	LRRN3	0.558116	0.861	0.67	0	0
C5:Naive CD8+ T cells	NUCB2	0.553107	0.933	0.736	0	0
C5:Naive CD8+ T cells	S100B	0.520484	0.834	0.725	0	0
C5:Naive CD8+ T cells	PECAM1	0.506089	0.933	0.856	0	0
C5:Naive CD8+ T cells	PIK3IP1	0.492928	0.973	0.863	0	0
C5:Naive CD8+ T cells	CD248	0.480804	0.729	0.592	0	0
C5:Naive CD8+ T cells	LDLRAP1	0.476618	0.963	0.864	0	0
C5:Naive CD8+ T cells	AIF1	0.461894	0.765	0.624	0	0
C5:Naive CD8+ T cells	CD55	0.442503	0.888	0.689	0	0
C5:Naive CD8+ T cells	CA6	0.442016	0.862	0.625	0	0
C5:Naive CD8+ T cells	TRABD2A	0.408156	0.923	0.809	0	0
C5:Naive CD8+ T cells	OXNAD1	0.386858	0.888	0.742	0	0
C5:Naive CD8+ T cells	RPS5	0.374259	1	0.999	0	0
C5:Naive CD8+ T cells	EEF1B2	0.374193	1	0.997	0	0
C5:Naive CD8+ T cells	RPS13	0.373097	1	1	0	0
C5:Naive CD8+ T cells	CD7	0.364163	0.983	0.936	0	0
C5:Naive CD8+ T cells	PDE3B	0.362366	0.902	0.745	0	0
C5:Naive CD8+ T cells	TCF7	0.359149	0.972	0.928	0	0
C5:Naive CD8+ T cells	RPS3A	0.354236	1	1	0	0
C5:Naive CD8+ T cells	FCER1G	0.347146	0.738	0.495	0	0
C5:Naive CD8+ T cells	ABLIM1	0.333368	0.907	0.792	0	0
C5:Naive CD8+ T cells	SELL	0.33202	0.986	0.934	0	0
C5:Naive CD8+ T cells	NOSIP	0.323035	0.975	0.919	0	0
C5:Naive CD8+ T cells	RPS6	0.312807	1	1	0	0
C5:Naive CD8+ T cells	CARS	0.309933	0.745	0.676	0	0
C5:Naive CD8+ T cells	BACH2	0.30968	0.835	0.722	0	0
C5:Naive CD8+ T cells	RPL32	0.306513	1	1	0	0
C5:Naive CD8+ T cells	SATB1	0.304489	0.897	0.824	0	0
C5:Naive CD8+ T cells	PCED1B	0.302486	0.909	0.835	0	0
C5:Naive CD8+ T cells	CD79A	0.298539	0.871	0.727	0	0
C5:Naive CD8+ T cells	CLEC11A	0.297479	0.783	0.571	0	0
C5:Naive CD8+ T cells	CD27	0.296027	0.95	0.889	0	0
C5:Naive CD8+ T cells	RPS12	0.295825	1	1	0	0
C5:Naive CD8+ T cells	CAMK4	0.289144	0.948	0.854	0	0
C5:Naive CD8+ T cells	TGFBR2	0.285901	0.915	0.835	0	0
C5:Naive CD8+ T cells	MYC	0.284433	0.932	0.873	0	0
C5:Naive CD8+ T cells	TRBV7-9	0.281844	0.802	0.604	0	0
C5:Naive CD8+ T cells	RPS8	0.278557	1	1	0	0
C5:Naive CD8+ T cells	NOG	0.270235	0.897	0.773	0	0
C5:Naive CD8+ T cells	RPL21	0.270162	1	0.999	0	0
C5:Naive CD8+ T cells	TMIGD2	0.269499	0.854	0.707	0	0
C5:Naive CD8+ T cells	RPL9	0.269062	1	0.999	0	0
C5:Naive CD8+ T cells	PABPC1	0.265328	1	0.998	0	0
C5:Naive CD8+ T cells	RPL13	0.263782	1	1	0	0
C5:Naive CD8+ T cells	TXK	0.262731	0.844	0.733	0	0
C5:Naive CD8+ T cells	NAA16	0.262095	0.835	0.7	0	0
C5:Naive CD8+ T cells	RPL4	0.257505	0.999	0.996	0	0
C5:Naive CD8+ T cells	PASK	0.257075	0.881	0.815	0	0
C5:Naive CD8+ T cells	RPS9	0.254893	1	0.998	0	0
C5:Naive CD8+ T cells	LDHB	0.254462	0.998	0.979	0	0
C5:Naive CD8+ T cells	MXRA8	0.251474	0.874	0.652	0	0
C5:Naive CD8+ T cells	VCL	-0.267084	0.708	0.698	0	0
C5:Naive CD8+ T cells	CRTAP	-0.275939	0.694	0.797	0	0
C5:Naive CD8+ T cells	IQGAP2	-0.278052	0.617	0.728	0	0
C5:Naive CD8+ T cells	FAS	-0.278591	0.758	0.695	0	0
C5:Naive CD8+ T cells	TNFSF10	-0.282407	0.727	0.759	0	0
C5:Naive CD8+ T cells	TRGC2	-0.285953	0.795	0.853	0	0
C5:Naive CD8+ T cells	ACTB	-0.292503	1	1	0	0
C5:Naive CD8+ T cells	GLUL	-0.295955	0.822	0.744	0	0
C5:Naive CD8+ T cells	CD58	-0.297806	0.389	0.771	0	0
C5:Naive CD8+ T cells	MYADM	-0.298715	0.792	0.868	0	0
C5:Naive CD8+ T cells	HLA-DQA1	-0.302704	0.609	0.772	0	0
C5:Naive CD8+ T cells	LPAR6	-0.304546	0.682	0.701	0	0
C5:Naive CD8+ T cells	CRIP2	-0.306342	0.686	0.787	0	0
C5:Naive CD8+ T cells	FAM129A	-0.309825	0.718	0.755	0	0
C5:Naive CD8+ T cells	BATF	-0.314575	0.639	0.755	0	0
C5:Naive CD8+ T cells	PLEKHF1	-0.322182	0.727	0.779	0	0
C5:Naive CD8+ T cells	TRG-AS1	-0.324683	0.553	0.691	0	0
C5:Naive CD8+ T cells	PTPN7	-0.327347	0.741	0.805	0	0
C5:Naive CD8+ T cells	LAG3	-0.331402	0.816	0.808	0	0
C5:Naive CD8+ T cells	FCRL3	-0.332264	0.763	0.816	0	0
C5:Naive CD8+ T cells	HSPA1A	-0.336936	0.854	0.857	0	0
C5:Naive CD8+ T cells	GPRIN3	-0.343043	0.764	0.783	0	0
C5:Naive CD8+ T cells	TMSB4X	-0.34446	1	1	0	0
C5:Naive CD8+ T cells	ZEB2	-0.35379	0.708	0.759	0	0
C5:Naive CD8+ T cells	GZMK	-0.355241	0.81	0.863	0	0
C5:Naive CD8+ T cells	XCL2	-0.36337	0.798	0.783	0	0
C5:Naive CD8+ T cells	EFHD2	-0.36523	0.699	0.771	0	0
C5:Naive CD8+ T cells	HLA-DQB1	-0.365593	0.879	0.806	0	0
C5:Naive CD8+ T cells	DYNLL1	-0.380873	0.839	0.876	0	0
C5:Naive CD8+ T cells	FGR	-0.387653	0.762	0.8	0	0
C5:Naive CD8+ T cells	PRDM1	-0.396068	0.427	0.676	0	0
C5:Naive CD8+ T cells	SH3BP5	-0.396261	0.513	0.692	0	0
C5:Naive CD8+ T cells	TYROBP	-0.396641	0.187	0.561	0	0
C5:Naive CD8+ T cells	CXCR3	-0.397669	0.748	0.876	0	0
C5:Naive CD8+ T cells	CASP1	-0.406992	0.795	0.832	0	0
C5:Naive CD8+ T cells	PFN1	-0.409117	0.989	0.989	0	0
C5:Naive CD8+ T cells	CRIP1	-0.411816	0.71	0.817	0	0
C5:Naive CD8+ T cells	GATA3	-0.418478	0.686	0.827	0	0
C5:Naive CD8+ T cells	TRADD	-0.426855	0.783	0.804	0	0
C5:Naive CD8+ T cells	ATP2B4	-0.430624	0.832	0.78	0	0
C5:Naive CD8+ T cells	CD52	-0.437848	0.995	0.996	0	0
C5:Naive CD8+ T cells	IRF1	-0.446256	0.719	0.796	0	0
C5:Naive CD8+ T cells	ARID5B	-0.449039	0.808	0.775	0	0
C5:Naive CD8+ T cells	LRRFIP1	-0.449745	0.894	0.929	0	0
C5:Naive CD8+ T cells	ADGRG1	-0.450395	0.763	0.754	0	0
C5:Naive CD8+ T cells	ITM2A	-0.451444	0.881	0.893	0	0
C5:Naive CD8+ T cells	ARL4C	-0.452705	0.804	0.845	0	0
C5:Naive CD8+ T cells	TXN	-0.455712	0.756	0.814	0	0
C5:Naive CD8+ T cells	JUNB	-0.45806	0.909	0.942	0	0
C5:Naive CD8+ T cells	ADAM8	-0.46645	0.755	0.802	0	0
C5:Naive CD8+ T cells	GLIPR1	-0.469535	0.764	0.797	0	0
C5:Naive CD8+ T cells	CAPN2	-0.470823	0.831	0.866	0	0
C5:Naive CD8+ T cells	ACTN4	-0.477564	0.856	0.818	0	0
C5:Naive CD8+ T cells	IQGAP1	-0.479459	0.824	0.848	0	0
C5:Naive CD8+ T cells	TNFRSF1B	-0.483467	0.808	0.793	0	0
C5:Naive CD8+ T cells	FCRL6	-0.484504	0.85	0.852	0	0
C5:Naive CD8+ T cells	HLA-DRA	-0.486477	0.739	0.798	0	0
C5:Naive CD8+ T cells	CD2	-0.488643	0.922	0.925	0	0
C5:Naive CD8+ T cells	CD69	-0.499203	0.749	0.823	0	0
C5:Naive CD8+ T cells	ZFP36L2	-0.499828	0.98	0.989	0	0
C5:Naive CD8+ T cells	MYL6	-0.507679	0.963	0.978	0	0
C5:Naive CD8+ T cells	CYBA	-0.517157	0.906	0.932	0	0
C5:Naive CD8+ T cells	TIGIT	-0.517459	0.813	0.825	0	0
C5:Naive CD8+ T cells	OPTN	-0.534191	0.826	0.855	0	0
C5:Naive CD8+ T cells	CTSC	-0.54071	0.807	0.843	0	0
C5:Naive CD8+ T cells	STOM	-0.544038	0.81	0.815	0	0
C5:Naive CD8+ T cells	ANXA5	-0.553532	0.619	0.785	0	0
C5:Naive CD8+ T cells	LCP1	-0.556562	0.932	0.95	0	0
C5:Naive CD8+ T cells	TAGLN2	-0.559509	0.966	0.977	0	0
C5:Naive CD8+ T cells	PYHIN1	-0.568794	0.718	0.751	0	0
C5:Naive CD8+ T cells	FYN	-0.572789	0.869	0.868	0	0
C5:Naive CD8+ T cells	IL10RA	-0.577184	0.872	0.896	0	0
C5:Naive CD8+ T cells	S100A6	-0.579619	0.971	0.977	0	0
C5:Naive CD8+ T cells	CD40LG	-0.580205	0.787	0.835	0	0
C5:Naive CD8+ T cells	S100A10	-0.580579	0.959	0.965	0	0
C5:Naive CD8+ T cells	SYNE2	-0.586302	0.804	0.805	0	0
C5:Naive CD8+ T cells	LIMS1	-0.588363	0.69	0.853	0	0
C5:Naive CD8+ T cells	CAST	-0.592797	0.782	0.862	0	0
C5:Naive CD8+ T cells	GPR183	-0.614197	0.785	0.86	0	0
C5:Naive CD8+ T cells	MYO1F	-0.624736	0.661	0.816	0	0
C5:Naive CD8+ T cells	GAPDH	-0.62493	0.989	0.992	0	0
C5:Naive CD8+ T cells	GBP5	-0.641894	0.663	0.764	0	0
C5:Naive CD8+ T cells	ITGB2	-0.651026	0.942	0.963	0	0
C5:Naive CD8+ T cells	CD4	-0.651578	0.903	0.888	0	0
C5:Naive CD8+ T cells	FLNA	-0.67738	0.865	0.91	0	0
C5:Naive CD8+ T cells	GZMB	-0.687623	0.526	0.694	0	0
C5:Naive CD8+ T cells	CX3CR1	-0.696137	0.769	0.802	0	0
C5:Naive CD8+ T cells	DOK2	-0.714484	0.807	0.858	0	0
C5:Naive CD8+ T cells	IL32	-0.721998	0.996	0.994	0	0
C5:Naive CD8+ T cells	SH3BGRL3	-0.7398	0.985	0.988	0	0
C5:Naive CD8+ T cells	SRGN	-0.768614	0.904	0.926	0	0
C5:Naive CD8+ T cells	CCL4	-0.791443	0.599	0.677	0	0
C5:Naive CD8+ T cells	LGALS1	-0.827406	0.699	0.795	0	0
C5:Naive CD8+ T cells	ANXA2	-0.827997	0.856	0.844	0	0
C5:Naive CD8+ T cells	ITGB1	-0.851324	0.809	0.826	0	0
C5:Naive CD8+ T cells	CD99	-0.8895	0.945	0.962	0	0
C5:Naive CD8+ T cells	KLF6	-0.904993	0.79	0.885	0	0
C5:Naive CD8+ T cells	PLEK	-0.90978	0.83	0.86	0	0
C5:Naive CD8+ T cells	KLRB1	-0.952231	0.741	0.833	0	0
C5:Naive CD8+ T cells	TRGV9	-0.960859	0.89	0.868	0	0
C5:Naive CD8+ T cells	DUSP2	-1.00092	0.663	0.841	0	0
C5:Naive CD8+ T cells	KLRG1	-1.00229	0.776	0.774	0	0
C5:Naive CD8+ T cells	CD74	-1.01018	0.965	0.975	0	0
C5:Naive CD8+ T cells	HLA-DRB1	-1.05631	0.856	0.83	0	0
C5:Naive CD8+ T cells	CLIC1	-1.05948	0.858	0.923	0	0
C5:Naive CD8+ T cells	ANXA1	-1.24545	0.811	0.921	0	0
C5:Naive CD8+ T cells	S100A11	-1.26691	0.688	0.919	0	0
C5:Naive CD8+ T cells	AHNAK	-1.445	0.865	0.937	0	0
C5:Naive CD8+ T cells	S100A4	-1.46003	0.927	0.964	0	0
C5:Naive CD8+ T cells	GZMA	-1.66251	0.843	0.891	0	0
C5:Naive CD8+ T cells	CST7	-1.67244	0.882	0.875	0	0
C5:Naive CD8+ T cells	GNLY	-1.92108	0.58	0.768	0	0
C5:Naive CD8+ T cells	CCL5	-2.5151	0.88	0.935	0	0
C5:Naive CD8+ T cells	NKG7	-2.51718	0.797	0.88	0	0
C5:Naive CD8+ T cells	UTRN	-0.390318	0.746	0.793	7.50757e-301	2.25227e-297
C5:Naive CD8+ T cells	MACF1	-0.416437	0.751	0.807	1.79464e-295	5.38391e-292
C5:Naive CD8+ T cells	TUBB4B	-0.267444	0.717	0.768	2.58055e-294	7.74165e-291
C5:Naive CD8+ T cells	HOPX	-0.810509	0.894	0.829	3.57661e-293	1.07298e-289
C5:Naive CD8+ T cells	AC006369.1	-0.267046	0.674	0.726	5.10107e-288	1.53032e-284
C5:Naive CD8+ T cells	CD63	-0.371393	0.738	0.787	2.85206e-287	8.55618e-284
C5:Naive CD8+ T cells	PPP2R5C	-0.494372	0.87	0.847	1.51998e-286	4.55995e-283
C5:Naive CD8+ T cells	EZR	-0.427639	0.865	0.888	2.1391e-286	6.4173e-283
C5:Naive CD8+ T cells	MYO1G	-0.471643	0.804	0.818	1.69204e-280	5.07613e-277
C5:Naive CD8+ T cells	TRAT1	-0.418162	0.895	0.877	6.91154e-280	2.07346e-276
C5:Naive CD8+ T cells	CFL1	-0.316214	0.97	0.975	1.40151e-278	4.20453e-275
C5:Naive CD8+ T cells	XBP1	-0.415086	0.724	0.79	2.4157e-278	7.2471e-275
C5:Naive CD8+ T cells	PPP1R18	-0.424262	0.899	0.893	4.7383e-277	1.42149e-273
C5:Naive CD8+ T cells	SLC2A3	-0.36345	0.726	0.792	3.21446e-276	9.64338e-273
C5:Naive CD8+ T cells	DUSP1	-0.465707	0.643	0.758	2.17375e-260	6.52125e-257
C5:Naive CD8+ T cells	SYNE1	-0.46723	0.794	0.817	1.3274e-259	3.98221e-256
C5:Naive CD8+ T cells	CYTOR	-0.268277	0.565	0.627	4.83746e-250	1.45124e-246
C5:Naive CD8+ T cells	SPN	-0.419297	0.816	0.837	1.839e-248	5.51699e-245
C5:Naive CD8+ T cells	C12orf75	-0.609187	0.812	0.823	4.73065e-248	1.41919e-244
C5:Naive CD8+ T cells	EPS15	-0.310647	0.686	0.757	2.07927e-245	6.23782e-242
C5:Naive CD8+ T cells	CORO1B	-0.352954	0.795	0.836	1.34151e-242	4.02454e-239
C5:Naive CD8+ T cells	ALOX5AP	-0.429606	0.92	0.895	1.63581e-238	4.90742e-235
C5:Naive CD8+ T cells	HNRNPLL	-0.291003	0.788	0.733	3.44974e-237	1.03492e-233
C5:Naive CD8+ T cells	TGFBR3	-0.360207	0.705	0.7	1.67364e-234	5.02093e-231
C5:Naive CD8+ T cells	CDC25B	-0.354708	0.913	0.941	7.52324e-234	2.25697e-230
C5:Naive CD8+ T cells	ITGAL	-0.396227	0.788	0.809	1.14184e-230	3.42551e-227
C5:Naive CD8+ T cells	SP140	-0.319278	0.751	0.744	5.74588e-227	1.72376e-223
C5:Naive CD8+ T cells	CDK2AP2	-0.326877	0.792	0.826	8.26387e-222	2.47916e-218
C5:Naive CD8+ T cells	ARPC5L	-0.342534	0.821	0.834	1.55187e-219	4.6556e-216
C5:Naive CD8+ T cells	PBXIP1	-0.379215	0.867	0.895	4.24469e-217	1.27341e-213
C5:Naive CD8+ T cells	ZFP36	-0.361288	0.895	0.903	2.73441e-215	8.20322e-212
C5:Naive CD8+ T cells	TBX21	-0.414672	0.868	0.779	1.94639e-214	5.83916e-211
C5:Naive CD8+ T cells	RABGAP1L	-0.314926	0.738	0.778	8.29855e-212	2.48956e-208
C5:Naive CD8+ T cells	SYTL2	-0.280587	0.766	0.793	6.43977e-207	1.93193e-203
C5:Naive CD8+ T cells	INPP4B	-0.361472	0.809	0.843	8.34887e-207	2.50466e-203
C5:Naive CD8+ T cells	GZMH	-1.26622	0.805	0.789	9.9193e-206	2.97579e-202
C5:Naive CD8+ T cells	TLN1	-0.349208	0.757	0.777	2.01064e-202	6.03192e-199
C5:Naive CD8+ T cells	PTGER2	-0.353943	0.574	0.671	1.75209e-196	5.25627e-193
C5:Naive CD8+ T cells	NCR3	-0.338043	0.662	0.8	1.10716e-195	3.32149e-192
C5:Naive CD8+ T cells	TRDV2	-0.518032	0.202	0.465	1.3517e-195	4.05509e-192
C5:Naive CD8+ T cells	CHST12	-0.339721	0.681	0.724	7.67056e-188	2.30117e-184
C5:Naive CD8+ T cells	ZNF683	-0.256853	0.879	0.82	1.4046e-187	4.2138e-184
C5:Naive CD8+ T cells	IFITM2	-0.314108	0.988	0.979	2.30635e-184	6.91904e-181
C5:Naive CD8+ T cells	TTC38	-0.250737	0.783	0.74	2.13714e-183	6.41141e-180
C5:Naive CD8+ T cells	ELOVL5	-0.30285	0.811	0.815	2.51182e-182	7.53546e-179
C5:Naive CD8+ T cells	APMAP	-0.430775	0.803	0.802	6.99052e-178	2.09715e-174
C5:Naive CD8+ T cells	HMGB2	-0.298212	0.72	0.763	1.96885e-176	5.90656e-173
C5:Naive CD8+ T cells	TTC39C	-0.309778	0.761	0.8	2.56255e-175	7.68765e-172
C5:Naive CD8+ T cells	NFATC2	-0.317262	0.83	0.811	3.60231e-175	1.08069e-171
C5:Naive CD8+ T cells	PTGDR	-0.275545	0.783	0.705	4.97192e-175	1.49158e-171
C5:Naive CD8+ T cells	MYH9	-0.299942	0.956	0.947	1.00004e-168	3.00013e-165
C5:Naive CD8+ T cells	APOBEC3G	-0.417944	0.67	0.694	2.20227e-160	6.6068e-157
C5:Naive CD8+ T cells	ZBTB38	-0.377921	0.843	0.845	4.59233e-158	1.3777e-154
C5:Naive CD8+ T cells	GBP2	-0.272481	0.732	0.795	7.21541e-154	2.16462e-150
C5:Naive CD8+ T cells	AKAP13	-0.3253	0.801	0.838	2.44436e-152	7.33308e-149
C5:Naive CD8+ T cells	IFITM3	-0.282538	0.981	0.97	4.85586e-151	1.45676e-147
C5:Naive CD8+ T cells	TUBA1B	-0.289563	0.874	0.897	7.85686e-150	2.35706e-146
C5:Naive CD8+ T cells	CMC1	-0.573226	0.785	0.774	5.1564e-149	1.54692e-145
C5:Naive CD8+ T cells	TMX4	-0.260487	0.717	0.714	5.00148e-143	1.50044e-139
C5:Naive CD8+ T cells	LINC01871	-0.312984	0.765	0.832	9.55496e-141	2.86649e-137
C5:Naive CD8+ T cells	ADGRE5	-0.326832	0.832	0.837	2.2043e-136	6.61291e-133
C5:Naive CD8+ T cells	NEAT1	-0.373028	0.776	0.78	3.80438e-135	1.14131e-131
C5:Naive CD8+ T cells	PRF1	-0.997766	0.835	0.81	9.66385e-131	2.89915e-127
C5:Naive CD8+ T cells	HSPA5	-0.293566	0.856	0.86	1.24712e-129	3.74136e-126
C5:Naive CD8+ T cells	CD82	-0.341345	0.878	0.826	2.79925e-128	8.39776e-125
C5:Naive CD8+ T cells	CD5	-0.291091	0.892	0.9	1.45647e-124	4.3694e-121
C5:Naive CD8+ T cells	GNG2	-0.355625	0.824	0.791	7.10144e-123	2.13043e-119
C5:Naive CD8+ T cells	TRBV20-1	-0.311184	0.721	0.782	3.93886e-122	1.18166e-118
C5:Naive CD8+ T cells	CITED2	-0.257684	0.807	0.839	5.39687e-121	1.61906e-117
C5:Naive CD8+ T cells	DEK	-0.284842	0.85	0.846	1.27316e-120	3.81947e-117
C5:Naive CD8+ T cells	ITGA4	-0.350486	0.862	0.878	7.27966e-119	2.1839e-115
C5:Naive CD8+ T cells	S1PR5	-0.5114	0.863	0.78	8.55324e-108	2.56597e-104
C5:Naive CD8+ T cells	DIAPH1	-0.265215	0.792	0.784	3.88599e-99	1.1658e-95
C5:Naive CD8+ T cells	RNF213	-0.280348	0.834	0.828	2.37114e-98	7.11343e-95
C5:Naive CD8+ T cells	TIMP1	-0.2922	0.697	0.717	2.00042e-96	6.00125e-93
C5:Naive CD8+ T cells	COTL1	-0.29174	0.862	0.883	2.35388e-87	7.06165e-84
C5:Naive CD8+ T cells	JUN	-0.305475	0.801	0.809	4.38115e-87	1.31434e-83
C5:Naive CD8+ T cells	PIM1	-0.260692	0.872	0.892	1.40109e-83	4.20327e-80
C5:Naive CD8+ T cells	BIRC3	-0.25149	0.774	0.77	7.23574e-78	2.17072e-74
C5:Naive CD8+ T cells	EOMES	-0.314489	0.842	0.832	3.40546e-69	1.02164e-65
C5:Naive CD8+ T cells	CD300A	-0.265779	0.629	0.608	9.40256e-69	2.82077e-65
C5:Naive CD8+ T cells	SH2D1A	-0.281891	0.829	0.795	7.72792e-65	2.31838e-61
C5:Naive CD8+ T cells	CDC42EP3	-0.264196	0.835	0.818	1.26955e-64	3.80866e-61
C5:Naive CD8+ T cells	IL2RB	-0.305151	0.811	0.799	8.23593e-61	2.47078e-57
C5:Naive CD8+ T cells	MATK	-0.44033	0.776	0.808	5.96739e-59	1.79022e-55
C5:Naive CD8+ T cells	LYAR	-0.631639	0.886	0.82	5.84267e-56	1.7528e-52
C5:Naive CD8+ T cells	KLRD1	-0.813676	0.906	0.872	8.72263e-55	2.61679e-51
C5:Naive CD8+ T cells	XCL1	-0.384791	0.915	0.869	6.65411e-53	1.99623e-49
C5:Naive CD8+ T cells	HLA-DPA1	-0.536278	0.907	0.837	1.64051e-44	4.92153e-41
C5:Naive CD8+ T cells	YWHAQ	-0.253778	0.921	0.873	4.62942e-38	1.38883e-34
C5:Naive CD8+ T cells	CCL4L2	-0.307068	0.876	0.752	2.72873e-34	8.1862e-31
C5:Naive CD8+ T cells	CLEC2B	-0.276027	0.841	0.786	6.99039e-32	2.09712e-28
C5:Naive CD8+ T cells	FCGR3A	-0.488198	0.854	0.797	1.56006e-29	4.68019e-26
C5:Naive CD8+ T cells	ADRB2	-0.290152	0.839	0.745	2.17645e-29	6.52934e-26
C5:Naive CD8+ T cells	HLA-DRB5	-0.512149	0.798	0.621	6.66915e-25	2.00074e-21
C5:Naive CD8+ T cells	C1orf21	-0.278618	0.891	0.703	9.77893e-20	2.93368e-16
C5:Naive CD8+ T cells	AQP3	-0.291453	0.881	0.887	2.04357e-16	6.13071e-13
C5:Naive CD8+ T cells	CTSW	-0.319346	0.897	0.825	1.35919e-15	4.07756e-12
C5:Naive CD8+ T cells	TRGV2	-0.296815	0.867	0.767	3.08997e-09	9.2699e-06
C5:Naive CD8+ T cells	SAMD3	-0.365686	0.827	0.771	4.11871e-07	0.00123561
C5:Naive CD8+ T cells	SLAMF7	-0.268695	0.862	0.746	4.85306e-06	0.0145592
C5:Naive CD8+ T cells	SH2D2A	-0.270166	0.849	0.747	1.8358e-05	0.055074
C5:Naive CD8+ T cells	HLA-DPB1	-0.298552	0.928	0.858	0.0024371	1
C6:Terminal effector CD8+ T cells	GNLY	1.98985	0.992	0.738	0	0
C6:Terminal effector CD8+ T cells	GZMH	1.84086	0.998	0.774	0	0
C6:Terminal effector CD8+ T cells	FGFBP2	1.75776	0.989	0.798	0	0
C6:Terminal effector CD8+ T cells	NKG7	1.62743	1	0.865	0	0
C6:Terminal effector CD8+ T cells	GZMB	1.53494	0.975	0.661	0	0
C6:Terminal effector CD8+ T cells	CX3CR1	1.33167	0.936	0.79	0	0
C6:Terminal effector CD8+ T cells	CCL5	1.26143	1	0.926	0	0
C6:Terminal effector CD8+ T cells	PRF1	1.21544	0.989	0.798	0	0
C6:Terminal effector CD8+ T cells	KLRD1	1.15014	0.963	0.868	0	0
C6:Terminal effector CD8+ T cells	GZMA	1.14721	0.996	0.879	0	0
C6:Terminal effector CD8+ T cells	CST7	1.08665	0.998	0.866	0	0
C6:Terminal effector CD8+ T cells	ADGRG1	1.07202	0.89	0.745	0	0
C6:Terminal effector CD8+ T cells	HOPX	1.0675	0.979	0.823	0	0
C6:Terminal effector CD8+ T cells	CCL4	1.04413	0.944	0.651	0	0
C6:Terminal effector CD8+ T cells	PLEK	1.03628	0.961	0.851	0	0
C6:Terminal effector CD8+ T cells	C12orf75	0.977631	0.971	0.811	0	0
C6:Terminal effector CD8+ T cells	LGALS1	0.922038	0.909	0.78	0	0
C6:Terminal effector CD8+ T cells	FCGR3A	0.902737	0.917	0.792	0	0
C6:Terminal effector CD8+ T cells	FCRL6	0.893383	0.887	0.849	0	0
C6:Terminal effector CD8+ T cells	S1PR5	0.890615	0.89	0.778	0	0
C6:Terminal effector CD8+ T cells	ZNF683	0.881798	0.872	0.821	0	0
C6:Terminal effector CD8+ T cells	PRSS23	0.852885	0.838	0.64	0	0
C6:Terminal effector CD8+ T cells	KLRG1	0.829967	0.973	0.759	0	0
C6:Terminal effector CD8+ T cells	CTSW	0.826826	0.987	0.818	0	0
C6:Terminal effector CD8+ T cells	S100A4	0.811757	1	0.958	0	0
C6:Terminal effector CD8+ T cells	EFHD2	0.789498	0.892	0.757	0	0
C6:Terminal effector CD8+ T cells	ZEB2	0.763116	0.805	0.752	0	0
C6:Terminal effector CD8+ T cells	SH3BGRL3	0.757015	1	0.987	0	0
C6:Terminal effector CD8+ T cells	HLA-DRB1	0.755772	0.965	0.822	0	0
C6:Terminal effector CD8+ T cells	CLIC1	0.728704	0.994	0.913	0	0
C6:Terminal effector CD8+ T cells	TBX21	0.723324	0.892	0.777	0	0
C6:Terminal effector CD8+ T cells	FGR	0.703686	0.871	0.792	0	0
C6:Terminal effector CD8+ T cells	MATK	0.685668	0.931	0.797	0	0
C6:Terminal effector CD8+ T cells	TRGV2	0.684645	0.927	0.763	0	0
C6:Terminal effector CD8+ T cells	ITGB2	0.68151	0.994	0.96	0	0
C6:Terminal effector CD8+ T cells	IFITM2	0.678432	0.997	0.978	0	0
C6:Terminal effector CD8+ T cells	TGFBR3	0.672485	0.818	0.691	0	0
C6:Terminal effector CD8+ T cells	ID2	0.658552	0.929	0.838	0	0
C6:Terminal effector CD8+ T cells	C1orf21	0.653985	0.804	0.71	0	0
C6:Terminal effector CD8+ T cells	FLNA	0.651049	0.963	0.903	0	0
C6:Terminal effector CD8+ T cells	TTC38	0.645302	0.785	0.74	0	0
C6:Terminal effector CD8+ T cells	CD8A	0.644749	0.95	0.873	0	0
C6:Terminal effector CD8+ T cells	APMAP	0.643786	0.917	0.793	0	0
C6:Terminal effector CD8+ T cells	APOBEC3G	0.633196	0.858	0.68	0	0
C6:Terminal effector CD8+ T cells	ADRB2	0.631446	0.806	0.748	0	0
C6:Terminal effector CD8+ T cells	CTSC	0.629697	0.914	0.835	0	0
C6:Terminal effector CD8+ T cells	LILRB1	0.629319	0.785	0.758	0	0
C6:Terminal effector CD8+ T cells	SRGN	0.625089	0.981	0.92	0	0
C6:Terminal effector CD8+ T cells	IFITM3	0.618543	0.994	0.969	0	0
C6:Terminal effector CD8+ T cells	HLA-DPA1	0.614976	0.936	0.835	0	0
C6:Terminal effector CD8+ T cells	CD99	0.614063	0.992	0.959	0	0
C6:Terminal effector CD8+ T cells	CAST	0.613689	0.97	0.848	0	0
C6:Terminal effector CD8+ T cells	TPST2	0.613302	0.853	0.743	0	0
C6:Terminal effector CD8+ T cells	CHST12	0.608788	0.855	0.711	0	0
C6:Terminal effector CD8+ T cells	MYO1F	0.608712	0.893	0.799	0	0
C6:Terminal effector CD8+ T cells	SAMD3	0.607632	0.891	0.767	0	0
C6:Terminal effector CD8+ T cells	YWHAQ	0.606216	0.947	0.871	0	0
C6:Terminal effector CD8+ T cells	HLA-DPB1	0.600948	0.929	0.858	0	0
C6:Terminal effector CD8+ T cells	CYBA	0.599464	0.99	0.926	0	0
C6:Terminal effector CD8+ T cells	AHNAK	0.598608	0.99	0.928	0	0
C6:Terminal effector CD8+ T cells	ABI3	0.58963	0.796	0.737	0	0
C6:Terminal effector CD8+ T cells	S100A6	0.589208	0.999	0.975	0	0
C6:Terminal effector CD8+ T cells	GSTP1	0.587591	0.942	0.858	0	0
C6:Terminal effector CD8+ T cells	ACTN4	0.587565	0.925	0.813	0	0
C6:Terminal effector CD8+ T cells	PATL2	0.577001	0.847	0.734	0	0
C6:Terminal effector CD8+ T cells	LINC01871	0.57556	0.855	0.825	0	0
C6:Terminal effector CD8+ T cells	ANXA1	0.574084	0.988	0.908	0	0
C6:Terminal effector CD8+ T cells	SPN	0.574041	0.919	0.829	0	0
C6:Terminal effector CD8+ T cells	TRAV38-1	0.568843	0.968	0.697	0	0
C6:Terminal effector CD8+ T cells	IQGAP1	0.565738	0.936	0.84	0	0
C6:Terminal effector CD8+ T cells	ITGB1	0.563118	0.937	0.816	0	0
C6:Terminal effector CD8+ T cells	TRBV11-3	0.561623	0.977	0.79	0	0
C6:Terminal effector CD8+ T cells	ITGAM	0.558882	0.804	0.637	0	0
C6:Terminal effector CD8+ T cells	XCL2	0.558787	0.94	0.773	0	0
C6:Terminal effector CD8+ T cells	CD52	0.552894	0.999	0.996	0	0
C6:Terminal effector CD8+ T cells	SPON2	0.545158	0.73	0.636	0	0
C6:Terminal effector CD8+ T cells	XCL1	0.535166	0.949	0.866	0	0
C6:Terminal effector CD8+ T cells	LCP1	0.532175	0.989	0.946	0	0
C6:Terminal effector CD8+ T cells	LAIR2	0.517127	0.849	0.737	0	0
C6:Terminal effector CD8+ T cells	PFN1	0.513836	0.999	0.988	0	0
C6:Terminal effector CD8+ T cells	GNG2	0.511887	0.885	0.786	0	0
C6:Terminal effector CD8+ T cells	ANXA2	0.507627	0.929	0.839	0	0
C6:Terminal effector CD8+ T cells	HLA-DRB5	0.506764	0.864	0.616	0	0
C6:Terminal effector CD8+ T cells	ACTB	0.503313	1	1	0	0
C6:Terminal effector CD8+ T cells	PLEKHF1	0.49435	0.817	0.773	0	0
C6:Terminal effector CD8+ T cells	SYNE1	0.492525	0.892	0.81	0	0
C6:Terminal effector CD8+ T cells	CCL4L2	0.489635	0.9	0.75	0	0
C6:Terminal effector CD8+ T cells	STOM	0.483446	0.891	0.809	0	0
C6:Terminal effector CD8+ T cells	SYTL2	0.483339	0.876	0.785	0	0
C6:Terminal effector CD8+ T cells	TRGV10	0.48279	0.929	0.797	0	0
C6:Terminal effector CD8+ T cells	ITGAL	0.481945	0.886	0.802	0	0
C6:Terminal effector CD8+ T cells	ADGRE5	0.477405	0.925	0.83	0	0
C6:Terminal effector CD8+ T cells	RUNX3	0.476562	0.912	0.77	0	0
C6:Terminal effector CD8+ T cells	TRBV12-4	0.474985	0.973	0.83	0	0
C6:Terminal effector CD8+ T cells	MYO1G	0.457515	0.893	0.811	0	0
C6:Terminal effector CD8+ T cells	OASL	0.451316	0.741	0.781	0	0
C6:Terminal effector CD8+ T cells	ADAM8	0.447394	0.905	0.791	0	0
C6:Terminal effector CD8+ T cells	ATP2B4	0.446693	0.888	0.776	0	0
C6:Terminal effector CD8+ T cells	AC243829.2	0.446424	0.64	0.483	0	0
C6:Terminal effector CD8+ T cells	CLIC3	0.443821	0.702	0.699	0	0
C6:Terminal effector CD8+ T cells	GZMM	0.439793	0.942	0.892	0	0
C6:Terminal effector CD8+ T cells	CDK2AP2	0.436094	0.869	0.82	0	0
C6:Terminal effector CD8+ T cells	IL32	0.433545	1	0.994	0	0
C6:Terminal effector CD8+ T cells	PRR5L	0.432813	0.761	0.773	0	0
C6:Terminal effector CD8+ T cells	CFL1	0.43189	0.995	0.973	0	0
C6:Terminal effector CD8+ T cells	CD74	0.431541	0.997	0.973	0	0
C6:Terminal effector CD8+ T cells	CD63	0.430984	0.868	0.777	0	0
C6:Terminal effector CD8+ T cells	PPP1R18	0.430928	0.949	0.889	0	0
C6:Terminal effector CD8+ T cells	IL10RA	0.423327	0.956	0.89	0	0
C6:Terminal effector CD8+ T cells	TRAV12-2	0.421712	0.972	0.836	0	0
C6:Terminal effector CD8+ T cells	S100A10	0.421033	0.994	0.962	0	0
C6:Terminal effector CD8+ T cells	TLN1	0.417107	0.91	0.766	0	0
C6:Terminal effector CD8+ T cells	CD300A	0.411984	0.793	0.596	0	0
C6:Terminal effector CD8+ T cells	PTGDR	0.405053	0.863	0.699	0	0
C6:Terminal effector CD8+ T cells	BATF	0.398823	0.807	0.742	0	0
C6:Terminal effector CD8+ T cells	MSN	0.397375	0.946	0.915	0	0
C6:Terminal effector CD8+ T cells	IRF1	0.394645	0.876	0.784	0	0
C6:Terminal effector CD8+ T cells	MYL6	0.39385	0.996	0.975	0	0
C6:Terminal effector CD8+ T cells	DOK2	0.392593	0.91	0.851	0	0
C6:Terminal effector CD8+ T cells	TNFRSF1B	0.390357	0.841	0.791	0	0
C6:Terminal effector CD8+ T cells	BHLHE40	0.389792	0.78	0.65	0	0
C6:Terminal effector CD8+ T cells	LRRFIP1	0.388205	0.973	0.924	0	0
C6:Terminal effector CD8+ T cells	GBP5	0.38796	0.871	0.749	0	0
C6:Terminal effector CD8+ T cells	SLAMF7	0.386759	0.753	0.754	0	0
C6:Terminal effector CD8+ T cells	MCTP2	0.386619	0.774	0.696	0	0
C6:Terminal effector CD8+ T cells	CALR	0.38661	0.93	0.911	0	0
C6:Terminal effector CD8+ T cells	CDC42EP3	0.384832	0.886	0.814	0	0
C6:Terminal effector CD8+ T cells	PYHIN1	0.384031	0.785	0.746	0	0
C6:Terminal effector CD8+ T cells	LYAR	0.382414	0.927	0.817	0	0
C6:Terminal effector CD8+ T cells	GNPTAB	0.382259	0.759	0.703	0	0
C6:Terminal effector CD8+ T cells	CMC1	0.381529	0.927	0.763	0	0
C6:Terminal effector CD8+ T cells	AOAH	0.38099	0.847	0.716	0	0
C6:Terminal effector CD8+ T cells	PPP2R5C	0.378976	0.918	0.843	0	0
C6:Terminal effector CD8+ T cells	CLEC2B	0.377994	0.871	0.784	0	0
C6:Terminal effector CD8+ T cells	VCL	0.377217	0.732	0.696	0	0
C6:Terminal effector CD8+ T cells	LINC02384	0.375732	0.65	0.618	0	0
C6:Terminal effector CD8+ T cells	PLEKHG3	0.365829	0.739	0.608	0	0
C6:Terminal effector CD8+ T cells	ARPC5L	0.36473	0.901	0.828	0	0
C6:Terminal effector CD8+ T cells	CD8B	0.356864	0.892	0.823	0	0
C6:Terminal effector CD8+ T cells	DIAPH1	0.356142	0.857	0.78	0	0
C6:Terminal effector CD8+ T cells	CAPN2	0.355973	0.908	0.86	0	0
C6:Terminal effector CD8+ T cells	XBP1	0.354719	0.873	0.779	0	0
C6:Terminal effector CD8+ T cells	CD2	0.354408	0.957	0.923	0	0
C6:Terminal effector CD8+ T cells	PTGER2	0.35271	0.783	0.656	0	0
C6:Terminal effector CD8+ T cells	ZBTB38	0.35145	0.889	0.842	0	0
C6:Terminal effector CD8+ T cells	F2R	0.351435	0.755	0.794	0	0
C6:Terminal effector CD8+ T cells	GAPDH	0.35105	0.999	0.992	0	0
C6:Terminal effector CD8+ T cells	ANXA5	0.348458	0.862	0.767	0	0
C6:Terminal effector CD8+ T cells	TMSB4X	0.34833	1	1	0	0
C6:Terminal effector CD8+ T cells	S100A11	0.343794	0.981	0.897	0	0
C6:Terminal effector CD8+ T cells	APOBEC3C	0.340699	0.813	0.682	0	0
C6:Terminal effector CD8+ T cells	TRGV9	0.337586	0.96	0.863	0	0
C6:Terminal effector CD8+ T cells	JAKMIP1	0.337052	0.867	0.785	0	0
C6:Terminal effector CD8+ T cells	STK10	0.336678	0.9	0.818	0	0
C6:Terminal effector CD8+ T cells	TTC16	0.336208	0.724	0.588	0	0
C6:Terminal effector CD8+ T cells	IFITM1	0.332975	0.998	0.992	0	0
C6:Terminal effector CD8+ T cells	USP28	0.328548	0.752	0.725	0	0
C6:Terminal effector CD8+ T cells	IL2RB	0.324783	0.878	0.794	0	0
C6:Terminal effector CD8+ T cells	TRGC2	0.322596	0.896	0.846	0	0
C6:Terminal effector CD8+ T cells	SYNE2	0.320619	0.876	0.799	0	0
C6:Terminal effector CD8+ T cells	MT-CO1	0.31956	1	1	0	0
C6:Terminal effector CD8+ T cells	ACTG1	0.318502	0.998	0.996	0	0
C6:Terminal effector CD8+ T cells	RAB27A	0.315722	0.858	0.8	0	0
C6:Terminal effector CD8+ T cells	MAP3K8	0.311384	0.79	0.729	0	0
C6:Terminal effector CD8+ T cells	LY6E	0.311284	0.945	0.918	0	0
C6:Terminal effector CD8+ T cells	EOMES	0.305603	0.879	0.829	0	0
C6:Terminal effector CD8+ T cells	HLA-DRA	0.303851	0.879	0.788	0	0
C6:Terminal effector CD8+ T cells	ISG15	0.300854	0.871	0.744	0	0
C6:Terminal effector CD8+ T cells	CD244	0.299724	0.747	0.706	0	0
C6:Terminal effector CD8+ T cells	ADGRG5	0.292533	0.683	0.455	0	0
C6:Terminal effector CD8+ T cells	PTPRE	0.286428	0.761	0.628	0	0
C6:Terminal effector CD8+ T cells	MYBL1	0.275297	0.759	0.677	0	0
C6:Terminal effector CD8+ T cells	CD58	0.267765	0.779	0.742	0	0
C6:Terminal effector CD8+ T cells	EPS15	0.266408	0.868	0.744	0	0
C6:Terminal effector CD8+ T cells	MT-ND5	0.259891	0.998	0.996	0	0
C6:Terminal effector CD8+ T cells	BEX2	-0.271299	0.275	0.663	0	0
C6:Terminal effector CD8+ T cells	TMIGD2	-0.27186	0.624	0.724	0	0
C6:Terminal effector CD8+ T cells	AC044849.1	-0.279124	0.764	0.806	0	0
C6:Terminal effector CD8+ T cells	ID3	-0.288971	0.316	0.638	0	0
C6:Terminal effector CD8+ T cells	PDE3B	-0.296194	0.669	0.762	0	0
C6:Terminal effector CD8+ T cells	TRBV28	-0.298998	0.472	0.788	0	0
C6:Terminal effector CD8+ T cells	AIF1	-0.301067	0.445	0.648	0	0
C6:Terminal effector CD8+ T cells	FAM153C	-0.312618	0.948	0.861	0	0
C6:Terminal effector CD8+ T cells	RPS2	-0.319949	0.999	1	0	0
C6:Terminal effector CD8+ T cells	LINC01550	-0.32663	0.665	0.736	0	0
C6:Terminal effector CD8+ T cells	RPS9	-0.349767	0.997	0.998	0	0
C6:Terminal effector CD8+ T cells	BIRC3	-0.354196	0.786	0.769	0	0
C6:Terminal effector CD8+ T cells	CRIP2	-0.358714	0.858	0.775	0	0
C6:Terminal effector CD8+ T cells	EEF1A1	-0.365808	1	1	0	0
C6:Terminal effector CD8+ T cells	EPHX2	-0.378017	0.894	0.785	0	0
C6:Terminal effector CD8+ T cells	RPSA	-0.378184	1	1	0	0
C6:Terminal effector CD8+ T cells	IL6R	-0.381933	0.865	0.784	0	0
C6:Terminal effector CD8+ T cells	BEX3	-0.390856	0.395	0.702	0	0
C6:Terminal effector CD8+ T cells	RSL1D1	-0.393047	0.828	0.884	0	0
C6:Terminal effector CD8+ T cells	SATB1	-0.396013	0.864	0.826	0	0
C6:Terminal effector CD8+ T cells	RPS18	-0.397563	1	1	0	0
C6:Terminal effector CD8+ T cells	RPS6	-0.400551	0.999	1	0	0
C6:Terminal effector CD8+ T cells	SIRPG	-0.402191	0.866	0.819	0	0
C6:Terminal effector CD8+ T cells	MAML2	-0.403924	0.696	0.766	0	0
C6:Terminal effector CD8+ T cells	LINC02273	-0.408221	0.889	0.776	0	0
C6:Terminal effector CD8+ T cells	CD82	-0.413712	0.796	0.832	0	0
C6:Terminal effector CD8+ T cells	RPL10	-0.41714	1	1	0	0
C6:Terminal effector CD8+ T cells	CD7	-0.424117	0.913	0.941	0	0
C6:Terminal effector CD8+ T cells	CHMP7	-0.425658	0.712	0.821	0	0
C6:Terminal effector CD8+ T cells	INPP4B	-0.429248	0.825	0.842	0	0
C6:Terminal effector CD8+ T cells	RPLP0	-0.433815	1	1	0	0
C6:Terminal effector CD8+ T cells	TXK	-0.437863	0.771	0.738	0	0
C6:Terminal effector CD8+ T cells	SH3YL1	-0.439563	0.745	0.767	0	0
C6:Terminal effector CD8+ T cells	TRABD2A	-0.44634	0.852	0.815	0	0
C6:Terminal effector CD8+ T cells	RPL39	-0.452951	0.998	0.995	0	0
C6:Terminal effector CD8+ T cells	OXNAD1	-0.453981	0.63	0.761	0	0
C6:Terminal effector CD8+ T cells	RPS12	-0.465954	1	1	0	0
C6:Terminal effector CD8+ T cells	RPL34	-0.466351	1	1	0	0
C6:Terminal effector CD8+ T cells	PIM2	-0.469218	0.785	0.863	0	0
C6:Terminal effector CD8+ T cells	CD55	-0.479549	0.409	0.725	0	0
C6:Terminal effector CD8+ T cells	TRDV2	-0.482727	0.294	0.458	0	0
C6:Terminal effector CD8+ T cells	TPT1	-0.486625	0.96	0.976	0	0
C6:Terminal effector CD8+ T cells	ABLIM1	-0.49073	0.745	0.804	0	0
C6:Terminal effector CD8+ T cells	IL6ST	-0.490954	0.648	0.786	0	0
C6:Terminal effector CD8+ T cells	EEF2	-0.496094	0.998	0.999	0	0
C6:Terminal effector CD8+ T cells	TRBV7-2	-0.496801	0.611	0.69	0	0
C6:Terminal effector CD8+ T cells	RPL13	-0.502132	1	1	0	0
C6:Terminal effector CD8+ T cells	TMEM123	-0.503674	0.924	0.896	0	0
C6:Terminal effector CD8+ T cells	CD28	-0.506943	0.931	0.822	0	0
C6:Terminal effector CD8+ T cells	RPL9	-0.515888	0.999	0.999	0	0
C6:Terminal effector CD8+ T cells	RPLP1	-0.516841	1	1	0	0
C6:Terminal effector CD8+ T cells	RPL4	-0.519277	0.992	0.997	0	0
C6:Terminal effector CD8+ T cells	RPS3A	-0.527408	1	1	0	0
C6:Terminal effector CD8+ T cells	PASK	-0.53281	0.697	0.828	0	0
C6:Terminal effector CD8+ T cells	ACTN1	-0.5367	0.881	0.819	0	0
C6:Terminal effector CD8+ T cells	NELL2	-0.54268	0.914	0.836	0	0
C6:Terminal effector CD8+ T cells	EEF1B2	-0.566628	0.994	0.997	0	0
C6:Terminal effector CD8+ T cells	RPL32	-0.571329	1	1	0	0
C6:Terminal effector CD8+ T cells	RPS5	-0.579392	0.999	0.999	0	0
C6:Terminal effector CD8+ T cells	TESPA1	-0.599688	0.876	0.895	0	0
C6:Terminal effector CD8+ T cells	PABPC1	-0.605612	0.996	0.999	0	0
C6:Terminal effector CD8+ T cells	RGCC	-0.610491	0.77	0.838	0	0
C6:Terminal effector CD8+ T cells	TRAT1	-0.612262	0.873	0.879	0	0
C6:Terminal effector CD8+ T cells	RPS8	-0.625462	1	1	0	0
C6:Terminal effector CD8+ T cells	DGKA	-0.634519	0.765	0.862	0	0
C6:Terminal effector CD8+ T cells	LDLRAP1	-0.643364	0.825	0.874	0	0
C6:Terminal effector CD8+ T cells	RPS13	-0.652123	1	1	0	0
C6:Terminal effector CD8+ T cells	FOXP1	-0.659868	0.692	0.874	0	0
C6:Terminal effector CD8+ T cells	MYC	-0.669699	0.937	0.873	0	0
C6:Terminal effector CD8+ T cells	PIK3IP1	-0.673739	0.774	0.877	0	0
C6:Terminal effector CD8+ T cells	GPR183	-0.677112	0.831	0.856	0	0
C6:Terminal effector CD8+ T cells	CAMK4	-0.680023	0.819	0.863	0	0
C6:Terminal effector CD8+ T cells	FCMR	-0.684317	0.74	0.916	0	0
C6:Terminal effector CD8+ T cells	RCAN3	-0.771537	0.787	0.833	0	0
C6:Terminal effector CD8+ T cells	MAL	-0.79601	0.813	0.786	0	0
C6:Terminal effector CD8+ T cells	NOSIP	-0.84087	0.871	0.927	0	0
C6:Terminal effector CD8+ T cells	CD27	-0.884129	0.892	0.893	0	0
C6:Terminal effector CD8+ T cells	AQP3	-0.94384	0.854	0.889	0	0
C6:Terminal effector CD8+ T cells	LDHB	-0.948476	0.936	0.983	0	0
C6:Terminal effector CD8+ T cells	SELL	-1.16275	0.86	0.943	0	0
C6:Terminal effector CD8+ T cells	IL7R	-1.16662	0.977	0.985	0	0
C6:Terminal effector CD8+ T cells	TCF7	-1.22891	0.943	0.93	0	0
C6:Terminal effector CD8+ T cells	LEF1	-1.36186	0.864	0.914	0	0
C6:Terminal effector CD8+ T cells	CCR7	-1.48498	0.892	0.932	0	0
C6:Terminal effector CD8+ T cells	LTB	-1.83341	0.946	0.977	0	0
C6:Terminal effector CD8+ T cells	SYTL3	0.328087	0.791	0.741	2.02245e-303	6.06734e-300
C6:Terminal effector CD8+ T cells	ARL4C	0.293881	0.929	0.836	1.27285e-299	3.81855e-296
C6:Terminal effector CD8+ T cells	FYB1	-0.328807	0.969	0.983	1.9653e-297	5.8959e-294
C6:Terminal effector CD8+ T cells	PRKCB	0.276447	0.799	0.734	2.60182e-291	7.80547e-288
C6:Terminal effector CD8+ T cells	PAG1	-0.274138	0.713	0.777	2.44421e-290	7.33262e-287
C6:Terminal effector CD8+ T cells	TSPAN2	0.3234	0.703	0.721	3.63328e-287	1.08998e-283
C6:Terminal effector CD8+ T cells	PLP2	-0.382339	0.854	0.871	7.21853e-283	2.16556e-279
C6:Terminal effector CD8+ T cells	ITGA4	0.292543	0.909	0.874	6.89875e-282	2.06962e-278
C6:Terminal effector CD8+ T cells	COTL1	-0.394001	0.898	0.88	5.30044e-266	1.59013e-262
C6:Terminal effector CD8+ T cells	PTPN7	0.264454	0.864	0.796	7.70946e-264	2.31284e-260
C6:Terminal effector CD8+ T cells	HIVEP2	-0.25428	0.785	0.763	5.68897e-263	1.70669e-259
C6:Terminal effector CD8+ T cells	TXN	0.279458	0.867	0.805	5.38101e-261	1.6143e-257
C6:Terminal effector CD8+ T cells	TSHZ2	-0.375498	0.909	0.768	4.90434e-259	1.4713e-255
C6:Terminal effector CD8+ T cells	FASLG	0.254738	0.655	0.644	2.05886e-255	6.17658e-252
C6:Terminal effector CD8+ T cells	THEMIS	0.328366	0.805	0.785	4.16644e-236	1.24993e-232
C6:Terminal effector CD8+ T cells	BACH2	-0.251236	0.826	0.723	6.53483e-230	1.96045e-226
C6:Terminal effector CD8+ T cells	LAG3	0.314718	0.745	0.813	1.18187e-229	3.54562e-226
C6:Terminal effector CD8+ T cells	BTG2	-0.283867	0.768	0.776	3.93669e-229	1.18101e-225
C6:Terminal effector CD8+ T cells	DYNLL1	0.300977	0.864	0.874	6.95489e-225	2.08647e-221
C6:Terminal effector CD8+ T cells	GAB3	0.266653	0.691	0.721	3.76232e-222	1.1287e-218
C6:Terminal effector CD8+ T cells	GPR65	0.261704	0.777	0.724	2.07058e-221	6.21175e-218
C6:Terminal effector CD8+ T cells	SERINC5	-0.382264	0.855	0.757	9.18471e-220	2.75541e-216
C6:Terminal effector CD8+ T cells	AKAP13	0.256448	0.911	0.83	1.87351e-215	5.62053e-212
C6:Terminal effector CD8+ T cells	TRBV3-1	-0.254374	0.48	0.657	3.0508e-215	9.15241e-212
C6:Terminal effector CD8+ T cells	PTMS	0.30872	0.687	0.795	1.11929e-214	3.35788e-211
C6:Terminal effector CD8+ T cells	CASP1	0.257066	0.841	0.828	2.13548e-214	6.40645e-211
C6:Terminal effector CD8+ T cells	GLUL	0.324995	0.732	0.751	5.50676e-191	1.65203e-187
C6:Terminal effector CD8+ T cells	TRG-AS1	0.262665	0.723	0.679	5.29785e-188	1.58935e-184
C6:Terminal effector CD8+ T cells	ASCL2	0.359968	0.605	0.593	2.01844e-187	6.05531e-184
C6:Terminal effector CD8+ T cells	PROK2	0.271656	0.591	0.367	1.25958e-184	3.77874e-181
C6:Terminal effector CD8+ T cells	KLRB1	-0.342819	0.902	0.821	9.84884e-182	2.95465e-178
C6:Terminal effector CD8+ T cells	LIMS1	-0.38401	0.874	0.839	5.3736e-181	1.61208e-177
C6:Terminal effector CD8+ T cells	TTC39C	-0.263676	0.771	0.799	8.12285e-181	2.43685e-177
C6:Terminal effector CD8+ T cells	LINC00402	-0.250643	0.852	0.696	2.08298e-174	6.24893e-171
C6:Terminal effector CD8+ T cells	TRBV6-1	-0.263142	0.576	0.643	1.64421e-160	4.93262e-157
C6:Terminal effector CD8+ T cells	MACF1	0.256501	0.839	0.801	1.08354e-157	3.25063e-154
C6:Terminal effector CD8+ T cells	HSPA5	0.257265	0.883	0.858	9.01673e-157	2.70502e-153
C6:Terminal effector CD8+ T cells	ETS1	-0.253864	0.865	0.87	1.41969e-152	4.25907e-149
C6:Terminal effector CD8+ T cells	PBXIP1	-0.286708	0.914	0.892	7.49357e-146	2.24807e-142
C6:Terminal effector CD8+ T cells	HLA-DQA1	0.258242	0.669	0.767	2.01804e-144	6.05411e-141
C6:Terminal effector CD8+ T cells	TRBV5-1	-0.455615	0.787	0.687	7.62905e-142	2.28871e-138
C6:Terminal effector CD8+ T cells	GK5	0.265272	0.662	0.677	6.01292e-139	1.80388e-135
C6:Terminal effector CD8+ T cells	NFATC2	0.263424	0.799	0.813	2.50893e-124	7.5268e-121
C6:Terminal effector CD8+ T cells	SH2D2A	0.267282	0.744	0.755	1.63245e-123	4.89734e-120
C6:Terminal effector CD8+ T cells	CHRM3-AS2	-0.259326	0.73	0.656	1.23257e-113	3.6977e-110
C6:Terminal effector CD8+ T cells	LRRN3	-0.287412	0.893	0.668	1.72359e-112	5.17077e-109
C6:Terminal effector CD8+ T cells	JUNB	-0.297739	0.948	0.939	2.83564e-108	8.50691e-105
C6:Terminal effector CD8+ T cells	CEP78	0.300527	0.669	0.718	3.38468e-96	1.0154e-92
C6:Terminal effector CD8+ T cells	DUSP1	-0.265356	0.78	0.747	3.08364e-36	9.25093e-33
C6:Terminal effector CD8+ T cells	FOS	-0.26464	0.91	0.763	1.09228e-10	3.27684e-07
C6:Terminal effector CD8+ T cells	CD4	-0.328826	0.95	0.884	0.000500689	1
C7:Th2 cells	ITGB1	0.700049	0.96	0.816	0	0
C7:Th2 cells	S100A11	0.697978	0.99	0.898	0	0
C7:Th2 cells	LGALS1	0.691385	0.92	0.781	0	0
C7:Th2 cells	CRIP2	0.682166	0.897	0.773	0	0
C7:Th2 cells	ANXA1	0.60248	0.989	0.908	0	0
C7:Th2 cells	PLP2	0.5728	0.957	0.865	0	0
C7:Th2 cells	CD82	0.564205	0.923	0.824	0	0
C7:Th2 cells	CAPG	0.523228	0.836	0.757	0	0
C7:Th2 cells	PI16	0.518201	0.828	0.754	0	0
C7:Th2 cells	LMNA	0.517013	0.86	0.74	0	0
C7:Th2 cells	AHNAK	0.512627	0.989	0.929	0	0
C7:Th2 cells	CCR10	0.507838	0.902	0.595	0	0
C7:Th2 cells	LPAR6	0.502285	0.872	0.689	0	0
C7:Th2 cells	S100A10	0.476524	0.994	0.962	0	0
C7:Th2 cells	GLIPR1	0.472676	0.915	0.787	0	0
C7:Th2 cells	S100A4	0.466833	0.998	0.959	0	0
C7:Th2 cells	GATA3	0.458276	0.905	0.812	0	0
C7:Th2 cells	COTL1	0.450444	0.961	0.877	0	0
C7:Th2 cells	TIMP1	0.443513	0.873	0.706	0	0
C7:Th2 cells	ANXA2	0.434643	0.931	0.84	0	0
C7:Th2 cells	TNFSF10	0.4297	0.84	0.752	0	0
C7:Th2 cells	TAGLN2	0.428029	0.994	0.975	0	0
C7:Th2 cells	LTB	0.414449	0.996	0.973	0	0
C7:Th2 cells	TRADD	0.414302	0.907	0.796	0	0
C7:Th2 cells	IL7R	0.391833	0.997	0.983	0	0
C7:Th2 cells	C1orf162	0.389175	0.895	0.801	0	0
C7:Th2 cells	CCR4	0.36214	0.805	0.701	0	0
C7:Th2 cells	S100A6	0.353181	0.997	0.975	0	0
C7:Th2 cells	KLF6	0.323164	0.963	0.873	0	0
C7:Th2 cells	VIM	0.306593	0.914	0.817	0	0
C7:Th2 cells	ANXA5	0.303782	0.901	0.766	0	0
C7:Th2 cells	TNFRSF4	0.295742	0.776	0.724	0	0
C7:Th2 cells	GPR183	0.292752	0.913	0.851	0	0
C7:Th2 cells	CD200R1	0.284687	0.849	0.758	0	0
C7:Th2 cells	PLEC	0.282892	0.871	0.751	0	0
C7:Th2 cells	RNF214	0.282587	0.827	0.677	0	0
C7:Th2 cells	EEPD1	0.277684	0.775	0.732	0	0
C7:Th2 cells	CD52	0.274615	0.999	0.996	0	0
C7:Th2 cells	AP002884.1	0.273497	0.693	0.643	0	0
C7:Th2 cells	IL6R	0.273256	0.888	0.783	0	0
C7:Th2 cells	CD40LG	0.271772	0.896	0.828	0	0
C7:Th2 cells	TXN	0.269193	0.884	0.805	0	0
C7:Th2 cells	AL121748.1	0.259586	0.734	0.59	0	0
C7:Th2 cells	SH3BP5	0.259012	0.852	0.669	0	0
C7:Th2 cells	ADAM19	0.250654	0.803	0.75	0	0
C7:Th2 cells	CCL4L2	-0.307395	0.791	0.758	0	0
C7:Th2 cells	MALAT1	-0.370494	1	1	0	0
C7:Th2 cells	TYROBP	-0.375967	0.246	0.553	0	0
C7:Th2 cells	PECAM1	-0.442854	0.815	0.865	0	0
C7:Th2 cells	CD7	-0.476747	0.913	0.941	0	0
C7:Th2 cells	ITGA4	-0.496562	0.832	0.879	0	0
C7:Th2 cells	TRDV2	-0.498455	0.733	0.429	0	0
C7:Th2 cells	GZMM	-0.60449	0.869	0.897	0	0
C7:Th2 cells	CX3CR1	-0.681204	0.678	0.807	0	0
C7:Th2 cells	CCL4	-0.777024	0.517	0.681	0	0
C7:Th2 cells	KLRD1	-0.816911	0.845	0.876	0	0
C7:Th2 cells	GZMH	-1.24415	0.64	0.799	0	0
C7:Th2 cells	NKG7	-2.39646	0.787	0.879	0	0
C7:Th2 cells	LDHA	0.255957	0.947	0.879	2.24981e-299	6.74944e-296
C7:Th2 cells	EOMES	-0.33121	0.85	0.832	6.38962e-288	1.91689e-284
C7:Th2 cells	FCMR	-0.432853	0.913	0.904	2.0574e-278	6.17219e-275
C7:Th2 cells	MATK	-0.493444	0.749	0.81	4.55827e-254	1.36748e-250
C7:Th2 cells	PLAC8	-0.427384	0.768	0.773	4.3994e-248	1.31982e-244
C7:Th2 cells	CLEC2B	-0.400425	0.741	0.793	2.9671e-211	8.90129e-208
C7:Th2 cells	FGR	-0.378378	0.81	0.797	4.83933e-208	1.4518e-204
C7:Th2 cells	LINC02446	-0.603439	0.819	0.841	1.06963e-200	3.20889e-197
C7:Th2 cells	IL2RB	-0.325919	0.731	0.804	1.13659e-198	3.40978e-195
C7:Th2 cells	ADGRG1	-0.438079	0.791	0.753	2.87366e-194	8.62097e-191
C7:Th2 cells	FGFBP2	-0.798496	0.853	0.809	9.1058e-194	2.73174e-190
C7:Th2 cells	C1orf21	-0.2722	0.646	0.72	6.38411e-180	1.91523e-176
C7:Th2 cells	KLRB1	-0.570106	0.703	0.834	4.01444e-178	1.20433e-174
C7:Th2 cells	S1PR5	-0.502543	0.779	0.786	3.13277e-177	9.3983e-174
C7:Th2 cells	PRF1	-0.983622	0.806	0.812	4.38305e-168	1.31491e-164
C7:Th2 cells	DENND2D	-0.330414	0.913	0.935	1.03993e-164	3.1198e-161
C7:Th2 cells	CTSW	-0.765297	0.856	0.828	3.97597e-156	1.19279e-152
C7:Th2 cells	GZMK	-0.309612	0.858	0.859	1.36561e-149	4.09683e-146
C7:Th2 cells	KLRG1	-0.793102	0.706	0.778	2.41252e-149	7.23756e-146
C7:Th2 cells	APMAP	-0.410559	0.77	0.804	2.21598e-146	6.64794e-143
C7:Th2 cells	CCL5	-2.09151	0.927	0.931	7.96745e-145	2.39023e-141
C7:Th2 cells	LYAR	-0.594802	0.805	0.826	9.6296e-142	2.88888e-138
C7:Th2 cells	LAG3	-0.260354	0.809	0.809	7.01718e-139	2.10515e-135
C7:Th2 cells	STK17A	-0.345775	0.917	0.916	1.16458e-137	3.49373e-134
C7:Th2 cells	GNLY	-1.71082	0.748	0.756	8.07662e-137	2.42299e-133
C7:Th2 cells	TXK	-0.290477	0.688	0.744	3.35065e-136	1.00519e-132
C7:Th2 cells	NUCB2	-0.355442	0.751	0.749	4.38333e-130	1.315e-126
C7:Th2 cells	FCRL3	-0.301272	0.807	0.812	6.66571e-126	1.99971e-122
C7:Th2 cells	ABI3	-0.311541	0.753	0.74	3.10984e-124	9.32951e-121
C7:Th2 cells	TRGV2	-0.28455	0.77	0.774	4.48473e-93	1.34542e-89
C7:Th2 cells	ARPC5L	-0.269526	0.765	0.837	3.4812e-87	1.04436e-83
C7:Th2 cells	PTGDR	-0.257738	0.701	0.711	9.77461e-83	2.93238e-79
C7:Th2 cells	ID2	-0.389343	0.843	0.845	1.54716e-78	4.64147e-75
C7:Th2 cells	AOAH	-0.272443	0.789	0.722	2.57334e-77	7.72003e-74
C7:Th2 cells	TRGV9	-0.931284	0.891	0.868	7.59539e-76	2.27862e-72
C7:Th2 cells	DUSP2	-0.806773	0.855	0.827	2.31998e-70	6.95995e-67
C7:Th2 cells	SAMD3	-0.39524	0.757	0.776	4.94969e-69	1.48491e-65
C7:Th2 cells	FCGR3A	-0.475254	0.826	0.799	1.48867e-68	4.466e-65
C7:Th2 cells	CCR7	-0.615797	0.919	0.93	3.58371e-68	1.07511e-64
C7:Th2 cells	CMC1	-0.529766	0.802	0.773	6.71276e-58	2.01383e-54
C7:Th2 cells	CD8A	-0.861298	0.868	0.879	3.9661e-56	1.18983e-52
C7:Th2 cells	TBX21	-0.370629	0.834	0.782	1.6419e-55	4.92569e-52
C7:Th2 cells	OXNAD1	-0.268478	0.748	0.752	4.15126e-52	1.24538e-48
C7:Th2 cells	GBP5	-0.350062	0.823	0.753	3.45014e-51	1.03504e-47
C7:Th2 cells	PDE3B	-0.269163	0.776	0.755	1.17198e-49	3.51594e-46
C7:Th2 cells	ZEB2	-0.323186	0.789	0.753	3.32926e-46	9.98777e-43
C7:Th2 cells	GZMB	-0.663506	0.752	0.679	7.27673e-46	2.18302e-42
C7:Th2 cells	ZBTB38	-0.289526	0.847	0.845	4.91899e-42	1.4757e-38
C7:Th2 cells	CD74	-0.425385	0.976	0.974	7.82208e-38	2.34663e-34
C7:Th2 cells	PYHIN1	-0.288299	0.749	0.748	3.89396e-32	1.16819e-28
C7:Th2 cells	SYNE1	-0.314373	0.848	0.814	1.25649e-27	3.76947e-24
C7:Th2 cells	GZMA	-1.12132	0.888	0.887	3.69423e-27	1.10827e-23
C7:Th2 cells	CST7	-1.21588	0.883	0.875	1.45354e-26	4.36062e-23
C7:Th2 cells	FYN	-0.298519	0.904	0.866	4.69019e-25	1.40706e-21
C7:Th2 cells	EFHD2	-0.273015	0.773	0.766	1.58813e-21	4.7644e-18
C7:Th2 cells	HOPX	-0.419075	0.841	0.833	2.07284e-20	6.21851e-17
C7:Th2 cells	PLEK	-0.73861	0.838	0.859	2.35105e-18	7.05314e-15
C7:Th2 cells	ADRB2	-0.265709	0.802	0.749	1.57356e-16	4.72067e-13
C7:Th2 cells	C12orf75	-0.352002	0.818	0.822	1.3842e-11	4.15261e-08
C7:Th2 cells	HLA-DPA1	-0.301733	0.841	0.842	4.81177e-09	1.44353e-05
C7:Th2 cells	SLAMF7	-0.266975	0.855	0.748	5.00601e-05	0.15018
C7:Th2 cells	XCL1	-0.363829	0.898	0.871	6.15151e-05	0.184545
C7:Th2 cells	XCL2	-0.339054	0.882	0.778	0.00465555	1
C8:Naive CD4+ T cells	LEF1	0.770925	0.991	0.906	0	0
C8:Naive CD4+ T cells	CCR7	0.732835	0.993	0.926	0	0
C8:Naive CD4+ T cells	TPT1	0.686711	0.996	0.973	0	0
C8:Naive CD4+ T cells	MAML2	0.58773	0.867	0.755	0	0
C8:Naive CD4+ T cells	TCF7	0.574628	0.982	0.928	0	0
C8:Naive CD4+ T cells	IL6ST	0.555376	0.892	0.77	0	0
C8:Naive CD4+ T cells	TESPA1	0.480606	0.952	0.891	0	0
C8:Naive CD4+ T cells	FOXP1	0.478784	0.953	0.856	0	0
C8:Naive CD4+ T cells	SELL	0.476496	0.988	0.935	0	0
C8:Naive CD4+ T cells	RCAN3	0.437061	0.883	0.826	0	0
C8:Naive CD4+ T cells	CAMK4	0.431162	0.938	0.856	0	0
C8:Naive CD4+ T cells	MAL	0.428257	0.905	0.781	0	0
C8:Naive CD4+ T cells	CD55	0.420239	0.845	0.694	0	0
C8:Naive CD4+ T cells	ABLIM1	0.398724	0.883	0.795	0	0
C8:Naive CD4+ T cells	OXNAD1	0.392398	0.876	0.745	0	0
C8:Naive CD4+ T cells	ACTN1	0.392247	0.876	0.82	0	0
C8:Naive CD4+ T cells	NOSIP	0.384768	0.974	0.92	0	0
C8:Naive CD4+ T cells	EPHX2	0.381186	0.874	0.788	0	0
C8:Naive CD4+ T cells	CHRM3-AS2	0.37662	0.721	0.657	0	0
C8:Naive CD4+ T cells	LRRN3	0.374357	0.836	0.674	0	0
C8:Naive CD4+ T cells	TRABD2A	0.370662	0.86	0.815	0	0
C8:Naive CD4+ T cells	SATB1	0.367139	0.864	0.827	0	0
C8:Naive CD4+ T cells	SESN3	0.364603	0.839	0.749	0	0
C8:Naive CD4+ T cells	TSHZ2	0.3612	0.796	0.777	0	0
C8:Naive CD4+ T cells	BACH2	0.358948	0.78	0.727	0	0
C8:Naive CD4+ T cells	PIK3IP1	0.349908	0.948	0.866	0	0
C8:Naive CD4+ T cells	RPL4	0.342357	1	0.996	0	0
C8:Naive CD4+ T cells	FAM153C	0.337625	0.93	0.863	0	0
C8:Naive CD4+ T cells	RSL1D1	0.337179	0.938	0.877	0	0
C8:Naive CD4+ T cells	TRAT1	0.335537	0.925	0.876	0	0
C8:Naive CD4+ T cells	PDE3B	0.333603	0.879	0.749	0	0
C8:Naive CD4+ T cells	ANKRD55	0.324971	0.763	0.774	0	0
C8:Naive CD4+ T cells	MALAT1	0.316323	1	1	0	0
C8:Naive CD4+ T cells	TXK	0.314841	0.793	0.737	0	0
C8:Naive CD4+ T cells	TGFBR2	0.304304	0.894	0.837	0	0
C8:Naive CD4+ T cells	FCMR	0.297922	0.96	0.901	0	0
C8:Naive CD4+ T cells	RPS13	0.288232	1	1	0	0
C8:Naive CD4+ T cells	PABPC1	0.287586	1	0.998	0	0
C8:Naive CD4+ T cells	NOG	0.285824	0.875	0.776	0	0
C8:Naive CD4+ T cells	LDHB	0.280363	0.998	0.979	0	0
C8:Naive CD4+ T cells	AIF1	0.279483	0.737	0.628	0	0
C8:Naive CD4+ T cells	LINC01550	0.278682	0.811	0.726	0	0
C8:Naive CD4+ T cells	CSGALNACT1	0.276481	0.81	0.741	0	0
C8:Naive CD4+ T cells	RPL9	0.273619	1	0.999	0	0
C8:Naive CD4+ T cells	LDLRAP1	0.271458	0.921	0.868	0	0
C8:Naive CD4+ T cells	AK5	0.26443	0.737	0.563	0	0
C8:Naive CD4+ T cells	TTN	0.258864	0.779	0.77	0	0
C8:Naive CD4+ T cells	RPS3A	0.256466	1	1	0	0
C8:Naive CD4+ T cells	EEF1B2	0.25635	1	0.997	0	0
C8:Naive CD4+ T cells	NELL2	0.250787	0.88	0.839	0	0
C8:Naive CD4+ T cells	FAS	-0.255081	0.499	0.712	0	0
C8:Naive CD4+ T cells	YWHAH	-0.261828	0.772	0.824	0	0
C8:Naive CD4+ T cells	CD58	-0.269588	0.802	0.741	0	0
C8:Naive CD4+ T cells	TRGC2	-0.2848	0.832	0.85	0	0
C8:Naive CD4+ T cells	RAB27A	-0.296132	0.749	0.808	0	0
C8:Naive CD4+ T cells	ADRB2	-0.29709	0.616	0.76	0	0
C8:Naive CD4+ T cells	AC006369.1	-0.30032	0.603	0.73	0	0
C8:Naive CD4+ T cells	RUNX3	-0.300658	0.69	0.785	0	0
C8:Naive CD4+ T cells	LAG3	-0.302629	0.751	0.812	0	0
C8:Naive CD4+ T cells	TRBV12-4	-0.316318	0.746	0.846	0	0
C8:Naive CD4+ T cells	FCRL3	-0.316494	0.802	0.812	0	0
C8:Naive CD4+ T cells	TRGV2	-0.31704	0.671	0.78	0	0
C8:Naive CD4+ T cells	EOMES	-0.339871	0.792	0.835	0	0
C8:Naive CD4+ T cells	EFHD2	-0.345087	0.727	0.769	0	0
C8:Naive CD4+ T cells	GZMK	-0.353523	0.846	0.86	0	0
C8:Naive CD4+ T cells	XCL2	-0.363549	0.673	0.791	0	0
C8:Naive CD4+ T cells	FGR	-0.384616	0.778	0.799	0	0
C8:Naive CD4+ T cells	TYROBP	-0.392208	0.182	0.557	0	0
C8:Naive CD4+ T cells	XCL1	-0.392967	0.748	0.88	0	0
C8:Naive CD4+ T cells	CFL1	-0.396347	0.961	0.976	0	0
C8:Naive CD4+ T cells	ADAM8	-0.398912	0.651	0.808	0	0
C8:Naive CD4+ T cells	CD52	-0.405562	0.995	0.996	0	0
C8:Naive CD4+ T cells	PFN1	-0.413941	0.985	0.989	0	0
C8:Naive CD4+ T cells	ACTG1	-0.416545	0.994	0.996	0	0
C8:Naive CD4+ T cells	SH2D2A	-0.422215	0.681	0.759	0	0
C8:Naive CD4+ T cells	CD63	-0.423738	0.667	0.79	0	0
C8:Naive CD4+ T cells	TBX21	-0.427109	0.556	0.799	0	0
C8:Naive CD4+ T cells	IL2RB	-0.429808	0.713	0.805	0	0
C8:Naive CD4+ T cells	IFITM3	-0.433106	0.962	0.972	0	0
C8:Naive CD4+ T cells	TPST2	-0.436079	0.673	0.755	0	0
C8:Naive CD4+ T cells	MYL6	-0.43671	0.972	0.977	0	0
C8:Naive CD4+ T cells	ACTN4	-0.437952	0.772	0.823	0	0
C8:Naive CD4+ T cells	CDC42EP3	-0.441686	0.734	0.825	0	0
C8:Naive CD4+ T cells	NCR3	-0.446644	0.698	0.796	0	0
C8:Naive CD4+ T cells	LCP1	-0.45932	0.939	0.95	0	0
C8:Naive CD4+ T cells	ZFP36L2	-0.471677	0.982	0.989	0	0
C8:Naive CD4+ T cells	APMAP	-0.476476	0.698	0.808	0	0
C8:Naive CD4+ T cells	FCRL6	-0.477459	0.84	0.853	0	0
C8:Naive CD4+ T cells	IFITM2	-0.483622	0.974	0.98	0	0
C8:Naive CD4+ T cells	ALOX5AP	-0.487658	0.87	0.898	0	0
C8:Naive CD4+ T cells	DOK2	-0.494553	0.817	0.857	0	0
C8:Naive CD4+ T cells	ANXA5	-0.498826	0.675	0.78	0	0
C8:Naive CD4+ T cells	TIGIT	-0.501122	0.79	0.826	0	0
C8:Naive CD4+ T cells	S1PR5	-0.504292	0.685	0.792	0	0
C8:Naive CD4+ T cells	MYO1G	-0.510007	0.705	0.823	0	0
C8:Naive CD4+ T cells	STOM	-0.529604	0.795	0.815	0	0
C8:Naive CD4+ T cells	HLA-DRB5	-0.530981	0.315	0.653	0	0
C8:Naive CD4+ T cells	IL10RA	-0.533016	0.842	0.897	0	0
C8:Naive CD4+ T cells	CTSC	-0.534999	0.794	0.843	0	0
C8:Naive CD4+ T cells	MATK	-0.55061	0.757	0.809	0	0
C8:Naive CD4+ T cells	ACTB	-0.558841	1	1	0	0
C8:Naive CD4+ T cells	FLNA	-0.56848	0.889	0.908	0	0
C8:Naive CD4+ T cells	CXCR3	-0.569707	0.827	0.869	0	0
C8:Naive CD4+ T cells	CMC1	-0.592248	0.656	0.781	0	0
C8:Naive CD4+ T cells	KLF6	-0.596348	0.802	0.883	0	0
C8:Naive CD4+ T cells	MYO1F	-0.607186	0.774	0.807	0	0
C8:Naive CD4+ T cells	CYBA	-0.640712	0.887	0.933	0	0
C8:Naive CD4+ T cells	S100A6	-0.64164	0.96	0.978	0	0
C8:Naive CD4+ T cells	HLA-DPB1	-0.646201	0.791	0.867	0	0
C8:Naive CD4+ T cells	GAPDH	-0.660371	0.982	0.993	0	0
C8:Naive CD4+ T cells	SRGN	-0.684998	0.877	0.927	0	0
C8:Naive CD4+ T cells	HLA-DPA1	-0.726082	0.77	0.846	0	0
C8:Naive CD4+ T cells	S100A10	-0.737466	0.928	0.966	0	0
C8:Naive CD4+ T cells	CD99	-0.747776	0.925	0.963	0	0
C8:Naive CD4+ T cells	S100A11	-0.757053	0.839	0.907	0	0
C8:Naive CD4+ T cells	C12orf75	-0.7619	0.642	0.833	0	0
C8:Naive CD4+ T cells	CCL4	-0.778562	0.479	0.683	0	0
C8:Naive CD4+ T cells	ANXA2	-0.784892	0.769	0.849	0	0
C8:Naive CD4+ T cells	ANXA1	-0.797585	0.844	0.917	0	0
C8:Naive CD4+ T cells	FGFBP2	-0.803399	0.713	0.817	0	0
C8:Naive CD4+ T cells	IL32	-0.806956	0.987	0.995	0	0
C8:Naive CD4+ T cells	KLRB1	-0.82109	0.822	0.826	0	0
C8:Naive CD4+ T cells	KLRD1	-0.824387	0.848	0.876	0	0
C8:Naive CD4+ T cells	LGALS1	-0.8278	0.677	0.796	0	0
C8:Naive CD4+ T cells	HOPX	-0.832626	0.673	0.843	0	0
C8:Naive CD4+ T cells	LYAR	-0.834721	0.709	0.832	0	0
C8:Naive CD4+ T cells	PLEK	-0.8898	0.831	0.86	0	0
C8:Naive CD4+ T cells	SH3BGRL3	-0.925253	0.974	0.989	0	0
C8:Naive CD4+ T cells	CTSW	-0.958146	0.723	0.836	0	0
C8:Naive CD4+ T cells	TRGV9	-0.958315	0.827	0.872	0	0
C8:Naive CD4+ T cells	DUSP2	-0.969313	0.72	0.835	0	0
C8:Naive CD4+ T cells	KLRG1	-0.970988	0.704	0.778	0	0
C8:Naive CD4+ T cells	CD74	-0.972607	0.96	0.975	0	0
C8:Naive CD4+ T cells	CLIC1	-0.97807	0.86	0.922	0	0
C8:Naive CD4+ T cells	HLA-DRB1	-1.04034	0.823	0.833	0	0
C8:Naive CD4+ T cells	AHNAK	-1.10482	0.83	0.938	0	0
C8:Naive CD4+ T cells	PRF1	-1.17521	0.677	0.82	0	0
C8:Naive CD4+ T cells	CD8A	-1.18418	0.864	0.879	0	0
C8:Naive CD4+ T cells	S100A4	-1.59594	0.881	0.966	0	0
C8:Naive CD4+ T cells	GZMA	-1.64301	0.789	0.893	0	0
C8:Naive CD4+ T cells	CST7	-1.67868	0.768	0.882	0	0
C8:Naive CD4+ T cells	GNLY	-1.86652	0.687	0.759	0	0
C8:Naive CD4+ T cells	NKG7	-2.52195	0.823	0.877	0	0
C8:Naive CD4+ T cells	CCL5	-2.69961	0.872	0.934	0	0
C8:Naive CD4+ T cells	PPP1R18	-0.437411	0.85	0.896	3.69255e-307	1.10777e-303
C8:Naive CD4+ T cells	PCED1B	0.316551	0.896	0.837	6.16316e-303	1.84895e-299
C8:Naive CD4+ T cells	CHST12	-0.375909	0.63	0.726	2.18949e-301	6.56847e-298
C8:Naive CD4+ T cells	HIST1H1E	0.446846	0.889	0.832	6.43055e-301	1.92917e-297
C8:Naive CD4+ T cells	ITGB2	-0.464549	0.956	0.962	2.87897e-297	8.63692e-294
C8:Naive CD4+ T cells	TNFRSF1B	-0.369394	0.733	0.798	1.35592e-296	4.06775e-293
C8:Naive CD4+ T cells	YWHAQ	-0.427995	0.833	0.879	1.29329e-295	3.87986e-292
C8:Naive CD4+ T cells	IFITM1	-0.266737	0.994	0.992	5.82788e-290	1.74836e-286
C8:Naive CD4+ T cells	GLIPR1	-0.405739	0.723	0.799	3.53363e-275	1.06009e-271
C8:Naive CD4+ T cells	ZNF683	-0.256567	0.82	0.824	3.79164e-273	1.13749e-269
C8:Naive CD4+ T cells	HIST1H1D	0.27652	0.83	0.739	6.65208e-273	1.99563e-269
C8:Naive CD4+ T cells	CHMP7	0.272829	0.879	0.81	3.32442e-272	9.97326e-269
C8:Naive CD4+ T cells	SERINC5	0.267879	0.803	0.762	1.67327e-270	5.01982e-267
C8:Naive CD4+ T cells	TRAV1-2	-0.263825	0.484	0.669	1.47475e-269	4.42426e-266
C8:Naive CD4+ T cells	CD2	-0.40327	0.903	0.927	5.07627e-269	1.52288e-265
C8:Naive CD4+ T cells	FAM129A	-0.285419	0.832	0.748	7.23418e-268	2.17026e-264
C8:Naive CD4+ T cells	PRDM1	-0.340716	0.585	0.663	2.43756e-264	7.31267e-261
C8:Naive CD4+ T cells	CD8B	-0.961259	0.803	0.829	3.40291e-264	1.02087e-260
C8:Naive CD4+ T cells	LINC02446	-0.669216	0.807	0.841	3.60153e-262	1.08046e-258
C8:Naive CD4+ T cells	FCGR3A	-0.486273	0.786	0.801	1.41821e-261	4.25464e-258
C8:Naive CD4+ T cells	TXN	-0.379371	0.755	0.813	9.18711e-259	2.75613e-255
C8:Naive CD4+ T cells	ITGB1	-0.647057	0.825	0.825	9.37338e-259	2.81201e-255
C8:Naive CD4+ T cells	ATM	0.291782	0.919	0.871	4.78468e-254	1.4354e-250
C8:Naive CD4+ T cells	HLA-DQB1	-0.351304	0.837	0.81	2.45353e-252	7.3606e-249
C8:Naive CD4+ T cells	LY6E	-0.366478	0.905	0.921	1.14654e-251	3.43961e-248
C8:Naive CD4+ T cells	APOBEC3G	-0.445816	0.609	0.697	5.01948e-251	1.50585e-247
C8:Naive CD4+ T cells	PTGDR	-0.271114	0.737	0.709	2.34786e-250	7.04358e-247
C8:Naive CD4+ T cells	ATP2B4	-0.344772	0.725	0.787	1.52336e-246	4.57009e-243
C8:Naive CD4+ T cells	OPTN	-0.361576	0.788	0.857	8.76164e-246	2.62849e-242
C8:Naive CD4+ T cells	GZMH	-1.24951	0.762	0.791	1.47608e-245	4.42823e-242
C8:Naive CD4+ T cells	CAPN2	-0.361675	0.831	0.865	1.81745e-244	5.45234e-241
C8:Naive CD4+ T cells	GSTP1	-0.410454	0.818	0.867	7.15016e-242	2.14505e-238
C8:Naive CD4+ T cells	ADGRG1	-0.438483	0.715	0.757	1.0399e-241	3.1197e-238
C8:Naive CD4+ T cells	SLAMF7	-0.270861	0.79	0.752	1.9029e-233	5.70869e-230
C8:Naive CD4+ T cells	PLEKHF1	-0.278142	0.749	0.777	8.50435e-233	2.5513e-229
C8:Naive CD4+ T cells	PTPN7	-0.268225	0.711	0.806	9.32222e-230	2.79667e-226
C8:Naive CD4+ T cells	TRAV12-2	-0.268605	0.804	0.848	2.48203e-229	7.44608e-226
C8:Naive CD4+ T cells	ITGAL	-0.359056	0.739	0.812	3.19039e-224	9.57118e-221
C8:Naive CD4+ T cells	DUSP1	-0.462316	0.653	0.755	1.40354e-216	4.21062e-213
C8:Naive CD4+ T cells	ZBTB38	-0.367679	0.8	0.848	2.69647e-211	8.0894e-208
C8:Naive CD4+ T cells	ETS1	0.276929	0.912	0.867	1.68793e-207	5.06378e-204
C8:Naive CD4+ T cells	EPB41	0.26209	0.911	0.86	3.4474e-202	1.03422e-198
C8:Naive CD4+ T cells	ABI3	-0.311297	0.715	0.743	2.44003e-200	7.3201e-197
C8:Naive CD4+ T cells	CDK2AP2	-0.323911	0.792	0.826	2.67002e-195	8.01006e-192
C8:Naive CD4+ T cells	COTL1	-0.367513	0.84	0.884	3.75511e-191	1.12653e-187
C8:Naive CD4+ T cells	HLA-DRA	-0.44084	0.749	0.797	1.26674e-186	3.80023e-183
C8:Naive CD4+ T cells	SH2D1A	-0.274543	0.702	0.803	6.53449e-184	1.96035e-180
C8:Naive CD4+ T cells	SYNE2	-0.405643	0.74	0.808	1.75892e-183	5.27676e-180
C8:Naive CD4+ T cells	CAST	-0.35847	0.79	0.86	4.51965e-183	1.3559e-179
C8:Naive CD4+ T cells	PPP2R5C	-0.361878	0.787	0.852	1.00324e-182	3.00972e-179
C8:Naive CD4+ T cells	TGFBR3	-0.325011	0.64	0.704	6.11589e-179	1.83477e-175
C8:Naive CD4+ T cells	SAMD3	-0.420654	0.681	0.781	4.96683e-177	1.49005e-173
C8:Naive CD4+ T cells	GPR65	-0.297076	0.667	0.731	6.87671e-177	2.06301e-173
C8:Naive CD4+ T cells	BATF	-0.26513	0.733	0.748	9.03825e-175	2.71148e-171
C8:Naive CD4+ T cells	EZR	-0.340932	0.857	0.888	1.79406e-173	5.38217e-170
C8:Naive CD4+ T cells	FYN	-0.358852	0.838	0.87	2.01192e-172	6.03576e-169
C8:Naive CD4+ T cells	GNG2	-0.346471	0.721	0.797	1.30419e-169	3.91258e-166
C8:Naive CD4+ T cells	GBP5	-0.391296	0.666	0.763	2.42308e-167	7.26923e-164
C8:Naive CD4+ T cells	C1orf21	-0.280254	0.723	0.716	5.53691e-167	1.66107e-163
C8:Naive CD4+ T cells	GZMM	-0.407081	0.899	0.895	2.54431e-161	7.63293e-158
C8:Naive CD4+ T cells	CASP1	-0.299339	0.783	0.832	1.19391e-159	3.58172e-156
C8:Naive CD4+ T cells	DYNLL1	-0.316861	0.858	0.875	8.5728e-158	2.57184e-154
C8:Naive CD4+ T cells	LDHA	-0.283719	0.847	0.885	1.35375e-155	4.06125e-152
C8:Naive CD4+ T cells	CASP4	-0.272665	0.705	0.774	1.11911e-152	3.35733e-149
C8:Naive CD4+ T cells	TRADD	-0.282375	0.732	0.807	4.71285e-151	1.41385e-147
C8:Naive CD4+ T cells	ARPC5L	-0.32802	0.818	0.834	1.30367e-148	3.91102e-145
C8:Naive CD4+ T cells	CLEC2B	-0.329673	0.733	0.793	5.87635e-146	1.76291e-142
C8:Naive CD4+ T cells	SPN	-0.314379	0.792	0.838	1.34949e-143	4.04846e-140
C8:Naive CD4+ T cells	IQGAP1	-0.334791	0.788	0.85	1.42261e-141	4.26783e-138
C8:Naive CD4+ T cells	TLN1	-0.250017	0.705	0.78	7.81144e-141	2.34343e-137
C8:Naive CD4+ T cells	HLA-DQA1	-0.277757	0.782	0.759	5.54947e-140	1.66484e-136
C8:Naive CD4+ T cells	RAB29	-0.265211	0.724	0.768	2.43982e-134	7.31946e-131
C8:Naive CD4+ T cells	SIT1	-0.261468	0.824	0.851	4.18753e-133	1.25626e-129
C8:Naive CD4+ T cells	LINC01871	-0.362713	0.822	0.827	1.51071e-130	4.53214e-127
C8:Naive CD4+ T cells	TAGLN2	-0.269229	0.976	0.976	1.21375e-120	3.64125e-117
C8:Naive CD4+ T cells	MSN	-0.28793	0.896	0.918	3.32082e-118	9.96245e-115
C8:Naive CD4+ T cells	CD300A	-0.253614	0.555	0.612	4.7001e-114	1.41003e-110
C8:Naive CD4+ T cells	TRG-AS1	-0.30769	0.648	0.684	1.25171e-111	3.75512e-108
C8:Naive CD4+ T cells	HSPA5	-0.263034	0.828	0.862	8.30714e-108	2.49214e-104
C8:Naive CD4+ T cells	IRF1	-0.303443	0.743	0.793	4.04218e-106	1.21265e-102
C8:Naive CD4+ T cells	ARL4C	-0.293909	0.793	0.845	1.56751e-105	4.70254e-102
C8:Naive CD4+ T cells	CCL4L2	-0.304182	0.795	0.758	7.13735e-105	2.1412e-101
C8:Naive CD4+ T cells	PTGER2	-0.316795	0.617	0.667	3.18593e-103	9.55779e-100
C8:Naive CD4+ T cells	AOAH	-0.251353	0.731	0.725	1.264e-88	3.79201e-85
C8:Naive CD4+ T cells	PLP2	-0.254166	0.816	0.874	2.28496e-85	6.85487e-82
C8:Naive CD4+ T cells	ZEB2	-0.333463	0.847	0.75	5.06136e-84	1.51841e-80
C8:Naive CD4+ T cells	PYHIN1	-0.311099	0.72	0.75	2.0691e-82	6.2073e-79
C8:Naive CD4+ T cells	SYNE1	-0.284555	0.764	0.819	3.54308e-76	1.06292e-72
C8:Naive CD4+ T cells	CX3CR1	-0.675229	0.83	0.798	5.9404e-75	1.78212e-71
C8:Naive CD4+ T cells	SAT1	-0.256311	0.735	0.773	2.32419e-68	6.97256e-65
C8:Naive CD4+ T cells	GZMB	-0.661826	0.693	0.682	5.93724e-64	1.78117e-60
C8:Naive CD4+ T cells	TRDV2	-0.509225	0.394	0.45	1.82313e-32	5.4694e-29
C8:Naive CD4+ T cells	ID2	-0.272151	0.871	0.843	4.25084e-07	0.00127525
C9:Th1 cells	IL7R	0.614489	0.997	0.983	0	0
C9:Th1 cells	CXCR3	0.584887	0.906	0.865	0	0
C9:Th1 cells	S100A11	0.531887	0.975	0.899	0	0
C9:Th1 cells	ANXA1	0.4852	0.981	0.909	0	0
C9:Th1 cells	DUSP1	0.474713	0.863	0.743	0	0
C9:Th1 cells	ZFP36L2	0.440609	0.997	0.988	0	0
C9:Th1 cells	LYAR	0.434108	0.895	0.821	0	0
C9:Th1 cells	S100A4	0.425416	0.997	0.959	0	0
C9:Th1 cells	AHNAK	0.425324	0.98	0.929	0	0
C9:Th1 cells	TIMP1	0.423849	0.799	0.711	0	0
C9:Th1 cells	FOS	0.407238	0.807	0.772	0	0
C9:Th1 cells	GZMK	0.361518	0.841	0.86	0	0
C9:Th1 cells	IFNG-AS1	0.34505	0.787	0.759	0	0
C9:Th1 cells	CD2	0.337301	0.961	0.923	0	0
C9:Th1 cells	S100A10	0.329976	0.991	0.963	0	0
C9:Th1 cells	PRDM1	0.292111	0.794	0.651	0	0
C9:Th1 cells	IL32	0.275907	0.999	0.994	0	0
C9:Th1 cells	CCR2	0.267158	0.735	0.789	0	0
C9:Th1 cells	CYB561	0.254809	0.78	0.777	0	0
C9:Th1 cells	MALAT1	-0.267577	1	1	0	0
C9:Th1 cells	FCRL6	-0.275951	0.89	0.85	0	0
C9:Th1 cells	SELL	-0.638999	0.887	0.94	0	0
C9:Th1 cells	KLF6	0.343515	0.935	0.875	1.97402e-298	5.92207e-295
C9:Th1 cells	CCR7	-0.822043	0.854	0.934	1.86523e-294	5.59568e-291
C9:Th1 cells	CD82	0.326857	0.847	0.828	8.66653e-276	2.59996e-272
C9:Th1 cells	PECAM1	-0.361998	0.876	0.861	1.30821e-257	3.92464e-254
C9:Th1 cells	ANXA2	0.276016	0.875	0.843	1.35552e-255	4.06657e-252
C9:Th1 cells	GBP5	0.291937	0.861	0.751	5.01944e-254	1.50583e-250
C9:Th1 cells	COTL1	0.270816	0.921	0.879	2.86495e-246	8.59484e-243
C9:Th1 cells	ALOX5AP	0.311531	0.928	0.895	1.21551e-240	3.64652e-237
C9:Th1 cells	PTGER2	0.32799	0.754	0.659	1.97574e-232	5.92723e-229
C9:Th1 cells	LTB	0.275778	0.99	0.974	1.95539e-223	5.86616e-220
C9:Th1 cells	ACTN1	-0.413657	0.754	0.827	3.24115e-216	9.72346e-213
C9:Th1 cells	ITGB1	0.256649	0.869	0.822	5.02319e-194	1.50696e-190
C9:Th1 cells	GPR183	0.274854	0.866	0.854	5.08172e-191	1.52452e-187
C9:Th1 cells	TRADD	0.317958	0.828	0.801	1.54195e-190	4.62585e-187
C9:Th1 cells	CD7	-0.307659	0.899	0.942	1.19203e-181	3.5761e-178
C9:Th1 cells	KLRB1	0.29813	0.805	0.827	1.94229e-180	5.82687e-177
C9:Th1 cells	CD40LG	0.302335	0.824	0.832	6.63166e-172	1.9895e-168
C9:Th1 cells	TRGV9	-0.678671	0.892	0.868	8.8631e-163	2.65893e-159
C9:Th1 cells	ERN1	0.258913	0.65	0.548	1.70258e-162	5.10774e-159
C9:Th1 cells	LEF1	-0.59148	0.888	0.912	1.35335e-131	4.06005e-128
C9:Th1 cells	IL6ST	-0.334932	0.749	0.778	1.92931e-130	5.78792e-127
C9:Th1 cells	CST7	-0.323087	0.936	0.872	1.02112e-129	3.06337e-126
C9:Th1 cells	CD27	-0.250805	0.798	0.898	2.79299e-128	8.37898e-125
C9:Th1 cells	LRRN3	-0.258826	0.644	0.686	1.50538e-127	4.51615e-124
C9:Th1 cells	TCF7	-0.386386	0.868	0.934	1.81215e-123	5.43646e-120
C9:Th1 cells	GZMB	-0.644017	0.611	0.687	2.4595e-123	7.37851e-120
C9:Th1 cells	PLEK	-0.304997	0.881	0.857	1.51035e-121	4.53104e-118
C9:Th1 cells	ZEB2	-0.256602	0.825	0.752	7.46425e-111	2.23928e-107
C9:Th1 cells	CD55	-0.2903	0.65	0.706	6.71647e-108	2.01494e-104
C9:Th1 cells	MAL	-0.28549	0.665	0.795	6.00301e-103	1.8009e-99
C9:Th1 cells	S1PR5	-0.304756	0.825	0.783	2.51087e-90	7.53262e-87
C9:Th1 cells	AIF1	-0.265358	0.642	0.633	4.06447e-69	1.21934e-65
C9:Th1 cells	CD8B	-0.676189	0.791	0.83	1.97147e-63	5.9144e-60
C9:Th1 cells	TSHZ2	-0.288099	0.793	0.777	1.65987e-38	4.97962e-35
C9:Th1 cells	FCGR3A	-0.449154	0.833	0.799	2.51233e-36	7.537e-33
C9:Th1 cells	CX3CR1	-0.559318	0.825	0.799	7.18291e-35	2.15487e-31
C9:Th1 cells	FGR	-0.331773	0.847	0.795	8.53248e-29	2.55974e-25
C9:Th1 cells	HLA-DRB5	-0.293653	0.601	0.635	3.93316e-24	1.17995e-20
C9:Th1 cells	NKG7	-1.28791	0.911	0.872	3.02653e-22	9.0796e-19
C9:Th1 cells	TIGIT	-0.256509	0.779	0.827	3.44201e-20	1.0326e-16
C9:Th1 cells	KLRD1	-0.674081	0.871	0.875	6.39819e-19	1.91946e-15
C9:Th1 cells	TRBV7-2	0.295708	0.687	0.684	2.4249e-16	7.27469e-13
C9:Th1 cells	TYROBP	-0.310738	0.68	0.527	3.12891e-15	9.38672e-12
C9:Th1 cells	CCL4L2	-0.261361	0.789	0.759	1.022e-11	3.06601e-08
C9:Th1 cells	HLA-DRA	-0.321171	0.795	0.794	1.36534e-08	4.09602e-05
C9:Th1 cells	CCL4	-0.595376	0.731	0.668	2.85349e-07	0.000856047
C9:Th1 cells	GZMH	-1.00751	0.817	0.788	3.04074e-07	0.000912222
C9:Th1 cells	TRDV2	-0.488676	0.495	0.444	1.95412e-06	0.00586237
C9:Th1 cells	CD8A	-0.690306	0.871	0.878	0.000903722	1
C9:Th1 cells	ADGRG1	-0.398824	0.751	0.755	0.00249218	1
C9:Th1 cells	PRF1	-0.432163	0.839	0.81	0.00321188	1
C9:Th1 cells	LINC02446	-0.535615	0.863	0.838	0.00372617	1
C9:Th1 cells	GNLY	-0.948274	0.719	0.757	0.00417954	1
C10:Gamma delta T cells	TRDV2	2.51873	0.992	0.419	0	0
C10:Gamma delta T cells	TRGV9	1.94442	0.993	0.863	0	0
C10:Gamma delta T cells	KLRD1	1.21102	0.968	0.87	0	0
C10:Gamma delta T cells	NKG7	1.10852	1	0.868	0	0
C10:Gamma delta T cells	DUSP2	1.09586	0.973	0.821	0	0
C10:Gamma delta T cells	KLRB1	1.05593	0.949	0.82	0	0
C10:Gamma delta T cells	CST7	1.05151	0.998	0.869	0	0
C10:Gamma delta T cells	CCL5	1.01512	1	0.927	0	0
C10:Gamma delta T cells	PRF1	0.901159	0.982	0.803	0	0
C10:Gamma delta T cells	GZMA	0.867782	0.992	0.882	0	0
C10:Gamma delta T cells	KLRG1	0.852888	0.975	0.764	0	0
C10:Gamma delta T cells	NCR3	0.823258	0.962	0.781	0	0
C10:Gamma delta T cells	CTSW	0.814308	0.989	0.822	0	0
C10:Gamma delta T cells	MATK	0.786966	0.905	0.801	0	0
C10:Gamma delta T cells	LYAR	0.732093	0.955	0.818	0	0
C10:Gamma delta T cells	TRGC1	0.730405	0.816	0.722	0	0
C10:Gamma delta T cells	HOPX	0.727752	0.916	0.829	0	0
C10:Gamma delta T cells	KLRC1	0.715693	0.795	0.489	0	0
C10:Gamma delta T cells	GNLY	0.705296	0.921	0.747	0	0
C10:Gamma delta T cells	TRGV7	0.673845	0.968	0.824	0	0
C10:Gamma delta T cells	PLEK	0.651293	0.934	0.854	0	0
C10:Gamma delta T cells	ID2	0.615312	0.93	0.84	0	0
C10:Gamma delta T cells	GZMM	0.575738	0.959	0.892	0	0
C10:Gamma delta T cells	FGFBP2	0.570111	0.867	0.809	0	0
C10:Gamma delta T cells	IL18RAP	0.565146	0.868	0.825	0	0
C10:Gamma delta T cells	CCL4	0.56369	0.861	0.662	0	0
C10:Gamma delta T cells	CD300A	0.554919	0.775	0.601	0	0
C10:Gamma delta T cells	SRGN	0.541156	0.983	0.921	0	0
C10:Gamma delta T cells	LAG3	0.539325	0.842	0.807	0	0
C10:Gamma delta T cells	C12orf75	0.535201	0.948	0.816	0	0
C10:Gamma delta T cells	CTSC	0.534663	0.917	0.837	0	0
C10:Gamma delta T cells	TYROBP	0.533262	0.75	0.525	0	0
C10:Gamma delta T cells	TBX21	0.527619	0.844	0.782	0	0
C10:Gamma delta T cells	SAMD3	0.520455	0.89	0.769	0	0
C10:Gamma delta T cells	STOM	0.519098	0.892	0.81	0	0
C10:Gamma delta T cells	DDIT4	0.51466	0.952	0.757	0	0
C10:Gamma delta T cells	S1PR5	0.497345	0.839	0.783	0	0
C10:Gamma delta T cells	GZMB	0.496598	0.861	0.674	0	0
C10:Gamma delta T cells	SYNE2	0.49478	0.942	0.798	0	0
C10:Gamma delta T cells	CLIC1	0.493953	0.985	0.915	0	0
C10:Gamma delta T cells	C1orf21	0.493824	0.771	0.713	0	0
C10:Gamma delta T cells	PYHIN1	0.491045	0.856	0.743	0	0
C10:Gamma delta T cells	CD74	0.489604	0.999	0.973	0	0
C10:Gamma delta T cells	SH2D2A	0.483476	0.829	0.751	0	0
C10:Gamma delta T cells	ABI3	0.478324	0.813	0.737	0	0
C10:Gamma delta T cells	CLIC3	0.477877	0.849	0.691	0	0
C10:Gamma delta T cells	IL2RB	0.46421	0.876	0.796	0	0
C10:Gamma delta T cells	CDC42EP3	0.447784	0.92	0.814	0	0
C10:Gamma delta T cells	TRG-AS1	0.443231	0.876	0.672	0	0
C10:Gamma delta T cells	ARL4C	0.44142	0.945	0.837	0	0
C10:Gamma delta T cells	APOBEC3G	0.4386	0.828	0.685	0	0
C10:Gamma delta T cells	LCP1	0.437279	0.981	0.947	0	0
C10:Gamma delta T cells	XCL1	0.434474	0.948	0.868	0	0
C10:Gamma delta T cells	PTMS	0.433517	0.811	0.787	0	0
C10:Gamma delta T cells	EFHD2	0.419866	0.788	0.765	0	0
C10:Gamma delta T cells	TPST2	0.41727	0.814	0.747	0	0
C10:Gamma delta T cells	XCL2	0.413775	0.857	0.78	0	0
C10:Gamma delta T cells	DUSP1	0.41239	0.876	0.743	0	0
C10:Gamma delta T cells	SYTL2	0.412344	0.803	0.791	0	0
C10:Gamma delta T cells	GSTP1	0.409853	0.912	0.862	0	0
C10:Gamma delta T cells	CHST12	0.399255	0.818	0.716	0	0
C10:Gamma delta T cells	MYO1F	0.397759	0.846	0.803	0	0
C10:Gamma delta T cells	ANXA1	0.397128	0.982	0.91	0	0
C10:Gamma delta T cells	GBP5	0.395778	0.891	0.75	0	0
C10:Gamma delta T cells	ARPC5L	0.395666	0.916	0.828	0	0
C10:Gamma delta T cells	GZMH	0.3821	0.882	0.785	0	0
C10:Gamma delta T cells	APMAP	0.381619	0.86	0.799	0	0
C10:Gamma delta T cells	FCGR3A	0.381457	0.87	0.797	0	0
C10:Gamma delta T cells	CASP1	0.380767	0.894	0.826	0	0
C10:Gamma delta T cells	CXCR6	0.380076	0.949	0.791	0	0
C10:Gamma delta T cells	GLIPR1	0.377474	0.858	0.792	0	0
C10:Gamma delta T cells	STARD3NL	0.374615	0.862	0.714	0	0
C10:Gamma delta T cells	MCTP2	0.364063	0.791	0.696	0	0
C10:Gamma delta T cells	ADGRG1	0.362777	0.822	0.751	0	0
C10:Gamma delta T cells	SYNGR1	0.360578	0.722	0.678	0	0
C10:Gamma delta T cells	CD160	0.359375	0.942	0.8	0	0
C10:Gamma delta T cells	TRGC2	0.358927	0.913	0.846	0	0
C10:Gamma delta T cells	CD7	0.352893	0.984	0.937	0	0
C10:Gamma delta T cells	PLEKHF1	0.351459	0.816	0.774	0	0
C10:Gamma delta T cells	CD99	0.349998	0.985	0.96	0	0
C10:Gamma delta T cells	CYBA	0.347738	0.977	0.928	0	0
C10:Gamma delta T cells	S100A4	0.340553	0.999	0.959	0	0
C10:Gamma delta T cells	HLA-DPA1	0.337804	0.902	0.838	0	0
C10:Gamma delta T cells	DTHD1	0.335895	0.818	0.719	0	0
C10:Gamma delta T cells	PIK3AP1	0.329775	0.842	0.787	0	0
C10:Gamma delta T cells	TNFSF14	0.328512	0.898	0.676	0	0
C10:Gamma delta T cells	PTPN22	0.319797	0.856	0.683	0	0
C10:Gamma delta T cells	EOMES	0.315549	0.911	0.829	0	0
C10:Gamma delta T cells	ZFP36L2	0.313075	0.998	0.988	0	0
C10:Gamma delta T cells	ARAP2	0.31089	0.824	0.723	0	0
C10:Gamma delta T cells	SH3BGRL3	0.306464	1	0.988	0	0
C10:Gamma delta T cells	HLA-DRB1	0.305241	0.915	0.828	0	0
C10:Gamma delta T cells	MT-CO1	0.297406	1	1	0	0
C10:Gamma delta T cells	PTGDR	0.295087	0.927	0.7	0	0
C10:Gamma delta T cells	MT-ND5	0.289291	0.999	0.996	0	0
C10:Gamma delta T cells	SH2D1A	0.284479	0.912	0.791	0	0
C10:Gamma delta T cells	IL32	0.28221	1	0.994	0	0
C10:Gamma delta T cells	ITGB2	0.280361	0.983	0.961	0	0
C10:Gamma delta T cells	GZMK	0.274981	0.945	0.855	0	0
C10:Gamma delta T cells	GAPDH	0.267153	0.999	0.992	0	0
C10:Gamma delta T cells	CXCR3	0.267149	0.945	0.863	0	0
C10:Gamma delta T cells	CD244	0.265621	0.86	0.701	0	0
C10:Gamma delta T cells	ZNF683	0.26428	0.763	0.827	0	0
C10:Gamma delta T cells	HLA-DRB5	0.251741	0.811	0.624	0	0
C10:Gamma delta T cells	RPS18	-0.250038	1	1	0	0
C10:Gamma delta T cells	TRAV38-2DV8	-0.253199	0.887	0.765	0	0
C10:Gamma delta T cells	LINC00402	-0.266512	0.752	0.704	0	0
C10:Gamma delta T cells	TTN	-0.2672	0.47	0.786	0	0
C10:Gamma delta T cells	ID3	-0.273629	0.395	0.627	0	0
C10:Gamma delta T cells	SESN3	-0.275117	0.712	0.756	0	0
C10:Gamma delta T cells	PDE3B	-0.276183	0.578	0.765	0	0
C10:Gamma delta T cells	TRBV30	-0.276827	0.669	0.776	0	0
C10:Gamma delta T cells	TRAV3	-0.277698	0.41	0.676	0	0
C10:Gamma delta T cells	EEF2	-0.279625	0.998	0.999	0	0
C10:Gamma delta T cells	TBC1D4	-0.283268	0.403	0.72	0	0
C10:Gamma delta T cells	RPS3A	-0.283552	1	1	0	0
C10:Gamma delta T cells	RPS6	-0.284238	1	1	0	0
C10:Gamma delta T cells	RPL39	-0.286978	0.997	0.995	0	0
C10:Gamma delta T cells	RPL34	-0.288801	1	1	0	0
C10:Gamma delta T cells	TRAV21	-0.289897	0.749	0.726	0	0
C10:Gamma delta T cells	LRRN3	-0.293079	0.29	0.704	0	0
C10:Gamma delta T cells	FAM153C	-0.299113	0.743	0.874	0	0
C10:Gamma delta T cells	RPS8	-0.305383	1	1	0	0
C10:Gamma delta T cells	BCL2	-0.318247	0.513	0.677	0	0
C10:Gamma delta T cells	TRBV4-1	-0.321403	0.34	0.678	0	0
C10:Gamma delta T cells	TRAV9-2	-0.323341	0.252	0.648	0	0
C10:Gamma delta T cells	TMSB10	-0.329127	1	0.999	0	0
C10:Gamma delta T cells	RPL32	-0.339502	1	1	0	0
C10:Gamma delta T cells	CORO1B	-0.345884	0.683	0.841	0	0
C10:Gamma delta T cells	EPHX2	-0.361582	0.708	0.797	0	0
C10:Gamma delta T cells	BIRC3	-0.366529	0.649	0.777	0	0
C10:Gamma delta T cells	RPL9	-0.368448	1	0.999	0	0
C10:Gamma delta T cells	SERINC5	-0.376813	0.746	0.765	0	0
C10:Gamma delta T cells	TRBV6-5	-0.379211	0.547	0.657	0	0
C10:Gamma delta T cells	TSHZ2	-0.382845	0.646	0.785	0	0
C10:Gamma delta T cells	RPS5	-0.389929	0.999	0.999	0	0
C10:Gamma delta T cells	TRAV13-1	-0.397086	0.931	0.772	0	0
C10:Gamma delta T cells	TRAV8-2	-0.399925	0.935	0.817	0	0
[truncated: 2,337 more rows]
