# Supplementary material for: Single-cell transcriptome and TCR profiling reveal activated and expanded T cell populations in Parkinson’s disease
Source: Cell Discov. 2021 Jul 20;7:52. doi: 10.1038/s41421-021-00280-3 (PMC8289849; doi:10.1038/s41421-021-00280-3)
Supplement: Supplementary file 5 — Supplementary Table S4. Differentially expressed genes for each cluster between the blood of Parkinson’s patients and healthy controls. [file 41421_2021_280_MOESM5_ESM.xlsx]

## Sheet: Table S4
Supplementary Table S4. Differentially expressed genes for each cluster between the blood of Parkinson’s patients and healthy controls.
cluster	gene	avg_logFC	pct.1	pct.2	p_val	p_val_adj
C1	RPS15A	-1.65926	0.917	0.945	0	0
C1	RPL36A	-1.94963	0.019	0.329	0	0
C1	MT-ATP8	0.515752	0.913	0.637	4.79239e-278	7.56047e-274
C1	RPS26	0.667561	0.976	0.869	1.11305e-273	1.75595e-269
C1	RPL26	-2.62549	0.109	0.394	3.90056e-269	6.15353e-265
C1	RPS2	-0.52877	0.929	0.99	6.88427e-246	1.08606e-241
C1	BTG1	-0.798311	0.625	0.763	1.06539e-211	1.68076e-207
C1	RPL17	-1.15657	0.094	0.336	1.91745e-208	3.02497e-204
C1	RPS17	-2.24804	0.033	0.257	5.03421e-206	7.94197e-202
C1	SARAF	-0.449046	0.789	0.869	1.73723e-192	2.74066e-188
C1	HLA-B	-1.10394	0.77	0.831	2.49375e-192	3.93414e-188
C1	TPT1	-0.909934	0.944	0.948	1.36384e-182	2.15159e-178
C1	HLA-A	-0.937638	0.685	0.76	5.94111e-175	9.37269e-171
C1	UQCR11	-0.715003	0.06	0.266	6.23683e-170	9.83922e-166
C1	MT-ND2	-0.601346	0.909	0.925	1.46711e-160	2.31452e-156
C1	RPS4Y1	0.535481	0.569	0.297	2.95851e-154	4.66735e-150
C1	TMA7	-0.906869	0.279	0.466	1.13945e-151	1.7976e-147
C1	IFITM3	0.340349	0.876	0.621	8.15e-149	1.28574e-144
C1	LAT	-0.511935	0.009	0.163	9.20654e-145	1.45242e-140
C1	HCST	-0.680917	0.052	0.234	6.06655e-144	9.57059e-140
C1	MTRNR2L12	-2.26385	0.004	0.144	6.35109e-135	1.00195e-130
C1	FLT3LG	-0.442228	0.005	0.133	2.85343e-122	4.50157e-118
C1	MT-ND4	-0.332486	0.973	0.975	9.30605e-113	1.46812e-108
C1	GABARAP	-0.386798	0.002	0.116	8.63067e-111	1.36157e-106
C1	C12orf57	-0.661851	0.214	0.372	2.22742e-100	3.51399e-96
C1	MT-ATP6	-0.265719	0.988	0.983	1.67589e-99	2.64388e-95
C1	COX6A1	-0.493863	0.113	0.267	9.03651e-96	1.4256e-91
C1	SKP1	-0.545686	0.286	0.433	4.44855e-93	7.01804e-89
C1	OAZ1	-0.391527	0.635	0.708	5.93425e-93	9.36187e-89
C1	KRTCAP2	-0.354092	0.014	0.124	5.67347e-91	8.95047e-87
C1	MZT2B	-0.438233	0.039	0.165	2.64281e-90	4.1693e-86
C1	DDT	-0.35497	0.018	0.13	2.86586e-90	4.52118e-86
C1	VIM	-0.878032	0.42	0.521	6.62774e-90	1.04559e-85
C1	SNRPN	-0.326764	0.015	0.118	2.78341e-85	4.39111e-81
C1	NDUFA11	-0.342341	0.012	0.112	1.15022e-83	1.81458e-79
C1	ZFAS1	-0.550934	0.218	0.358	6.20737e-81	9.79274e-77
C1	MINOS1	-0.340545	0.022	0.127	3.25759e-80	5.13918e-76
C1	NEDD8	-0.394557	0.058	0.182	5.70941e-80	9.00717e-76
C1	ATP5PO	-0.39297	0.019	0.117	1.18927e-75	1.8762e-71
C1	IER2	-0.610189	0.094	0.217	1.72961e-72	2.72863e-68
C1	PFN1	-0.284522	0.842	0.919	6.45789e-66	1.0188e-61
C1	PRR13	-0.398711	0.083	0.198	2.44949e-65	3.86431e-61
C1	IMP3	-0.268154	0.017	0.101	5.27963e-65	8.32915e-61
C1	H3F3A	-0.494087	0.469	0.545	1.57944e-63	2.49172e-59
C1	CFL1	-0.268304	0.878	0.861	1.55214e-62	2.44866e-58
C1	ARPC1B	-0.435331	0.08	0.19	2.22579e-62	3.5114e-58
C1	RPS20	-0.694893	0.928	0.911	8.10319e-58	1.27836e-53
C1	CHURC1	-0.343621	0.061	0.162	8.59916e-58	1.3566e-53
C1	NBEAL1	-0.405151	0.044	0.137	4.12656e-57	6.51006e-53
C1	NFKBIA	0.267328	0.479	0.313	8.24752e-57	1.30113e-52
C1	MALAT1	-0.372383	1	1	1.6079e-54	2.53662e-50
C1	WDR83OS	-0.289215	0.065	0.16	1.4387e-51	2.2697e-47
C1	CD69	0.256577	0.605	0.446	1.02815e-47	1.62201e-43
C1	PCBP1	-0.476386	0.341	0.42	1.20361e-45	1.89881e-41
C1	RPL13A	-0.599277	0.999	0.991	3.55305e-43	5.60529e-39
C1	PA2G4	-0.323146	0.096	0.187	1.8768e-42	2.96084e-38
C1	VAMP2	-0.360829	0.251	0.341	8.46025e-40	1.33469e-35
C1	HIGD2A	-0.311845	0.392	0.466	1.25009e-39	1.97214e-35
C1	RBM8A	-0.254693	0.082	0.164	1.63792e-37	2.58398e-33
C1	CMPK1	-0.301983	0.185	0.263	1.29496e-30	2.04293e-26
C1	HLA-F	-0.253501	0.107	0.177	1.83315e-27	2.89198e-23
C1	RPL23	-0.431791	0.889	0.853	3.61598e-26	5.70456e-22
C1	SNHG25	-0.265187	0.058	0.113	7.91516e-25	1.2487e-20
C1	RPL31	-0.423111	0.997	0.982	4.79983e-24	7.57221e-20
C1	TRAC	-0.327495	0.578	0.587	3.62632e-21	5.72088e-17
C1	GIMAP1	-0.256926	0.099	0.154	3.21925e-20	5.0787e-16
C1	NAP1L1	-0.2597	0.643	0.637	6.16527e-20	9.72633e-16
C1	C6orf48	-0.295946	0.299	0.352	2.62471e-19	4.14074e-15
C1	FOS	-0.294984	0.143	0.197	1.47767e-15	2.33117e-11
C1	RPL7	-0.368068	0.993	0.969	4.37343e-12	6.89952e-08
C1	ATP5ME	-0.253873	0.214	0.248	1.34904e-10	2.12824e-06
C1	RPL23A	-0.332092	0.999	0.979	0.00129708	1
C1	CCL5	-0.357267	0.12	0.122	0.265026	1
C1	RPL27A	-0.633062	0.965	0.933	0.548109	1
C2	RPS15A	-1.75566	0.916	0.964	0	0
C2	RPL36A	-2.04308	0.016	0.372	0	0
C2	RPL26	-2.75663	0.102	0.438	0	0
C2	TPT1	-1.27524	0.887	0.931	6.88793e-291	1.08664e-286
C2	MT-ATP8	0.513691	0.894	0.609	7.9418e-253	1.2529e-248
C2	RPL17	-1.24746	0.074	0.354	1.4056e-244	2.21748e-240
C2	RPS26	0.622041	0.968	0.852	1.02569e-238	1.61813e-234
C2	BTG1	-0.856049	0.657	0.786	2.2398e-233	3.53351e-229
C2	RPS17	-2.33607	0.03	0.272	3.18353e-213	5.02233e-209
C2	HLA-B	-1.20921	0.674	0.772	1.21381e-197	1.9149e-193
C2	HLA-A	-1.04718	0.541	0.679	3.06232e-195	4.83112e-191
C2	TMA7	-0.960711	0.226	0.457	4.26257e-187	6.72463e-183
C2	RPS2	-0.430956	0.959	0.999	9.92225e-174	1.56533e-169
C2	UQCR11	-0.734992	0.05	0.266	1.44753e-172	2.28362e-168
C2	MTRNR2L12	-2.46941	0.003	0.184	1.26752e-165	1.99963e-161
C2	HCST	-0.704533	0.037	0.232	4.68172e-156	7.38589e-152
C2	MT-ND2	-0.611386	0.891	0.922	1.35332e-147	2.13499e-143
C2	IFITM3	0.36197	0.78	0.505	1.77453e-138	2.7995e-134
C2	SARAF	-0.41263	0.83	0.875	2.88036e-135	4.54405e-131
C2	C12orf57	-0.800314	0.218	0.41	2.81339e-133	4.4384e-129
C2	LAT	-0.506606	0.007	0.156	2.08288e-130	3.28594e-126
C2	FLT3LG	-0.508903	0.006	0.145	2.17829e-120	3.43647e-116
C2	VIM	-0.952906	0.259	0.422	2.9492e-118	4.65265e-114
C2	NFKBIA	0.433667	0.485	0.254	5.9533e-117	9.39192e-113
C2	ZFAS1	-0.642562	0.173	0.356	1.23736e-113	1.95206e-109
C2	GABARAP	-0.468695	0.004	0.134	2.15766e-113	3.40392e-109
C2	MT-ND4	-0.340451	0.968	0.979	5.37836e-112	8.4849e-108
C2	IFITM1	0.274679	0.989	0.793	9.2195e-109	1.45447e-104
C2	SKP1	-0.609527	0.24	0.412	4.33588e-108	6.84028e-104
C2	DDT	-0.438944	0.019	0.153	7.65657e-103	1.2079e-98
C2	MZT2B	-0.482863	0.034	0.173	1.74263e-99	2.74917e-95
C2	COX6A1	-0.485777	0.089	0.244	6.03625e-94	9.52279e-90
C2	KRTCAP2	-0.359139	0.008	0.116	2.15269e-88	3.39608e-84
C2	NDUFA11	-0.361053	0.007	0.112	3.7825e-87	5.96726e-83
C2	CTSW	0.28514	0.317	0.142	2.60741e-84	4.11345e-80
C2	IFITM2	0.255254	0.858	0.661	1.20946e-82	1.90805e-78
C2	MT-ATP6	-0.266069	0.985	0.982	2.93586e-82	4.63161e-78
C2	SNRPN	-0.350909	0.015	0.123	8.47624e-82	1.33721e-77
C2	H3F3A	-0.551577	0.425	0.528	5.46853e-80	8.62716e-76
C2	IER2	-0.669243	0.074	0.206	1.28436e-79	2.0262e-75
C2	ATP5PO	-0.471502	0.021	0.129	4.44113e-79	7.00633e-75
C2	NEDD8	-0.413276	0.048	0.172	5.46738e-78	8.62533e-74
C2	MINOS1	-0.3617	0.019	0.125	3.13672e-76	4.94849e-72
C2	PRR13	-0.420503	0.059	0.186	1.18605e-75	1.87112e-71
C2	MALAT1	-0.434971	1	1	2.00562e-74	3.16406e-70
C2	PLP2	0.284337	0.513	0.32	2.75531e-68	4.34678e-64
C2	OAZ1	-0.386125	0.55	0.616	1.43655e-65	2.2663e-61
C2	RPS20	-0.750331	0.919	0.91	3.07182e-62	4.84611e-58
C2	PSMB8-AS1	-0.298035	0.019	0.107	1.6506e-61	2.60398e-57
C2	NBEAL1	-0.440297	0.041	0.142	2.16602e-61	3.41712e-57
C2	PA2G4	-0.40185	0.086	0.196	9.35024e-57	1.47509e-52
C2	CHURC1	-0.34695	0.057	0.154	2.3935e-52	3.77598e-48
C2	PCBP1	-0.508082	0.324	0.413	8.91686e-51	1.40672e-46
C2	RPL31	-0.45923	0.996	0.99	1.07324e-49	1.69315e-45
C2	RPL13A	-0.660318	0.997	0.995	1.13858e-47	1.79623e-43
C2	CFL1	-0.27506	0.75	0.755	1.65805e-47	2.61574e-43
C2	ARPC1B	-0.319804	0.042	0.123	1.05099e-44	1.65804e-40
C2	HLA-F	-0.312656	0.081	0.175	1.26753e-43	1.99965e-39
C2	NDUFV2	-0.257525	0.042	0.125	1.75965e-43	2.77602e-39
C2	RPL39	-0.264471	1	1	3.88646e-43	6.13128e-39
C2	RBM8A	-0.288415	0.068	0.157	4.31024e-43	6.79983e-39
C2	RPS4Y1	0.302534	0.482	0.349	1.36002e-41	2.14557e-37
C2	HSPE1	-0.326214	0.102	0.195	2.5366e-41	4.00174e-37
C2	RPL23	-0.479431	0.879	0.864	1.8374e-40	2.89868e-36
C2	FOS	-0.44592	0.06	0.141	5.73784e-39	9.05201e-35
C2	WDR83OS	-0.262415	0.059	0.139	1.89712e-38	2.9929e-34
C2	CMPK1	-0.350999	0.149	0.238	7.47365e-36	1.17904e-31
C2	VAMP2	-0.359186	0.227	0.314	2.52221e-35	3.97904e-31
C2	HIGD2A	-0.308922	0.346	0.419	1.31553e-34	2.07539e-30
C2	PFN1	-0.273945	0.783	0.784	9.67014e-34	1.52556e-29
C2	PET100	-0.25271	0.049	0.118	6.75193e-33	1.06519e-28
C2	SRSF2	-0.276377	0.079	0.155	4.53484e-32	7.15416e-28
C2	RPL21	-0.265469	1	1	1.66988e-30	2.63441e-26
C2	GIMAP1	-0.298559	0.101	0.172	9.70747e-28	1.53145e-23
C2	ATP5ME	-0.334378	0.17	0.244	7.82019e-27	1.23371e-22
C2	NAP1L1	-0.319811	0.553	0.571	8.46612e-24	1.33561e-19
C2	KLF3	-0.262324	0.122	0.19	1.24867e-23	1.9699e-19
C2	FUS	-0.280261	0.294	0.358	1.46065e-23	2.30432e-19
C2	C6orf48	-0.314319	0.341	0.397	1.23838e-22	1.95366e-18
C2	SNHG25	-0.270197	0.063	0.11	1.37852e-17	2.17475e-13
C2	TRAC	-0.347131	0.418	0.443	7.91557e-17	1.24876e-12
C2	RPL7	-0.373885	0.996	0.985	7.1741e-15	1.13179e-10
C2	RPL23A	-0.43265	0.996	0.986	7.71152e-11	1.21657e-06
C2	TRBC1	-0.252632	0.396	0.405	1.67516e-06	0.0264273
C2	RPL27A	-0.730295	0.956	0.919	2.45654e-06	0.0387543
C3	RPL36A	-1.26956	0.021	0.22	1.33774e-208	2.11042e-204
C3	MT-ATP8	0.450742	0.923	0.729	1.23719e-188	1.9518e-184
C3	MTRNR2L12	-2.56763	0.005	0.154	1.14825e-168	1.81148e-164
C3	RPS15A	-1.36197	0.821	0.889	1.08378e-161	1.70977e-157
C3	GZMH	0.502384	0.756	0.455	1.92747e-161	3.04078e-157
C3	RPL26	-2.00065	0.096	0.297	3.78657e-161	5.9737e-157
C3	HCST	-1.03944	0.14	0.35	1.03772e-156	1.63711e-152
C3	GZMK	-0.97277	0.327	0.546	1.23262e-153	1.94458e-149
C3	RPS4Y1	0.552035	0.556	0.277	8.74643e-138	1.37984e-133
C3	HLA-B	-0.98008	0.867	0.921	8.04318e-134	1.26889e-129
C3	MT-ND2	-0.552711	0.909	0.936	6.65962e-133	1.05062e-128
C3	BTG1	-0.721999	0.527	0.673	1.11216e-128	1.75454e-124
C3	FGFBP2	0.721806	0.449	0.22	2.47051e-125	3.89747e-121
C3	HLA-DRB5	0.539421	0.736	0.529	2.48228e-124	3.91605e-120
C3	GABARAP	-0.412366	0.002	0.108	1.57244e-122	2.48068e-118
C3	HLA-DQA2	0.523627	0.449	0.215	1.22639e-120	1.93475e-116
C3	LAT	-0.456803	0.011	0.13	9.32579e-119	1.47124e-114
C3	HLA-A	-0.851915	0.795	0.849	1.0932e-114	1.72463e-110
C3	GZMB	0.66308	0.408	0.186	6.42131e-114	1.01303e-109
C3	UQCR11	-0.623483	0.068	0.222	3.9871e-112	6.29005e-108
C3	MT-ATP6	-0.299655	0.99	0.993	9.02691e-110	1.42409e-105
C3	IER2	-0.809114	0.09	0.248	2.24386e-106	3.53991e-102
C3	FCGR3A	0.583882	0.307	0.114	1.02194e-105	1.61221e-101
C3	SARAF	-0.447151	0.62	0.729	1.3933e-104	2.19806e-100
C3	CTSW	0.323036	0.919	0.805	1.39338e-103	2.19819e-99
C3	KRTCAP2	-0.399782	0.015	0.118	7.9785e-96	1.25869e-91
C3	OAZ1	-0.393927	0.682	0.771	9.03221e-96	1.42492e-91
C3	RPS26	0.290295	0.97	0.92	1.33622e-92	2.10802e-88
C3	TMA7	-0.802995	0.25	0.398	1.21158e-90	1.91139e-86
C3	PRF1	0.332957	0.84	0.661	3.66828e-87	5.78708e-83
C3	MT-ND4	-0.293577	0.978	0.982	1.00609e-86	1.5872e-82
C3	ZFP36L2	-0.319418	0.879	0.921	1.55953e-84	2.46031e-80
C3	RPL17	-0.717845	0.083	0.214	7.57383e-83	1.19485e-78
C3	DUSP2	-0.525524	0.616	0.726	1.57396e-82	2.48308e-78
C3	GNLY	0.727561	0.343	0.169	8.15313e-78	1.28624e-73
C3	SYTL3	0.365077	0.53	0.321	2.36951e-77	3.73813e-73
C3	HLA-DQA1	0.348655	0.546	0.343	2.55381e-77	4.0289e-73
C3	RPS2	-0.299453	0.922	0.99	2.54864e-76	4.02073e-72
C3	CFL1	-0.265811	0.895	0.911	2.32556e-73	3.66881e-69
C3	SPON2	0.410689	0.307	0.144	9.77494e-73	1.54209e-68
C3	COTL1	-0.358152	0.456	0.612	4.60318e-72	7.26198e-68
C3	COX6A1	-0.443269	0.123	0.256	8.66776e-72	1.36743e-67
C3	RPS17	-1.29384	0.035	0.13	7.72611e-69	1.21887e-64
C3	C12orf57	-0.576744	0.151	0.275	2.90158e-64	4.57753e-60
C3	VIM	-0.750336	0.307	0.426	6.21333e-64	9.80215e-60
C3	PRR13	-0.444643	0.086	0.198	2.95059e-62	4.65485e-58
C3	NEDD8	-0.359714	0.062	0.167	2.7661e-61	4.3638e-57
C3	S1PR5	0.310367	0.435	0.257	3.00636e-60	4.74284e-56
C3	ADGRG1	0.3067	0.344	0.182	9.16024e-60	1.44512e-55
C3	TRAV25	0.494556	0.103	0.018	1.90474e-58	3.00492e-54
C3	MZT2B	-0.314566	0.026	0.105	8.59402e-58	1.35579e-53
C3	PRSS23	0.342044	0.217	0.092	1.20282e-56	1.89757e-52
C3	TPT1	-0.707088	0.787	0.804	1.81417e-54	2.86203e-50
C3	TRBV29-1	0.774365	0.113	0.026	3.367e-53	5.31177e-49
C3	CX3CR1	0.289284	0.441	0.275	1.08687e-51	1.71465e-47
C3	SH2D2A	0.291621	0.509	0.342	8.89865e-50	1.40385e-45
C3	TCF7	-0.349689	0.259	0.383	7.08411e-48	1.11759e-43
C3	WDR83OS	-0.294732	0.08	0.169	3.48763e-43	5.50208e-39
C3	ALOX5AP	0.265256	0.583	0.436	6.52143e-43	1.02882e-38
C3	LTB	-0.388155	0.481	0.575	2.43289e-42	3.83813e-38
C3	ARPC1B	-0.373763	0.072	0.154	5.62592e-40	8.87545e-36
C3	SKP1	-0.371566	0.233	0.328	2.78088e-38	4.38711e-34
C3	NELL2	-0.269474	0.09	0.178	9.11754e-37	1.43838e-32
C3	SMDT1	-0.252851	0.489	0.565	1.88056e-36	2.96677e-32
C3	H3F3A	-0.403011	0.474	0.537	1.13886e-35	1.79667e-31
C3	TRAC	-0.357146	0.525	0.596	1.76548e-34	2.78523e-30
C3	PA2G4	-0.278474	0.085	0.165	2.44945e-34	3.86426e-30
C3	TRAV12-2	-0.528408	0.042	0.106	1.31704e-32	2.07776e-28
C3	HIGD2A	-0.272163	0.329	0.407	5.35723e-28	8.45157e-24
C3	ZNF683	0.288763	0.105	0.043	6.90139e-27	1.08876e-22
C3	PCBP1	-0.376531	0.349	0.405	8.10355e-26	1.27842e-21
C3	FOS	-0.404993	0.063	0.124	8.4154e-26	1.32761e-21
C3	SLC9A3R1	-0.281684	0.312	0.383	1.80685e-25	2.85049e-21
C3	HLA-F	-0.299956	0.157	0.226	3.69932e-23	5.83604e-19
C3	TRAV13-2	0.354429	0.116	0.056	4.98049e-23	7.85722e-19
C3	VAMP2	-0.28281	0.249	0.313	7.86757e-20	1.24119e-15
C3	RPS20	-0.351842	0.82	0.817	6.95197e-14	1.09674e-09
C3	TRAV13-1	-0.481065	0.064	0.106	9.53387e-14	1.50406e-09
C3	SELL	-0.285237	0.298	0.35	3.62906e-13	5.7252e-09
C3	TRGV9	-0.343471	0.125	0.152	1.3829e-05	0.218166
C3	JUN	-0.473939	0.367	0.367	3.8257e-05	0.603543
C3	RPL13A	-0.291536	0.992	0.985	0.000217393	1
C4	TPT1	-1.23331	0.916	0.95	0	0
C4	RPS15A	-1.86241	0.908	0.964	0	0
C4	RPL36A	-2.11484	0.014	0.418	0	0
C4	RPL26	-2.87837	0.09	0.475	0	0
C4	RPL17	-1.33327	0.067	0.399	2.43433e-275	3.84039e-271
C4	BTG1	-0.904988	0.696	0.822	3.07512e-244	4.85131e-240
C4	MT-ATP8	0.534451	0.911	0.601	1.43553e-243	2.2647e-239
C4	HLA-A	-1.12359	0.579	0.728	1.51853e-226	2.39563e-222
C4	TMA7	-1.04957	0.252	0.516	4.34979e-215	6.86223e-211
C4	RPS17	-2.40222	0.028	0.296	1.80371e-214	2.84554e-210
C4	HLA-B	-1.30752	0.714	0.802	2.6161e-212	4.12716e-208
C4	HCST	-0.907947	0.05	0.316	3.57351e-202	5.63758e-198
C4	UQCR11	-0.804069	0.054	0.318	9.62657e-197	1.51869e-192
C4	MT-ND2	-0.700508	0.893	0.93	6.20305e-184	9.78594e-180
C4	LAT	-0.688807	0.013	0.23	2.60037e-172	4.10235e-168
C4	MTRNR2L12	-2.65091	0.006	0.214	2.48724e-170	3.92388e-166
C4	RPS26	0.531763	0.974	0.885	8.75793e-165	1.38165e-160
C4	IFITM3	0.411836	0.873	0.585	3.92782e-161	6.19652e-157
C4	C12orf57	-0.845468	0.223	0.441	3.32084e-145	5.23896e-141
C4	SARAF	-0.43536	0.837	0.874	1.34452e-138	2.12112e-134
C4	FLT3LG	-0.582094	0.006	0.18	6.78928e-138	1.07108e-133
C4	VIM	-1.04114	0.294	0.478	6.25021e-136	9.86033e-132
C4	GABARAP	-0.521434	0.002	0.166	8.5355e-133	1.34656e-128
C4	RPS2	-0.418441	0.965	0.996	7.32349e-130	1.15535e-125
C4	SKP1	-0.649136	0.249	0.451	3.45096e-121	5.44423e-117
C4	DDT	-0.481527	0.018	0.183	8.00798e-120	1.26334e-115
C4	COX6A1	-0.581165	0.098	0.296	2.64618e-118	4.17462e-114
C4	MT-ND4	-0.358719	0.974	0.981	1.89142e-117	2.98391e-113
C4	KRTCAP2	-0.451881	0.011	0.162	5.99499e-112	9.4577e-108
C4	ZFAS1	-0.671474	0.199	0.39	6.17408e-109	9.74022e-105
C4	MZT2B	-0.543057	0.037	0.201	1.94791e-107	3.07303e-103
C4	H3F3A	-0.6175	0.47	0.597	8.88454e-105	1.40163e-100
C4	SNRPN	-0.418799	0.016	0.159	1.31591e-100	2.07598e-96
C4	PRR13	-0.506608	0.065	0.233	3.08943e-100	4.87389e-96
C4	MALAT1	-0.483673	1	1	8.47806e-100	1.3375e-95
C4	MT-ATP6	-0.301837	0.986	0.986	3.42049e-99	5.39616e-95
C4	NDUFA11	-0.40013	0.009	0.141	5.02722e-98	7.93094e-94
C4	NEDD8	-0.457023	0.055	0.213	1.46811e-92	2.3161e-88
C4	RPL39	-0.339534	1	1	1.67286e-92	2.6391e-88
C4	IFITM1	0.268858	0.985	0.787	3.29809e-90	5.20307e-86
C4	NFKBIA	0.412213	0.435	0.228	1.03727e-89	1.6364e-85
C4	IER2	-0.673406	0.065	0.217	1.92577e-88	3.0381e-84
C4	MINOS1	-0.421137	0.024	0.157	2.9916e-88	4.71956e-84
C4	ATP5PO	-0.503367	0.021	0.148	2.52864e-85	3.98918e-81
C4	PA2G4	-0.465801	0.076	0.228	5.57512e-83	8.79531e-79
C4	CTSW	0.307915	0.363	0.17	2.56123e-78	4.0406e-74
C4	IMP3	-0.316717	0.015	0.128	2.63883e-76	4.16301e-72
C4	SERF2	-0.304382	0.856	0.865	2.90283e-75	4.57951e-71
C4	ARPC1B	-0.472776	0.065	0.201	1.26252e-73	1.99175e-69
C4	PCBP1	-0.597887	0.359	0.474	1.63142e-73	2.57373e-69
C4	NDUFA13	-0.341719	0.013	0.119	4.99261e-73	7.87635e-69
C4	BLOC1S1	-0.313847	0.01	0.112	1.56775e-72	2.47328e-68
C4	CHURC1	-0.416223	0.061	0.19	7.06185e-68	1.11408e-63
C4	OAZ1	-0.38957	0.567	0.646	1.67799e-66	2.64719e-62
C4	PSMB8-AS1	-0.287091	0.014	0.111	1.12996e-64	1.78262e-60
C4	ZFP36L1	0.267203	0.729	0.524	3.14691e-64	4.96457e-60
C4	PFN1	-0.341162	0.875	0.904	2.17391e-62	3.42956e-58
C4	SRSF2	-0.362581	0.076	0.198	8.99849e-59	1.4196e-54
C4	RPS20	-0.779564	0.926	0.922	1.51931e-57	2.39686e-53
C4	CFL1	-0.292063	0.85	0.847	2.24175e-57	3.53659e-53
C4	NBEAL1	-0.433743	0.047	0.154	1.30083e-56	2.05219e-52
C4	HSPE1	-0.353422	0.098	0.219	1.78086e-53	2.80949e-49
C4	POLR3GL	-0.258184	0.028	0.12	1.11915e-51	1.76557e-47
C4	WDR83OS	-0.31044	0.063	0.171	1.77819e-51	2.80527e-47
C4	VAMP2	-0.402954	0.227	0.349	2.65849e-49	4.19403e-45
C4	RPL31	-0.500569	0.996	0.993	5.32144e-49	8.3951e-45
C4	PET100	-0.287666	0.048	0.144	1.84262e-47	2.90692e-43
C4	FOS	-0.518436	0.05	0.146	2.4377e-47	3.84572e-43
C4	RBM8A	-0.300038	0.072	0.175	1.26627e-45	1.99767e-41
C4	HIGD2A	-0.353977	0.356	0.454	1.61283e-45	2.5444e-41
C4	CMPK1	-0.366165	0.161	0.273	2.66375e-44	4.20234e-40
C4	NDUFV2	-0.254839	0.047	0.139	5.94143e-43	9.3732e-39
C4	HLA-F	-0.327022	0.095	0.198	1.19868e-42	1.89103e-38
C4	PSMC5	-0.282064	0.071	0.169	2.39748e-42	3.78227e-38
C4	ATP5ME	-0.372081	0.176	0.281	2.41674e-39	3.81265e-35
C4	TMED2	-0.256364	0.063	0.152	6.46693e-38	1.02022e-33
C4	NAP1L1	-0.359556	0.545	0.597	5.10769e-36	8.05789e-32
C4	RPL23	-0.497753	0.88	0.864	6.46906e-35	1.02056e-30
C4	SNRPB	-0.256958	0.093	0.182	6.93978e-34	1.09482e-29
C4	RPL13A	-0.671484	0.999	0.994	1.02976e-32	1.62456e-28
C4	RPL21	-0.282232	1	1	1.75539e-32	2.76931e-28
C4	RPS11	-0.29071	0.977	0.965	8.28799e-32	1.30751e-27
C4	GIMAP1	-0.294638	0.101	0.176	1.02876e-25	1.62298e-21
C4	RPL23A	-0.487047	0.997	0.98	5.65536e-25	8.92189e-21
C4	FUS	-0.282578	0.359	0.417	3.36846e-23	5.31408e-19
C4	TRAC	-0.387803	0.508	0.537	4.88439e-22	7.70562e-18
C4	C6orf48	-0.298123	0.356	0.408	8.29546e-20	1.30869e-15
C4	SNHG25	-0.278715	0.065	0.12	2.15494e-19	3.39964e-15
C4	RPL7	-0.418266	0.995	0.982	4.11903e-15	6.49818e-11
C4	TRBC1	-0.298088	0.421	0.456	3.01563e-13	4.75745e-09
C4	RPL27A	-0.777338	0.953	0.928	5.21516e-09	8.22743e-05
C4	RPS29	-0.273078	1	0.997	0.0154724	1
C5	RPS15A	-1.74144	0.936	0.975	7.37605e-268	1.16365e-263
C5	RPL36A	-1.83637	0.018	0.376	2.29545e-225	3.6213e-221
C5	RPL26	-2.53185	0.134	0.441	1.04644e-183	1.65087e-179
C5	MTRNR2L12	-3.07398	0.005	0.284	7.0916e-168	1.11877e-163
C5	RPL17	-1.21268	0.08	0.374	2.00811e-165	3.16799e-161
C5	HCST	-1.02619	0.094	0.382	8.17533e-160	1.28974e-155
C5	NFKBIA	0.598349	0.569	0.264	1.42912e-152	2.25458e-148
C5	BTG1	-0.728946	0.755	0.84	9.6305e-152	1.51931e-147
C5	C12orf57	-0.944918	0.235	0.496	4.00046e-148	6.31112e-144
C5	SARAF	-0.463874	0.9	0.927	6.74487e-147	1.06407e-142
C5	HLA-B	-1.28432	0.78	0.831	2.80037e-145	4.41786e-141
C5	TPT1	-0.966243	0.952	0.956	1.50405e-139	2.37278e-135
C5	HLA-A	-1.08104	0.691	0.774	9.37775e-139	1.47943e-134
C5	TMA7	-0.945795	0.283	0.513	4.61892e-136	7.28681e-132
C5	UQCR11	-0.697136	0.059	0.308	2.26007e-128	3.56549e-124
C5	GABARAP	-0.60083	0.004	0.218	6.1665e-123	9.72826e-119
C5	MT-ATP8	0.363586	0.951	0.777	8.85702e-118	1.39728e-113
C5	FLT3LG	-0.606319	0.006	0.212	3.69395e-116	5.82758e-112
C5	MT-ND2	-0.481379	0.965	0.979	4.30634e-114	6.79368e-110
C5	LAT	-0.567045	0.015	0.22	1.30828e-110	2.06394e-106
C5	MT-ATP6	-0.31592	0.997	0.997	1.90354e-105	3.00302e-101
C5	CTSW	0.381378	0.807	0.542	2.67343e-104	4.2176e-100
C5	SKP1	-0.606236	0.269	0.475	3.73031e-97	5.88494e-93
C5	RPS26	0.431807	0.984	0.911	1.47847e-96	2.33243e-92
C5	VIM	-1.01842	0.356	0.517	7.08779e-96	1.11817e-91
C5	DDT	-0.49336	0.022	0.207	4.18876e-95	6.60819e-91
C5	COX6A1	-0.547407	0.113	0.327	4.67477e-95	7.37492e-91
C5	PRR13	-0.507596	0.072	0.267	2.22941e-87	3.51711e-83
C5	KRTCAP2	-0.456453	0.024	0.198	1.79873e-86	2.83767e-82
C5	MT-ND4	-0.273389	0.996	0.996	2.71858e-84	4.28883e-80
C5	SERF2	-0.33286	0.888	0.91	8.93996e-84	1.41037e-79
C5	RPS17	-1.76355	0.04	0.216	1.6824e-83	2.65415e-79
C5	IER2	-0.803115	0.089	0.267	3.12633e-77	4.93211e-73
C5	SNRPN	-0.402081	0.023	0.176	1.99508e-74	3.14745e-70
C5	NME2	-0.369131	0.008	0.148	4.07445e-74	6.42785e-70
C5	CFL1	-0.327584	0.868	0.88	1.36396e-72	2.15178e-68
C5	ZFAS1	-0.579557	0.241	0.411	1.05099e-70	1.65804e-66
C5	H3F3A	-0.550208	0.543	0.628	1.58671e-70	2.50319e-66
C5	IFITM3	0.279318	0.87	0.659	6.94962e-70	1.09637e-65
C5	PCBP1	-0.617667	0.445	0.555	8.47659e-69	1.33727e-64
C5	FOS	-0.803173	0.091	0.248	2.02883e-62	3.20068e-58
C5	IMP3	-0.294231	0.015	0.138	6.85663e-60	1.0817e-55
C5	OAZ1	-0.36099	0.639	0.705	5.68805e-59	8.97346e-55
C5	PFN1	-0.347303	0.905	0.906	1.16602e-58	1.83952e-54
C5	WDR83OS	-0.373002	0.069	0.215	5.64834e-58	8.91082e-54
C5	MZT2B	-0.39679	0.054	0.195	6.54198e-58	1.03206e-53
C5	RPS2	-0.270702	0.987	0.999	6.79835e-58	1.07251e-53
C5	NEDD8	-0.377988	0.071	0.218	1.4202e-57	2.24051e-53
C5	NDUFA11	-0.313254	0.016	0.133	1.26328e-55	1.99294e-51
C5	PSMB8-AS1	-0.300431	0.019	0.137	1.33474e-55	2.10568e-51
C5	LIME1	-0.2899	0.015	0.131	3.42557e-55	5.40418e-51
C5	HIGD2A	-0.381704	0.422	0.549	1.73441e-54	2.7362e-50
C5	AC007952.4	-0.297042	0.013	0.125	1.77982e-53	2.80785e-49
C5	RPS4Y1	0.429134	0.459	0.274	3.83319e-52	6.04723e-48
C5	PA2G4	-0.379496	0.113	0.261	5.14529e-52	8.11721e-48
C5	HLA-F	-0.378287	0.131	0.275	4.80023e-49	7.57285e-45
C5	RPL39	-0.336188	1	1	1.23017e-48	1.94072e-44
C5	RABAC1	-0.279794	0.028	0.139	1.20368e-47	1.89892e-43
C5	ARPC1B	-0.404037	0.082	0.213	2.58729e-47	4.0817e-43
C5	HSPE1	-0.363428	0.142	0.283	1.52327e-46	2.40311e-42
C5	MINOS1	-0.297957	0.03	0.137	3.31415e-45	5.22841e-41
C5	RBM8A	-0.294658	0.093	0.211	3.22938e-39	5.09467e-35
C5	ATP5PO	-0.279074	0.02	0.104	5.53854e-36	8.7376e-32
C5	CHURC1	-0.274533	0.068	0.175	1.20307e-35	1.89797e-31
C5	PSMC5	-0.280053	0.105	0.209	4.67326e-31	7.37253e-27
C5	SRSF2	-0.282562	0.11	0.212	8.33697e-30	1.31524e-25
C5	NBEAL1	-0.275724	0.056	0.139	1.42537e-26	2.24866e-22
C5	PDIA3	-0.257971	0.201	0.301	2.88026e-26	4.54389e-22
C5	CMPK1	-0.266198	0.177	0.272	6.92885e-24	1.0931e-19
C5	MALAT1	-0.269918	1	0.999	2.2546e-23	3.55686e-19
C5	ATP5ME	-0.277122	0.202	0.286	7.93187e-21	1.25133e-16
C5	VAMP2	-0.256328	0.281	0.354	8.77974e-18	1.38509e-13
C5	RPL27A	-0.338848	0.972	0.929	2.99266e-15	4.72123e-11
C5	RPL23A	-0.363322	0.996	0.987	9.01544e-15	1.42228e-10
C5	RPS20	-0.39517	0.938	0.915	0.00405908	1
C5	RPL13A	-0.319007	0.998	0.991	0.0702634	1
C6	RPS3A	0.26049	1	0.997	9.37162e-169	1.47847e-164
C6	TRBV3-1	-1.59222	0.02	0.201	6.71867e-158	1.05994e-153
C6	RPS26	0.808622	0.972	0.903	3.5959e-150	5.67289e-146
C6	HLA-DRB5	0.632102	0.785	0.518	1.10575e-146	1.74443e-142
C6	CTSW	0.38689	0.982	0.872	1.82936e-133	2.886e-129
C6	TRBV7-9	2.1405	0.268	0.021	8.29455e-132	1.30855e-127
C6	FCGR3A	0.611221	0.735	0.448	6.74309e-129	1.06379e-124
C6	RPL36A	-1.15142	0.017	0.154	4.95262e-118	7.81326e-114
C6	TRAV38-1	-0.794221	0.014	0.146	1.03483e-114	1.63254e-110
C6	TRAV16	-1.00033	0.014	0.133	1.031e-101	1.6265e-97
C6	TRAV4	0.751105	0.205	0.018	1.71133e-92	2.6998e-88
C6	RPS17	-1.49192	0.027	0.149	3.94536e-87	6.22419e-83
C6	MT-ATP8	0.368505	0.892	0.728	4.15417e-85	6.55362e-81
C6	ALOX5AP	0.49769	0.592	0.349	9.07513e-83	1.43169e-78
C6	TRBV9	-1.09349	0.031	0.154	1.41731e-80	2.23594e-76
C6	TRAV1-2	0.613131	0.237	0.051	1.26461e-76	1.99504e-72
C6	SPON2	0.475738	0.629	0.405	2.97323e-74	4.69056e-70
C6	HLA-DRB1	0.30985	0.88	0.707	2.06362e-65	3.25557e-61
C6	RPL26	-1.81047	0.091	0.223	1.05563e-64	1.66536e-60
C6	MT-ND4	-0.304508	0.967	0.987	2.20274e-64	3.47504e-60
C6	HLA-DQA2	0.427012	0.389	0.183	1.40956e-63	2.22373e-59
C6	CD5	0.382566	0.575	0.355	3.4996e-60	5.52097e-56
C6	MT-ND2	-0.544015	0.85	0.886	1.86619e-57	2.94411e-53
C6	AHNAK	-0.387886	0.87	0.862	8.5948e-55	1.35592e-50
C6	SYTL3	0.330732	0.588	0.384	6.88706e-52	1.0865e-47
C6	TRBV10-3	1.55026	0.112	0.008	1.86769e-50	2.94646e-46
C6	RPS15A	-1.0622	0.772	0.818	1.00008e-49	1.57772e-45
C6	HLA-DQA1	0.34988	0.482	0.291	9.32659e-49	1.47136e-44
C6	UQCR11	-0.540123	0.06	0.16	4.29267e-46	6.77212e-42
C6	DUSP1	0.317288	0.316	0.146	7.31593e-46	1.15416e-41
C6	HLA-B	-0.605479	0.897	0.921	5.93379e-45	9.36114e-41
C6	MALAT1	-0.405351	1	1	1.00796e-43	1.59016e-39
C6	CLIC3	0.46888	0.495	0.336	1.05044e-41	1.65718e-37
C6	HCST	-0.762979	0.16	0.274	1.34863e-40	2.12759e-36
C6	TNFAIP3	0.35504	0.329	0.174	1.78333e-40	2.81339e-36
C6	TRBC2	0.272133	0.852	0.741	4.18141e-39	6.5966e-35
C6	TRAV8-3	-0.682434	0.079	0.176	1.50435e-38	2.37326e-34
C6	SELL	0.328212	0.276	0.136	1.70205e-36	2.68515e-32
C6	TSC22D3	0.268907	0.817	0.7	8.26905e-34	1.30453e-29
C6	HSPA5	0.254622	0.631	0.456	8.91158e-34	1.40589e-29
C6	RPL17	-0.558026	0.066	0.148	4.95615e-33	7.81883e-29
C6	HOPX	-0.284667	0.609	0.683	1.09248e-32	1.7235e-28
C6	THEMIS2	-0.257973	0.111	0.21	4.42318e-31	6.97801e-27
C6	HLA-A	-0.56003	0.797	0.819	5.31562e-31	8.38592e-27
C6	TMA7	-0.675238	0.247	0.34	1.57344e-30	2.48226e-26
C6	SH2D2A	0.264946	0.544	0.392	6.38332e-30	1.00703e-25
C6	MT2A	0.318818	0.527	0.38	8.29015e-30	1.30785e-25
C6	CXCR4	0.293563	0.399	0.254	8.50728e-30	1.34211e-25
C6	CD300A	0.25428	0.371	0.231	5.02786e-29	7.93195e-25
C6	KLRF1	0.28256	0.162	0.071	2.43937e-25	3.84835e-21
C6	TRGV8	-0.500698	0.066	0.136	2.97493e-24	4.69326e-20
C6	TPT1	-0.567453	0.749	0.758	4.45982e-23	7.03581e-19
C6	ARPC1B	-0.37117	0.071	0.139	5.30225e-23	8.36483e-19
C6	NEDD8	-0.272766	0.066	0.129	2.63577e-20	4.1582e-16
C6	COX6A1	-0.327478	0.135	0.207	2.08326e-19	3.28655e-15
C6	TRAV19	0.420665	0.101	0.038	2.54783e-19	4.01946e-15
C6	TRGV5	0.256041	0.127	0.059	7.678e-18	1.21128e-13
C6	VIM	-0.462328	0.306	0.363	4.49482e-16	7.09103e-12
C6	TRAC	-0.289231	0.456	0.514	4.94401e-16	7.79967e-12
C6	C12orf57	-0.332439	0.143	0.207	1.68466e-15	2.65772e-11
C6	BTG1	-0.39602	0.47	0.502	3.32451e-14	5.24475e-10
C6	NEAT1	-0.348337	0.473	0.515	4.34951e-14	6.86179e-10
C6	SKP1	-0.298295	0.216	0.276	9.07321e-14	1.43139e-09
C6	PRR13	-0.275575	0.088	0.139	7.39216e-13	1.16619e-08
C6	LTB	-0.287626	0.207	0.269	1.74962e-12	2.76019e-08
C6	MYOM2	-0.263885	0.22	0.29	1.77436e-12	2.79923e-08
C6	H3F3A	-0.298092	0.524	0.541	1.03295e-10	1.62958e-06
C6	IER2	-0.300286	0.109	0.153	4.87028e-10	7.68335e-06
C6	PATL2	-0.25986	0.363	0.405	6.82728e-10	1.07707e-05
C6	RPS20	-0.436764	0.781	0.76	1.20648e-09	1.90335e-05
C6	RPL27A	-0.293766	0.931	0.868	3.40586e-09	5.37309e-05
C6	RPL13A	-0.41328	0.982	0.976	3.5222e-07	0.00555663
C6	ATP5ME	-0.251621	0.217	0.251	7.99527e-07	0.0126133
C6	TRAV14DV4	-0.318097	0.084	0.114	3.41077e-05	0.538082
C7	RPL36A	-1.99193	0.024	0.391	4.02675e-257	6.3526e-253
C7	RPS15A	-1.79933	0.91	0.945	4.68655e-241	7.39351e-237
C7	RPL26	-2.68499	0.127	0.448	3.69098e-204	5.82288e-200
C7	HLA-B	-1.33765	0.833	0.904	1.77503e-186	2.80028e-182
C7	HLA-A	-1.14983	0.781	0.853	1.08861e-173	1.71739e-169
C7	MT-ATP8	0.490413	0.926	0.673	6.59907e-167	1.04107e-162
C7	RPL17	-1.20602	0.108	0.392	4.02511e-166	6.35002e-162
C7	UQCR11	-0.844259	0.075	0.356	8.33673e-163	1.3152e-158
C7	TMA7	-1.09295	0.289	0.548	2.64603e-162	4.17437e-158
C7	HCST	-0.869246	0.056	0.321	2.02461e-154	3.19403e-150
C7	RPS17	-2.2036	0.027	0.271	2.273e-149	3.58589e-145
C7	VIM	-1.37644	0.584	0.719	5.26985e-146	8.31371e-142
C7	MTRNR2L12	-2.75783	0.004	0.222	6.19687e-144	9.77619e-140
C7	BTG1	-0.772816	0.604	0.746	1.35776e-134	2.14201e-130
C7	LAT	-0.623393	0.013	0.225	1.22542e-133	1.93323e-129
C7	MT-ND2	-0.682563	0.922	0.94	1.59163e-132	2.51095e-128
C7	MT-ATP6	-0.382605	0.991	0.994	2.92042e-132	4.60725e-128
C7	FLT3LG	-0.584953	0.003	0.198	5.00883e-127	7.90193e-123
C7	IFITM3	0.397354	0.95	0.704	1.06544e-125	1.68083e-121
C7	TPT1	-1.01214	0.944	0.961	9.04161e-123	1.4264e-118
C7	GABARAP	-0.597188	0.003	0.188	3.41063e-120	5.38061e-116
C7	COX6A1	-0.666851	0.147	0.386	1.23988e-118	1.95603e-114
C7	KRTCAP2	-0.577021	0.017	0.208	1.01846e-114	1.60672e-110
C7	RPS2	-0.476531	0.941	0.997	5.50455e-114	8.68398e-110
C7	SARAF	-0.446083	0.768	0.856	6.8293e-112	1.07739e-107
C7	OAZ1	-0.488464	0.688	0.788	2.82303e-105	4.45361e-101
C7	IER2	-0.889487	0.102	0.301	1.50098e-96	2.36794e-92
C7	PRR13	-0.563375	0.081	0.28	3.73496e-95	5.89227e-91
C7	C12orf57	-0.737906	0.185	0.388	4.84847e-94	7.64894e-90
C7	MT-ND4	-0.388106	0.979	0.987	1.99152e-93	3.14182e-89
C7	DDT	-0.454838	0.021	0.187	4.56533e-93	7.20227e-89
C7	RPS26	0.363826	0.99	0.921	2.95254e-91	4.65793e-87
C7	NEDD8	-0.493999	0.065	0.247	1.83406e-86	2.89342e-82
C7	CKLF	-0.350393	0.002	0.13	2.18547e-81	3.4478e-77
C7	MINOS1	-0.402301	0.016	0.158	5.77553e-80	9.11148e-76
C7	MZT2B	-0.470069	0.042	0.202	1.50902e-79	2.38064e-75
C7	SKP1	-0.573692	0.297	0.47	3.04372e-79	4.80178e-75
C7	SNRPN	-0.359137	0.012	0.148	1.67863e-78	2.6482e-74
C7	ZFAS1	-0.602824	0.223	0.406	2.02767e-78	3.19884e-74
C7	NDUFA11	-0.384279	0.014	0.153	3.2575e-78	5.13903e-74
C7	H3F3A	-0.587976	0.523	0.635	5.14039e-76	8.10948e-72
C7	SPSB3	-0.297284	0.001	0.119	2.29661e-75	3.62313e-71
C7	ARPC1B	-0.598349	0.101	0.272	7.46083e-74	1.17702e-69
C7	NDUFA13	-0.381111	0.013	0.137	1.06651e-69	1.68253e-65
C7	RPS4Y1	0.517161	0.524	0.307	1.80758e-68	2.85163e-64
C7	CFL1	-0.321113	0.928	0.924	8.07997e-68	1.2747e-63
C7	NME2	-0.326753	0.008	0.123	2.1019e-66	3.31595e-62
C7	BLOC1S1	-0.33531	0.018	0.137	3.16116e-63	4.98705e-59
C7	PCBP1	-0.614635	0.395	0.518	1.39348e-62	2.19836e-58
C7	LIME1	-0.354816	0.022	0.141	2.34485e-60	3.69924e-56
C7	WDR83OS	-0.377108	0.08	0.225	1.00509e-58	1.58563e-54
C7	IMP3	-0.273948	0.016	0.123	6.65036e-57	1.04916e-52
C7	HIGD2A	-0.412761	0.439	0.556	1.32311e-56	2.08734e-52
C7	PFN1	-0.303383	0.876	0.961	3.14895e-54	4.96779e-50
C7	SERF2	-0.257864	0.928	0.932	2.31022e-52	3.64461e-48
C7	PA2G4	-0.410393	0.108	0.247	8.61721e-51	1.35945e-46
C7	RABAC1	-0.344963	0.054	0.175	3.17088e-50	5.00237e-46
C7	ATP5PO	-0.331683	0.019	0.119	4.79865e-50	7.57035e-46
C7	S100A10	-0.271523	0.901	0.934	7.63617e-49	1.20468e-44
C7	TMED2	-0.359795	0.108	0.239	7.11318e-47	1.12218e-42
C7	PSMB8-AS1	-0.260498	0.02	0.115	2.24996e-46	3.54953e-42
C7	ITGB1	-0.299042	0.734	0.802	5.25816e-46	8.29528e-42
C7	KLRG1	0.319613	0.301	0.147	8.36818e-45	1.32016e-40
C7	POLR3GL	-0.288647	0.045	0.15	7.25918e-44	1.14521e-39
C7	HLA-F	-0.387117	0.116	0.241	1.33337e-42	2.10353e-38
C7	NBEAL1	-0.385838	0.048	0.153	1.61927e-42	2.55456e-38
C7	CHURC1	-0.327187	0.065	0.174	1.42016e-40	2.24045e-36
C7	HLA-DRB5	0.386134	0.333	0.181	6.42136e-38	1.01303e-33
C7	NDUFV2	-0.282968	0.06	0.164	1.35724e-37	2.14118e-33
C7	RBM8A	-0.302737	0.113	0.224	1.27861e-34	2.01714e-30
C7	VAMP2	-0.365016	0.243	0.357	7.20263e-34	1.13629e-29
C7	SLC9A3R1	-0.34703	0.237	0.347	1.9797e-33	3.12317e-29
C7	RPS20	-0.662125	0.917	0.92	2.24241e-32	3.53762e-28
C7	PET100	-0.27003	0.06	0.152	8.35744e-32	1.31847e-27
C7	PGAM1	-0.303396	0.149	0.252	2.62806e-30	4.14603e-26
C7	SNRPB	-0.286615	0.139	0.242	3.53235e-30	5.57263e-26
C7	XIST	-0.315962	0.032	0.106	7.6128e-30	1.201e-25
C7	ATP5ME	-0.331039	0.229	0.329	3.98958e-28	6.29397e-24
C7	SRSF2	-0.296824	0.123	0.215	2.97755e-26	4.69738e-22
C7	FOS	-0.544269	0.159	0.257	6.47588e-26	1.02163e-21
C7	PSMC5	-0.26312	0.128	0.215	4.54126e-24	7.16429e-20
C7	DUT	-0.263242	0.169	0.26	1.20946e-23	1.90804e-19
C7	RGCC	-0.256717	0.401	0.47	2.31421e-21	3.6509e-17
C7	HSPE1	-0.257711	0.154	0.237	2.52029e-21	3.97601e-17
C7	CMPK1	-0.294023	0.231	0.308	1.62544e-20	2.56429e-16
C7	TRAC	-0.333883	0.567	0.611	4.06774e-20	6.41727e-16
C7	PDIA3	-0.269533	0.3	0.369	1.90865e-18	3.01108e-14
C7	CRIP1	-0.335067	0.427	0.477	5.12701e-18	8.08837e-14
C7	MALAT1	-0.359288	1	0.999	1.31735e-16	2.07825e-12
C7	RPL13A	-0.55595	0.999	0.995	4.37183e-16	6.897e-12
C7	CD8B	-0.257719	0.082	0.142	3.4961e-13	5.51545e-09
C7	SNHG25	-0.258319	0.061	0.107	2.72663e-12	4.30153e-08
C7	NEAT1	-0.29657	0.496	0.521	1.19729e-11	1.88884e-07
C7	RPS11	-0.25108	0.985	0.97	2.19292e-11	3.45956e-07
C7	TRBC1	-0.265765	0.442	0.474	1.3855e-09	2.18576e-05
C7	RPL23	-0.362864	0.907	0.861	1.62157e-08	0.000255819
C7	RPL31	-0.339878	0.993	0.985	6.28641e-08	0.000991745
C7	RPL23A	-0.364307	0.998	0.985	0.0649015	1
C7	RPL7	-0.308069	0.994	0.975	0.0795671	1
C7	RPL27A	-0.58054	0.975	0.936	0.162944	1
C8	RPS15A	-1.72045	0.915	0.962	2.2307e-224	3.51915e-220
C8	RPL36A	-1.87465	0.025	0.347	1.46086e-195	2.30465e-191
C8	RPS26	0.741908	0.974	0.865	5.84643e-177	9.22332e-173
C8	RPL26	-2.60834	0.111	0.41	2.24649e-166	3.54406e-162
C8	MT-ATP8	0.492312	0.936	0.699	3.07713e-162	4.85447e-158
C8	BTG1	-0.769366	0.757	0.857	1.44648e-150	2.28196e-146
C8	RPL17	-1.13694	0.087	0.346	2.13534e-134	3.36871e-130
C8	HLA-B	-1.06634	0.777	0.86	8.91125e-116	1.40584e-111
C8	RPS17	-2.1355	0.034	0.251	2.81321e-113	4.43812e-109
C8	TMA7	-0.903164	0.234	0.466	3.55507e-113	5.60848e-109
C8	SARAF	-0.414382	0.885	0.918	3.27124e-108	5.16071e-104
C8	UQCR11	-0.657115	0.051	0.265	5.36124e-105	8.45789e-101
C8	MTRNR2L12	-2.65782	0.005	0.182	1.24196e-100	1.95932e-96
C8	HCST	-0.655979	0.044	0.24	3.56354e-96	5.62184e-92
C8	TPT1	-0.619615	0.981	0.982	6.53454e-94	1.03089e-89
C8	HLA-A	-0.841714	0.714	0.768	4.77414e-93	7.53168e-89
C8	C12orf57	-0.755192	0.215	0.422	4.66195e-90	7.35469e-86
C8	LAT	-0.494807	0.014	0.181	1.5588e-88	2.45917e-84
C8	FLT3LG	-0.499568	0.008	0.169	6.96114e-88	1.09819e-83
C8	MT-ND2	-0.520042	0.93	0.949	5.85723e-80	9.24037e-76
C8	NFKBIA	0.440944	0.501	0.278	2.65364e-74	4.18638e-70
C8	RPS2	-0.38154	0.963	0.996	8.18823e-73	1.29178e-68
C8	IFITM3	0.321707	0.813	0.574	2.15474e-71	3.39932e-67
C8	GABARAP	-0.401806	0.005	0.134	4.84165e-70	7.63819e-66
C8	MZT2B	-0.455129	0.028	0.172	3.73847e-68	5.8978e-64
C8	IFITM1	0.26484	0.986	0.822	1.82087e-63	2.8726e-59
C8	MT-ATP6	-0.261091	0.996	0.993	2.20122e-61	3.47264e-57
C8	DDT	-0.382916	0.025	0.156	2.06308e-60	3.25471e-56
C8	MALAT1	-0.386577	1	1	7.20679e-60	1.13694e-55
C8	SNRPN	-0.344061	0.019	0.141	2.59665e-58	4.09648e-54
C8	VIM	-0.786418	0.361	0.487	4.06941e-56	6.4199e-52
C8	SKP1	-0.489481	0.298	0.454	1.62565e-55	2.56462e-51
C8	MT-ND4	-0.280931	0.989	0.984	2.67423e-54	4.21886e-50
C8	NDUFA11	-0.313839	0.012	0.119	2.14186e-53	3.379e-49
C8	ZFAS1	-0.527379	0.234	0.387	5.56732e-53	8.783e-49
C8	KRTCAP2	-0.326493	0.02	0.134	1.8702e-52	2.95043e-48
C8	IMP3	-0.282903	0.012	0.118	4.57464e-52	7.21695e-48
C8	COX6A1	-0.42305	0.103	0.248	1.75725e-51	2.77223e-47
C8	NEDD8	-0.345179	0.048	0.176	1.13138e-50	1.78486e-46
C8	OAZ1	-0.362562	0.571	0.671	3.5883e-50	5.6609e-46
C8	ATP5PO	-0.397713	0.022	0.13	3.62832e-49	5.72404e-45
C8	MINOS1	-0.341966	0.038	0.149	5.97642e-45	9.4284e-41
C8	H3F3A	-0.480689	0.486	0.577	6.3653e-43	1.00419e-38
C8	PRR13	-0.368168	0.081	0.202	9.87211e-42	1.55742e-37
C8	IER2	-0.56406	0.112	0.235	6.05606e-41	9.55404e-37
C8	PSMB8-AS1	-0.257436	0.017	0.107	1.31794e-40	2.07918e-36
C8	PA2G4	-0.381147	0.103	0.229	1.14087e-39	1.79984e-35
C8	PLP2	0.275973	0.546	0.367	8.54744e-39	1.34844e-34
C8	SERF2	-0.254834	0.861	0.862	9.66135e-39	1.52417e-34
C8	CHURC1	-0.365075	0.067	0.177	5.04431e-38	7.9579e-34
C8	NBEAL1	-0.357603	0.055	0.151	3.61977e-33	5.71055e-29
C8	WDR83OS	-0.254439	0.058	0.154	1.76104e-31	2.77821e-27
C8	ARPC1B	-0.307375	0.053	0.146	2.99301e-31	4.72177e-27
C8	RPS20	-0.67691	0.939	0.932	2.73492e-28	4.31461e-24
C8	PCBP1	-0.44907	0.371	0.439	5.87806e-27	9.27323e-23
C8	RPS4Y1	0.329259	0.45	0.321	1.07613e-26	1.6977e-22
C8	XIST	-0.28479	0.04	0.118	7.57263e-26	1.19466e-21
C8	RBM8A	-0.253142	0.085	0.175	3.32351e-25	5.24317e-21
C8	KLF3	-0.26055	0.175	0.272	9.54692e-23	1.50612e-18
C8	HIGD2A	-0.272183	0.382	0.461	1.50863e-22	2.38001e-18
C8	VAMP2	-0.297075	0.271	0.357	4.43752e-21	7.00063e-17
C8	HLA-F	-0.268037	0.139	0.225	5.50346e-21	8.68225e-17
C8	FOS	-0.416401	0.077	0.154	1.09726e-20	1.73103e-16
C8	ATP5ME	-0.301196	0.167	0.251	7.34643e-20	1.15897e-15
C8	SRSF2	-0.260496	0.137	0.218	2.43225e-19	3.83712e-15
C8	NAP1L1	-0.285643	0.615	0.638	2.69354e-18	4.24933e-14
C8	RPL23	-0.416292	0.898	0.886	3.54417e-15	5.59128e-11
C8	GIMAP1	-0.25871	0.133	0.199	2.85841e-14	4.50943e-10
C8	RPL31	-0.407756	0.998	0.992	1.13683e-12	1.79346e-08
C8	C6orf48	-0.255537	0.369	0.414	3.39214e-12	5.35145e-08
C8	CMPK1	-0.254574	0.193	0.251	8.59361e-12	1.35573e-07
C8	RPL13A	-0.544924	0.999	0.993	8.84046e-09	0.000139467
C8	TRAC	-0.252374	0.569	0.553	1.04591e-05	0.165003
C8	RPL7	-0.353544	0.995	0.98	1.15213e-05	0.181761
C8	RPL23A	-0.38954	0.998	0.977	0.487727	1
C8	RPL27A	-0.58208	0.975	0.945	0.89199	1
C9	RPS4Y1	0.957016	0.686	0.219	1.5948e-250	2.51595e-246
C9	RPL36A	-1.71266	0.026	0.369	1.50724e-224	2.37782e-220
C9	RPS2	-0.573715	0.887	0.995	5.12284e-200	8.0818e-196
C9	MTRNR2L12	-3.18618	0.004	0.298	1.46813e-196	2.31613e-192
C9	HLA-B	-1.41175	0.817	0.901	3.79638e-196	5.98917e-192
C9	RPL26	-2.4618	0.109	0.433	1.34103e-194	2.11562e-190
C9	RPS15A	-1.74876	0.87	0.929	1.0928e-182	1.724e-178
C9	HCST	-1.03171	0.081	0.387	9.55732e-173	1.50776e-168
C9	SARAF	-0.602469	0.666	0.849	1.11675e-170	1.76178e-166
C9	HLA-A	-1.15118	0.723	0.827	4.38671e-162	6.92047e-158
C9	RPL17	-1.10564	0.095	0.375	1.38954e-152	2.19213e-148
C9	BTG1	-0.817267	0.622	0.784	1.7754e-149	2.80087e-145
C9	GABARAP	-0.661419	0.002	0.223	3.45466e-142	5.45007e-138
C9	UQCR11	-0.82807	0.068	0.333	6.21098e-142	9.79844e-138
C9	TMA7	-0.985733	0.228	0.494	6.43756e-140	1.01559e-135
C9	PFN1	-0.505961	0.82	0.95	5.91905e-133	9.3379e-129
C9	IER2	-1.04535	0.093	0.347	3.22148e-130	5.08221e-126
C9	FLT3LG	-0.598706	0.003	0.207	6.20083e-130	9.78243e-126
C9	MT-ATP6	-0.372356	0.992	0.995	5.23651e-126	8.26112e-122
C9	KRTCAP2	-0.621053	0.015	0.222	3.19973e-122	5.04789e-118
C9	C12orf57	-0.866602	0.165	0.418	1.09612e-121	1.72924e-117
C9	LAT	-0.559413	0.008	0.202	4.77222e-119	7.52865e-115
C9	VIM	-1.18553	0.403	0.589	2.56921e-111	4.05319e-107
C9	COX6A1	-0.639354	0.113	0.351	4.60335e-109	7.26224e-105
C9	MT-ND2	-0.501924	0.948	0.972	2.8119e-108	4.43605e-104
C9	PCBP1	-0.778026	0.274	0.496	4.83747e-106	7.63159e-102
C9	ZFP36L2	-0.417207	0.845	0.954	4.40728e-105	6.95293e-101
C9	TPT1	-1.05673	0.896	0.917	2.67346e-103	4.21766e-99
C9	DDT	-0.501747	0.015	0.193	2.56147e-101	4.04098e-97
C9	PRR13	-0.599654	0.08	0.29	1.75456e-96	2.76799e-92
C9	PPDPF	-0.428044	0.626	0.836	2.5677e-95	4.0508e-91
C9	MT-ATP8	0.371366	0.931	0.786	6.223e-94	9.8174e-90
C9	H3F3A	-0.654874	0.388	0.585	1.08946e-93	1.71873e-89
C9	IFITM3	0.361996	0.914	0.707	2.95965e-92	4.66915e-88
C9	MT-ND4	-0.337982	0.978	0.992	1.53784e-91	2.4261e-87
C9	OAZ1	-0.476569	0.606	0.744	6.93922e-91	1.09473e-86
C9	CFL1	-0.380817	0.869	0.909	3.03681e-89	4.79087e-85
C9	FTH1	-0.269574	0.959	0.992	2.70646e-88	4.2697e-84
C9	NEDD8	-0.476304	0.053	0.232	6.46282e-83	1.01958e-78
C9	PCBP2	-0.362951	0.69	0.865	3.25259e-82	5.13129e-78
C9	SPSB3	-0.368873	0.003	0.138	5.71933e-82	9.02281e-78
C9	SKP1	-0.567208	0.25	0.455	1.21982e-78	1.92439e-74
C9	NME2	-0.382636	0.008	0.143	2.36434e-78	3.72998e-74
C9	RPS17	-1.52795	0.032	0.185	1.10183e-74	1.73824e-70
C9	HLA-DRB5	0.455041	0.249	0.072	1.00181e-71	1.58046e-67
C9	IMP3	-0.332635	0.009	0.136	9.05103e-71	1.42789e-66
C9	MZT2B	-0.415046	0.028	0.17	1.033e-68	1.62967e-64
C9	NDUFA11	-0.337306	0.006	0.124	1.88464e-67	2.9732e-63
C9	ITM2B	-0.292677	0.8	0.949	6.67912e-67	1.0537e-62
C9	LIME1	-0.340548	0.016	0.141	4.19658e-65	6.62052e-61
C9	CKLF	-0.297836	0.002	0.108	5.624e-65	8.87242e-61
C9	ZFAS1	-0.526206	0.192	0.369	1.49586e-60	2.35986e-56
C9	WDR83OS	-0.388893	0.073	0.228	5.00516e-60	7.89614e-56
C9	SNRPN	-0.330296	0.018	0.137	5.89494e-60	9.29986e-56
C9	MINOS1	-0.320047	0.016	0.129	1.49186e-57	2.35355e-53
C9	KLF2	-0.432686	0.272	0.446	9.30738e-57	1.46833e-52
C9	RPS26	0.273148	0.986	0.928	3.78695e-56	5.9743e-52
C9	ARPC1B	-0.442402	0.064	0.206	1.43275e-55	2.26031e-51
C9	SMDT1	-0.318643	0.545	0.697	4.20776e-53	6.63817e-49
C9	BLOC1S1	-0.275487	0.014	0.117	7.96644e-53	1.25678e-48
C9	S100A10	-0.272638	0.845	0.931	2.491e-51	3.9298e-47
C9	FOS	-0.677833	0.205	0.364	5.48686e-51	8.65607e-47
C9	PSMB8-AS1	-0.255834	0.015	0.113	3.21733e-48	5.07566e-44
C9	PRF1	0.364955	0.459	0.271	5.51422e-48	8.69923e-44
C9	CTSW	0.303854	0.62	0.42	3.70001e-47	5.83714e-43
C9	NKG7	0.452744	0.455	0.271	7.16867e-47	1.13093e-42
C9	TTTY15	0.258545	0.149	0.037	1.56208e-46	2.46433e-42
C9	PA2G4	-0.395669	0.089	0.223	6.49155e-46	1.02411e-41
C9	HLA-F	-0.41448	0.121	0.261	3.52557e-45	5.56193e-41
C9	SLC9A3R1	-0.371479	0.182	0.332	4.50364e-44	7.10494e-40
C9	JUNB	-0.339252	0.8	0.845	1.50645e-43	2.37657e-39
C9	RBM8A	-0.321965	0.079	0.206	2.78485e-43	4.39337e-39
C9	RABAC1	-0.290532	0.041	0.15	5.14431e-43	8.11566e-39
C9	NDUFV2	-0.296907	0.049	0.163	7.99762e-43	1.2617e-38
C9	AES	-0.275873	0.664	0.781	1.03968e-42	1.64019e-38
C9	PGAM1	-0.316867	0.119	0.252	2.31063e-40	3.64525e-36
C9	TMED2	-0.308585	0.09	0.216	2.41756e-40	3.81394e-36
C9	PSMC5	-0.311867	0.079	0.199	6.19416e-40	9.77191e-36
C9	SYTL3	0.302276	0.373	0.211	1.45942e-39	2.30238e-35
C9	GZMA	0.277126	0.723	0.566	7.78819e-37	1.22867e-32
C9	KLRG1	0.321783	0.531	0.369	1.29249e-36	2.03904e-32
C9	HIGD2A	-0.340018	0.37	0.489	4.51291e-36	7.11956e-32
C9	CHURC1	-0.272634	0.051	0.151	3.07431e-35	4.85004e-31
C9	SNRPB	-0.297083	0.124	0.243	7.97781e-34	1.25858e-29
C9	GNB2	-0.263371	0.388	0.521	2.50784e-33	3.95638e-29
C9	PGLS	-0.288874	0.098	0.208	1.32855e-32	2.09592e-28
C9	SRSF2	-0.300427	0.099	0.21	1.55545e-32	2.45388e-28
C9	HSPE1	-0.308041	0.128	0.242	5.24656e-31	8.27698e-27
C9	PASK	-0.268214	0.062	0.153	1.18812e-28	1.87438e-24
C9	AUP1	-0.250298	0.109	0.212	1.50809e-27	2.37917e-23
C9	ITGB1	-0.365768	0.479	0.564	1.76147e-27	2.7789e-23
C9	COX8A	-0.270787	0.351	0.455	5.33434e-27	8.41545e-23
C9	GNLY	0.784645	0.187	0.091	2.44972e-26	3.86469e-22
C9	RGCC	-0.299625	0.263	0.372	2.65249e-26	4.18457e-22
C9	DUSP2	-0.425257	0.3	0.411	4.88395e-26	7.70492e-22
C9	VAMP2	-0.299079	0.228	0.335	1.13763e-25	1.79472e-21
C9	DDIT4	0.269785	0.4	0.271	4.77744e-25	7.5369e-21
C9	DUT	-0.270453	0.123	0.218	1.19704e-23	1.88845e-19
C9	JUN	-0.614134	0.358	0.443	3.18207e-23	5.02004e-19
C9	PDIA3	-0.280371	0.274	0.374	3.77563e-23	5.95643e-19
C9	SUN2	-0.281465	0.315	0.416	6.89924e-23	1.08842e-18
C9	CMPK1	-0.250005	0.182	0.282	4.85796e-22	7.66392e-18
C9	SELL	-0.268984	0.347	0.437	6.12643e-16	9.66505e-12
C9	TRAV13-1	0.33726	0.141	0.082	1.02983e-12	1.62467e-08
C9	RPS20	-0.372089	0.867	0.889	2.27783e-12	3.5935e-08
C9	GZMK	-0.457693	0.245	0.299	3.52378e-12	5.55912e-08
C9	CD8B	-0.289875	0.061	0.11	3.23833e-11	5.10879e-07
C9	RPL13A	-0.310981	0.995	0.991	0.00122912	1
C10	FCGR3A	1.36871	0.697	0.202	2.01901e-269	3.18518e-265
C10	GZMB	1.07481	0.796	0.419	4.23243e-225	6.67708e-221
C10	GNLY	0.829648	0.871	0.642	1.63589e-187	2.58078e-183
C10	FGFBP2	0.964107	0.743	0.385	8.66714e-182	1.36733e-177
C10	CST7	0.480118	0.997	0.949	7.07024e-172	1.1154e-167
C10	PRF1	0.684258	0.947	0.797	8.18208e-162	1.29081e-157
C10	CTSW	0.507423	0.98	0.896	1.09346e-156	1.72505e-152
C10	HLA-E	0.358038	0.999	0.983	4.15272e-153	6.55133e-149
C10	RPL36A	-1.38301	0.017	0.238	1.40416e-145	2.2152e-141
C10	RPS15A	-1.58665	0.71	0.869	3.40493e-139	5.37162e-135
C10	MYOM2	0.910978	0.5	0.147	1.92461e-133	3.03626e-129
C10	CD247	0.558289	0.927	0.786	1.55004e-124	2.44534e-120
C10	LITAF	0.489373	0.931	0.77	7.68853e-123	1.21294e-118
C10	ADGRG1	0.707033	0.613	0.305	5.76497e-112	9.09482e-108
C10	GZMK	-1.07058	0.132	0.383	3.00791e-111	4.74528e-107
C10	TXNIP	0.369845	0.99	0.953	1.47067e-109	2.32013e-105
C10	RPL26	-2.13105	0.084	0.308	1.91553e-109	3.02194e-105
C10	SRGN	0.39939	0.962	0.84	5.63621e-107	8.89168e-103
C10	MTRNR2L12	-2.6269	0.003	0.148	5.00425e-104	7.8947e-100
C10	NKG7	0.290825	1	0.991	7.72885e-100	1.2193e-95
C10	KLRF1	0.739193	0.305	0.053	7.2545e-98	1.14447e-93
C10	RPS26	0.346831	0.974	0.905	1.80304e-96	2.84448e-92
C10	HCST	-1.10994	0.142	0.372	2.13691e-96	3.37118e-92
C10	MT-ND2	-0.633885	0.909	0.956	2.02803e-90	3.19943e-86
C10	MT-ATP8	0.391388	0.935	0.789	5.52617e-90	8.71809e-86
C10	GZMH	0.472391	0.826	0.547	8.80751e-88	1.38947e-83
C10	S1PR5	0.542109	0.677	0.429	2.17717e-83	3.4347e-79
C10	LTB	-0.65222	0.371	0.6	2.46666e-77	3.8914e-73
C10	PRSS23	0.546247	0.417	0.159	5.02404e-77	7.92593e-73
C10	RPL17	-0.861691	0.071	0.244	1.98104e-75	3.12529e-71
C10	TPT1	-0.948513	0.753	0.855	4.65868e-75	7.34953e-71
C10	LAT	-0.396192	0.009	0.124	8.23529e-73	1.2992e-68
C10	TYROBP	0.679734	0.545	0.301	1.53158e-71	2.41621e-67
C10	GABARAP	-0.38164	0.004	0.106	2.43395e-69	3.83981e-65
C10	SYTL3	0.4524	0.6	0.355	8.02494e-68	1.26602e-63
C10	MT-ND3	-0.25095	0.996	0.997	7.66216e-65	1.20878e-60
C10	UQCR11	-0.593494	0.059	0.21	9.15332e-64	1.44403e-59
C10	RPL39	-0.387744	0.994	0.996	1.76143e-63	2.77883e-59
C10	RPS4Y1	-0.512859	0.217	0.455	2.62181e-63	4.13616e-59
C10	TRBC1	0.40309	0.866	0.72	9.28451e-63	1.46472e-58
C10	RPS17	-1.52357	0.031	0.158	1.22048e-62	1.92542e-58
C10	CD27	-0.429351	0.25	0.472	3.24495e-62	5.11924e-58
C10	KRTCAP2	-0.419858	0.018	0.132	9.30036e-62	1.46722e-57
C10	TMA7	-0.80008	0.202	0.382	1.31612e-61	2.07631e-57
C10	TNFRSF1B	0.458948	0.503	0.276	1.68908e-61	2.66469e-57
C10	MT-ND5	0.26069	0.994	0.966	4.84387e-61	7.6417e-57
C10	TTC38	0.448452	0.417	0.198	4.49496e-58	7.09125e-54
C10	SH2D2A	0.424495	0.675	0.465	1.56809e-56	2.47381e-52
C10	MT-ND4	-0.298828	0.988	0.993	2.60635e-56	4.11177e-52
C10	ZNF683	0.617099	0.284	0.093	2.39132e-55	3.77254e-51
C10	DDT	-0.286371	0.01	0.102	8.443e-55	1.33197e-50
C10	IER2	-0.831742	0.112	0.267	9.11972e-54	1.43873e-49
C10	TSC22D3	0.356532	0.85	0.701	1.87154e-53	2.95254e-49
C10	TOB1	0.417131	0.331	0.138	6.65502e-52	1.0499e-47
C10	SELPLG	0.323913	0.773	0.59	7.85243e-52	1.2388e-47
C10	HLA-DRB5	0.4184	0.583	0.371	2.12621e-51	3.35432e-47
C10	MALAT1	-0.4722	1	0.999	5.77529e-50	9.1111e-46
C10	RAP1B	0.33486	0.84	0.73	2.0823e-49	3.28504e-45
C10	CD8A	0.468997	0.265	0.092	3.00236e-48	4.73652e-44
C10	TRGV9	0.255392	0.974	0.85	6.06946e-48	9.57518e-44
C10	DUSP2	-0.540301	0.694	0.778	7.30849e-48	1.15299e-43
C10	CX3CR1	0.418174	0.594	0.386	1.53154e-47	2.41616e-43
C10	SLC1A7	0.31222	0.126	0.007	2.48627e-47	3.92234e-43
C10	SPON2	0.434454	0.5	0.305	1.00274e-45	1.58193e-41
C10	VIM	-0.757882	0.225	0.376	4.55697e-44	7.18907e-40
C10	KIR2DL3	0.350211	0.154	0.026	2.52888e-43	3.98956e-39
C10	CYBA	0.305097	0.933	0.888	1.74902e-42	2.75925e-38
C10	AKR1C3	0.312882	0.163	0.036	3.01766e-40	4.76066e-36
C10	COX6A1	-0.459093	0.115	0.247	4.20034e-39	6.62646e-35
C10	AOAH	0.334111	0.401	0.22	4.16258e-38	6.56688e-34
C10	MT-ND6	0.259396	0.861	0.723	1.27226e-37	2.00712e-33
C10	LGALS1	0.37082	0.508	0.327	1.03391e-36	1.6311e-32
C10	NOSIP	-0.359369	0.526	0.652	3.02093e-36	4.76581e-32
C10	PSAP	0.288577	0.686	0.529	3.02729e-36	4.77585e-32
C10	FOS	-0.690468	0.097	0.217	3.18091e-36	5.01821e-32
C10	NEDD8	-0.370746	0.058	0.165	5.04106e-36	7.95278e-32
C10	HLA-A	-0.804199	0.794	0.82	1.04316e-35	1.64569e-31
C10	C12orf57	-0.486785	0.123	0.249	1.60119e-35	2.52604e-31
C10	SIT1	-0.312279	0.188	0.343	1.88061e-35	2.96685e-31
C10	CADM1	0.286099	0.134	0.026	2.05426e-35	3.24081e-31
C10	LAIR2	0.378166	0.182	0.058	3.03514e-34	4.78823e-30
C10	CD6	0.255075	0.617	0.435	3.56346e-34	5.62172e-30
C10	CD5	0.299504	0.457	0.284	2.61983e-33	4.13305e-29
C10	RTKN2	-0.259691	0.038	0.129	2.88043e-33	4.54417e-29
C10	IL7R	-0.260388	0.632	0.796	3.86373e-33	6.09542e-29
C10	ARPC1B	-0.402938	0.055	0.152	4.70017e-33	7.415e-29
C10	PTGER2	0.315467	0.39	0.225	9.74042e-33	1.53665e-28
C10	APMAP	0.260987	0.69	0.541	1.49441e-32	2.35759e-28
C10	PRMT2	0.250226	0.733	0.573	2.30242e-32	3.6323e-28
C10	BTG1	-0.627615	0.501	0.604	3.67675e-32	5.80044e-28
C10	IGLV2-14	-0.259095	0.062	0.166	3.73963e-32	5.89964e-28
C10	RASSF4	0.2566	0.122	0.024	1.26553e-31	1.9965e-27
C10	SPOCK2	0.258187	0.778	0.636	2.27896e-30	3.59528e-26
C10	IL10RA	0.269373	0.64	0.484	4.13951e-30	6.53049e-26
C10	CXCR3	-0.318241	0.255	0.392	7.23456e-29	1.14132e-24
C10	SLA2	0.306647	0.304	0.167	2.49808e-28	3.94098e-24
C10	GNG2	0.252667	0.641	0.482	3.51236e-28	5.54111e-24
C10	TBX21	0.31274	0.493	0.344	4.13112e-28	6.51726e-24
C10	SKP1	-0.417418	0.221	0.343	5.58148e-28	8.80535e-24
C10	WDR83OS	-0.300899	0.075	0.173	1.54084e-27	2.43083e-23
C10	PITPNC1	0.305229	0.399	0.254	1.86756e-27	2.94626e-23
C10	PRR13	-0.385042	0.079	0.173	1.17686e-26	1.85662e-22
C10	ADGRE5	0.253977	0.589	0.453	1.07264e-25	1.6922e-21
C10	ASCL2	0.261839	0.201	0.086	1.14815e-25	1.81132e-21
C10	TRAT1	-0.27569	0.197	0.322	1.28042e-25	2.01999e-21
C10	MZT2B	-0.284106	0.037	0.109	2.30364e-25	3.63423e-21
C10	CDK2AP2	0.253488	0.539	0.404	6.74638e-25	1.06431e-20
C10	SYNGR1	0.26513	0.262	0.143	1.24933e-22	1.97094e-18
C10	PET100	-0.281168	0.045	0.117	2.1322e-22	3.36376e-18
C10	INPP4B	-0.251399	0.11	0.208	5.19727e-22	8.19921e-18
C10	ALOX5AP	0.256029	0.667	0.551	1.94551e-21	3.06924e-17
C10	TRAC	-0.250027	0.591	0.682	3.02698e-21	4.77536e-17
C10	RPS29	-0.263066	0.993	0.987	4.52551e-21	7.13945e-17
C10	COTL1	-0.306393	0.122	0.217	1.18069e-20	1.86265e-16
C10	CMC1	-0.382136	0.318	0.427	2.25692e-20	3.56052e-16
C10	MT2A	0.268164	0.515	0.386	4.3751e-20	6.90215e-16
C10	HLA-B	-0.81867	0.909	0.922	1.08651e-19	1.71407e-15
C10	RPS20	-0.48597	0.799	0.829	1.95133e-19	3.07841e-15
C10	PA2G4	-0.298028	0.087	0.167	3.31774e-19	5.23407e-15
C10	TRGV2	0.313593	0.142	0.059	3.68188e-19	5.80853e-15
C10	TRDC	-0.612896	0.226	0.318	6.19913e-19	9.77974e-15
C10	TCF7	-0.269877	0.169	0.268	1.14069e-18	1.79955e-14
C10	RBM8A	-0.25172	0.09	0.17	2.72978e-18	4.30649e-14
C10	H3F3A	-0.371182	0.487	0.554	1.98067e-17	3.1247e-13
C10	ATP5ME	-0.310898	0.182	0.274	3.93062e-17	6.20095e-13
C10	NIN	-0.254843	0.173	0.266	3.93255e-17	6.20399e-13
C10	PCBP1	-0.360398	0.368	0.444	9.79721e-16	1.54561e-11
C10	ZFAS1	-0.284455	0.18	0.261	7.45386e-14	1.17592e-09
C10	RPL13A	-0.400256	0.985	0.98	2.96767e-13	4.6818e-09
C10	HLA-F	-0.290168	0.156	0.228	1.66856e-12	2.63232e-08
C10	RPL31	-0.270565	0.971	0.965	1.04292e-10	1.64531e-06
C10	RPL23	-0.270323	0.758	0.792	7.54726e-10	1.19066e-05
C10	NEAT1	-0.273645	0.418	0.464	3.16357e-07	0.00499085
C10	RPL27A	-0.432121	0.908	0.914	0.000674708	1
C10	JUN	-0.433882	0.332	0.296	0.592475	1
C11	TRBV20-1	2.04	0.286	0.014	6.6118e-100	1.04308e-95
C11	TRAV4	1.17645	0.258	0.013	8.49552e-88	1.34025e-83
C11	MT-ATP8	0.387802	0.933	0.757	4.84363e-69	7.64132e-65
C11	RPL36A	-1.01203	0.019	0.167	1.01962e-66	1.60856e-62
C11	MT-ND2	-0.519013	0.917	0.941	4.08586e-65	6.44586e-61
C11	RPS15A	-1.27526	0.732	0.821	9.80412e-63	1.5467e-58
C11	TRBV6-5	-1.12573	0.009	0.132	1.15243e-60	1.81807e-56
C11	KIR3DL2	0.524009	0.518	0.246	3.67903e-60	5.80403e-56
C11	FCGR3A	0.425583	0.809	0.586	8.63197e-54	1.36178e-49
C11	MT-ATP6	-0.302137	0.995	0.997	5.63534e-53	8.8903e-49
C11	HCST	-0.93241	0.184	0.369	2.27671e-52	3.59174e-48
C11	RPL26	-1.76007	0.078	0.236	2.90142e-51	4.57728e-47
C11	MT-ND4	-0.297333	0.981	0.996	1.33191e-47	2.10123e-43
C11	RPS26	0.381393	0.965	0.912	9.41649e-46	1.48555e-41
C11	KLRC2	-0.396072	0.041	0.17	2.70803e-44	4.27219e-40
C11	GZMB	0.35329	0.855	0.675	1.387e-38	2.18812e-34
C11	TRAV29DV5	-0.87592	0.015	0.104	7.67401e-37	1.21065e-32
C11	HLA-DRB5	0.41251	0.757	0.585	7.40395e-35	1.16805e-30
C11	MT2A	0.396541	0.671	0.488	1.31147e-34	2.06897e-30
C11	FGFBP2	0.364906	0.696	0.495	3.76391e-34	5.93795e-30
C11	PRF1	0.254073	0.973	0.883	6.04606e-34	9.53826e-30
C11	RPS17	-1.25249	0.027	0.122	1.82753e-33	2.8831e-29
C11	UQCR11	-0.494874	0.067	0.183	4.83138e-33	7.62198e-29
C11	SPON2	0.423034	0.422	0.233	2.76262e-31	4.35831e-27
C11	OAZ1	-0.322948	0.719	0.781	4.61252e-29	7.27671e-25
C11	HLA-A	-0.641041	0.832	0.846	1.68786e-27	2.66277e-23
C11	ADGRG1	0.288081	0.715	0.543	3.10087e-27	4.89194e-23
C11	VIM	-0.61636	0.288	0.405	9.91231e-27	1.56377e-22
C11	TRAV41	-0.473248	0.023	0.102	1.47259e-26	2.32316e-22
C11	COX6A1	-0.391155	0.126	0.243	1.63864e-25	2.58511e-21
C11	TMA7	-0.672059	0.239	0.348	1.0143e-24	1.60016e-20
C11	SYTL3	0.272167	0.599	0.422	1.40143e-23	2.21089e-19
C11	RPL17	-0.561627	0.077	0.171	8.34607e-23	1.31668e-18
C11	TRAC	-0.358863	0.554	0.636	1.37742e-22	2.17303e-18
C11	C12orf57	-0.469228	0.12	0.224	3.19364e-22	5.03828e-18
C11	CD300A	0.27454	0.526	0.357	9.10186e-22	1.43591e-17
C11	WDR83OS	-0.300257	0.083	0.178	1.93146e-21	3.04707e-17
C11	TPT1	-0.72087	0.737	0.769	3.75506e-21	5.92398e-17
C11	KIR3DL1	-0.3163	0.103	0.207	7.89989e-20	1.24629e-15
C11	NEDD8	-0.307588	0.067	0.152	3.55683e-19	5.61126e-15
C11	HIST1H2AC	0.272289	0.215	0.107	7.90928e-18	1.24777e-13
C11	TNFAIP3	0.27382	0.254	0.143	2.46539e-16	3.8894e-12
C11	GZMK	-0.540825	0.103	0.189	2.83917e-16	4.47908e-12
C11	HLA-B	-0.648045	0.938	0.93	4.47561e-16	7.06073e-12
C11	LINC02446	-0.298453	0.299	0.416	1.02183e-15	1.61204e-11
C11	AHNAK	-0.307676	0.824	0.816	1.06289e-15	1.67682e-11
C11	BTG1	-0.451077	0.529	0.579	1.09036e-15	1.72016e-11
C11	HLA-DQA2	0.281637	0.319	0.202	3.22657e-15	5.09023e-11
C11	NCR3	-0.279642	0.381	0.468	6.81144e-15	1.07457e-10
C11	SARAF	-0.287871	0.592	0.627	2.45302e-14	3.86989e-10
C11	PRR13	-0.331154	0.101	0.176	6.05991e-14	9.56011e-10
C11	SKP1	-0.348732	0.229	0.31	7.47586e-14	1.17939e-09
C11	ZNF331	0.252288	0.173	0.086	7.87896e-14	1.24299e-09
C11	IER2	-0.497655	0.127	0.202	8.86309e-14	1.39824e-09
C11	COTL1	-0.263272	0.143	0.226	8.43912e-13	1.33136e-08
C11	LTB	-0.439836	0.278	0.357	1.03958e-12	1.64004e-08
C11	MALAT1	-0.342008	1	1	3.75724e-12	5.92743e-08
C11	SLC9A3R1	-0.265346	0.378	0.441	4.31726e-11	6.81091e-07
C11	TCF7	-0.273811	0.186	0.261	1.5274e-10	2.40962e-06
C11	ARPC1B	-0.298219	0.089	0.147	8.28045e-10	1.30632e-05
C11	TRGC2	-0.313003	0.339	0.388	1.28373e-08	0.000202521
C11	H3F3A	-0.281781	0.551	0.571	1.43941e-07	0.00227082
C11	TRDC	-0.335793	0.087	0.127	6.88121e-06	0.108558
C11	RPS20	-0.285866	0.82	0.799	0.00022612	1
C11	TRGV7	-0.26943	0.214	0.252	0.000232851	1
C11	TRGV9	-0.299815	0.258	0.274	0.0332534	1
C11	RPL13A	-0.2541	0.985	0.978	0.309585	1
C12	RPS15A	-1.79504	0.932	0.976	8.10543e-171	1.27871e-166
C12	RPL36A	-1.96207	0.022	0.398	1.8151e-163	2.8635e-159
C12	RPL26	-2.63386	0.145	0.451	2.44947e-119	3.86428e-115
C12	HLA-B	-1.33556	0.822	0.901	1.14162e-114	1.80101e-110
C12	RPL17	-1.26791	0.121	0.421	2.28351e-112	3.60246e-108
C12	MTRNR2L12	-2.92551	0.007	0.274	1.17275e-109	1.85013e-105
C12	MT-ATP8	0.475216	0.937	0.733	2.03575e-106	3.21159e-102
C12	UQCR11	-0.790434	0.066	0.355	7.4529e-106	1.17577e-101
C12	FLT3LG	-0.679956	0.005	0.253	4.86542e-101	7.67568e-97
C12	GABARAP	-0.633357	0.002	0.238	3.14412e-96	4.96016e-92
C12	HLA-A	-1.06398	0.756	0.84	2.07259e-95	3.26972e-91
C12	TPT1	-1.09436	0.968	0.974	4.29939e-93	6.78272e-89
C12	TMA7	-0.96432	0.288	0.532	6.37096e-92	1.00508e-87
C12	VIM	-1.34842	0.563	0.704	2.92922e-88	4.62114e-84
C12	KRTCAP2	-0.572877	0.018	0.248	2.77117e-87	4.37179e-83
C12	SARAF	-0.459794	0.764	0.882	2.09013e-86	3.2974e-82
C12	LAT	-0.540384	0.007	0.224	5.97851e-86	9.4317e-82
C12	COX6A1	-0.628268	0.14	0.399	7.86119e-82	1.24018e-77
C12	HCST	-0.674493	0.052	0.285	1.81687e-79	2.8663e-75
C12	BTG1	-0.689355	0.579	0.737	4.35619e-78	6.87233e-74
C12	IER2	-0.903587	0.115	0.355	3.73632e-76	5.89443e-72
C12	DDT	-0.500805	0.023	0.232	7.2157e-76	1.13835e-71
C12	MT-ATP6	-0.355313	0.995	0.995	2.60815e-75	4.11462e-71
C12	C12orf57	-0.723173	0.207	0.432	6.47155e-70	1.02095e-65
C12	NME2	-0.495911	0.014	0.2	1.96796e-69	3.10465e-65
C12	RPS17	-1.89009	0.044	0.247	3.11555e-67	4.9151e-63
C12	RPS2	-0.386666	0.964	1	7.2367e-67	1.14166e-62
C12	PRR13	-0.55913	0.086	0.306	2.13753e-66	3.37217e-62
C12	IFITM3	0.339055	0.946	0.73	8.02033e-65	1.26529e-60
C12	MT-ND2	-0.576883	0.924	0.94	4.41781e-64	6.96953e-60
C12	RPS4Y1	0.600213	0.53	0.264	7.41808e-62	1.17028e-57
C12	SPSB3	-0.336977	0.002	0.153	1.09946e-58	1.7345e-54
C12	OAZ1	-0.436741	0.677	0.781	6.26352e-58	9.88134e-54
C12	CFL1	-0.346482	0.924	0.934	1.47298e-57	2.32377e-53
C12	SKP1	-0.544218	0.291	0.493	8.54185e-57	1.34756e-52
C12	MZT2B	-0.454823	0.041	0.22	2.23791e-56	3.53052e-52
C12	NEDD8	-0.440589	0.065	0.256	3.45312e-56	5.44765e-52
C12	MINOS1	-0.357585	0.014	0.16	1.06554e-51	1.681e-47
C12	NDUFA11	-0.360508	0.014	0.16	2.52295e-51	3.98021e-47
C12	ARPC1B	-0.534175	0.092	0.273	5.45535e-50	8.60636e-46
C12	PFN1	-0.345119	0.906	0.967	9.42686e-50	1.48718e-45
C12	PCBP1	-0.67096	0.425	0.556	4.75346e-48	7.49905e-44
C12	ZFAS1	-0.56691	0.235	0.418	1.73118e-47	2.73111e-43
C12	LIME1	-0.328893	0.019	0.16	3.91881e-47	6.18231e-43
C12	SNRPN	-0.294409	0.015	0.145	9.98048e-45	1.57452e-40
C12	H3F3A	-0.514764	0.516	0.629	5.06666e-43	7.99316e-39
C12	NDUFV2	-0.327868	0.06	0.216	3.54707e-41	5.59586e-37
C12	TMED2	-0.35034	0.103	0.262	9.42096e-39	1.48625e-34
C12	RABAC1	-0.312856	0.046	0.185	9.74341e-39	1.53712e-34
C12	WDR83OS	-0.337201	0.087	0.242	2.57104e-38	4.05608e-34
C12	PSMB8-AS1	-0.259616	0.019	0.136	1.9743e-37	3.11466e-33
C12	HIGD2A	-0.374646	0.474	0.605	2.3226e-37	3.66413e-33
C12	BLOC1S1	-0.270449	0.018	0.129	9.25379e-36	1.45988e-31
C12	POLR3GL	-0.256487	0.03	0.147	3.49472e-34	5.51328e-30
C12	MT-ND4	-0.292105	0.972	0.986	1.16791e-32	1.84249e-28
C12	RBM8A	-0.292331	0.097	0.238	6.33054e-32	9.98707e-28
C12	HLA-F	-0.344613	0.11	0.25	5.13638e-31	8.10315e-27
C12	CTSW	0.281437	0.395	0.229	7.609e-28	1.2004e-23
C12	SRSF2	-0.297055	0.11	0.236	1.89911e-26	2.99603e-22
C12	FOS	-0.571359	0.215	0.352	2.8826e-26	4.54759e-22
C12	SLC9A3R1	-0.302695	0.201	0.331	8.58592e-25	1.35451e-20
C12	PGAM1	-0.291576	0.159	0.287	1.17748e-24	1.85759e-20
C12	PA2G4	-0.318787	0.123	0.246	1.59619e-24	2.51815e-20
C12	SNRPB	-0.278625	0.147	0.267	1.63314e-23	2.57644e-19
C12	PSMC5	-0.270435	0.116	0.229	7.83719e-22	1.2364e-17
C12	COX8A	-0.267348	0.395	0.502	2.16074e-21	3.40879e-17
C12	CHURC1	-0.270957	0.069	0.165	9.09578e-21	1.43495e-16
C12	VAMP2	-0.290284	0.257	0.364	2.03519e-18	3.21071e-14
C12	PDIA3	-0.278773	0.296	0.395	7.16296e-18	1.13003e-13
C12	NBEAL1	-0.256046	0.056	0.137	3.32612e-17	5.24728e-13
C12	EML4	-0.257876	0.195	0.294	5.28327e-16	8.33488e-12
C12	ATP5ME	-0.27789	0.24	0.338	7.15297e-16	1.12845e-11
C12	NEAT1	-0.250231	0.55	0.61	2.22834e-10	3.51543e-06
C12	RPL27A	-0.366964	0.98	0.96	1.66061e-08	0.000261978
C12	TRAC	-0.268784	0.579	0.617	1.9512e-08	0.000307821
C12	RPS20	-0.461925	0.93	0.93	6.15231e-08	0.000970588
C12	RPL23	-0.275959	0.917	0.899	2.84558e-05	0.448918
C12	RPL13A	-0.368666	0.999	0.997	0.00955655	1
C12	JUN	-0.345567	0.455	0.443	0.0264436	1
C12	RPL23A	-0.270766	0.998	0.992	0.966706	1
C13	TRAV12-1	-1.28622	0.02	0.265	9.63852e-107	1.52057e-102
C13	TRBV7-6	-1.44622	0.023	0.207	3.04201e-69	4.79907e-65
C13	HLA-DRB5	0.643973	0.749	0.507	1.80108e-54	2.84138e-50
C13	CTSW	0.454748	0.897	0.71	2.69386e-48	4.24984e-44
C13	FGFBP2	0.399927	0.923	0.778	7.18489e-45	1.13349e-40
C13	FCGR3A	0.86066	0.28	0.066	2.01126e-38	3.17296e-34
C13	TRAV14DV4	1.28097	0.207	0.023	6.82167e-36	1.07619e-31
C13	TRAV13-2	-0.926049	0.074	0.223	3.33431e-34	5.26021e-30
C13	RPS26	0.576194	0.969	0.94	1.19936e-32	1.89211e-28
C13	ZNF683	0.574667	0.301	0.103	2.96637e-29	4.67975e-25
C13	TRBV24-1	1.3291	0.146	0.006	1.84982e-28	2.91828e-24
C13	SPON2	0.448386	0.552	0.333	2.21813e-28	3.49933e-24
C13	TNFAIP3	0.464646	0.366	0.172	5.09068e-26	8.03106e-22
C13	TRAV5	1.04414	0.171	0.03	1.41892e-25	2.23848e-21
C13	SYTL3	0.35424	0.568	0.359	9.64776e-24	1.52203e-19
C13	AHNAK	-0.349006	0.887	0.91	3.97144e-23	6.26534e-19
C13	MT-ATP8	0.277111	0.909	0.802	6.54004e-23	1.03176e-18
C13	HLA-DRB1	0.267388	0.874	0.701	2.99159e-21	4.71954e-17
C13	MT2A	0.415011	0.534	0.347	5.12414e-21	8.08384e-17
C13	GZMB	0.405522	0.752	0.622	7.23395e-20	1.14123e-15
C13	MT-ND2	-0.353996	0.864	0.9	9.97263e-19	1.57328e-14
C13	PRSS23	0.311667	0.535	0.345	3.39971e-18	5.36339e-14
C13	RPS15A	-0.846946	0.794	0.819	3.88819e-17	6.134e-13
C13	ADGRG1	0.258959	0.636	0.452	2.83497e-16	4.47245e-12
C13	KLRB1	0.30903	0.503	0.328	3.22486e-16	5.08753e-12
C13	MT1E	0.254382	0.172	0.057	8.862e-16	1.39807e-11
C13	DDIT4	0.309922	0.335	0.193	1.82416e-14	2.87779e-10
C13	HLA-DQA2	0.328531	0.272	0.138	1.83856e-14	2.90051e-10
C13	SH2D2A	0.27947	0.548	0.381	2.70442e-14	4.2665e-10
C13	OAZ1	-0.25378	0.689	0.749	1.61576e-12	2.54903e-08
C13	SAMHD1	-0.313516	0.482	0.586	1.84753e-12	2.91466e-08
C13	CD5	0.2513	0.69	0.55	2.41831e-12	3.81512e-08
C13	TRGV3	0.416054	0.175	0.077	4.53113e-12	7.14831e-08
C13	HLA-DQA1	0.291334	0.4	0.265	6.35009e-12	1.00179e-07
C13	HLA-A	-0.458128	0.791	0.811	2.9884e-11	4.7145e-07
C13	KLRD1	0.337999	0.229	0.124	6.77873e-11	1.06941e-06
C13	LTB	-0.448877	0.332	0.421	2.51038e-10	3.96037e-06
C13	HLA-B	-0.443068	0.899	0.894	7.31129e-10	1.15343e-05
C13	RPL26	-1.38575	0.089	0.156	9.26588e-10	1.46179e-05
C13	CXCR3	-0.288683	0.269	0.359	1.78196e-09	2.81121e-05
C13	RPS4Y1	0.268843	0.469	0.352	1.89095e-09	2.98317e-05
C13	HCST	-0.466947	0.146	0.218	3.3786e-09	5.33008e-05
C13	RPL17	-0.388175	0.07	0.131	6.38021e-09	0.000100654
C13	CMC1	-0.260608	0.234	0.329	7.316e-09	0.000115417
C13	TRAV8-2	0.454045	0.102	0.037	8.59698e-09	0.000135626
C13	TRGV9	0.692381	0.231	0.152	9.32244e-09	0.000147071
C13	AC243829.2	0.264622	0.219	0.128	1.09178e-08	0.000172239
C13	UQCR11	-0.250069	0.071	0.128	9.19022e-08	0.00144985
C13	COX6A1	-0.27643	0.135	0.203	1.31407e-07	0.00207307
C13	TRBV7-2	0.323254	0.104	0.187	1.34105e-07	0.00211564
C13	IER2	-0.278266	0.094	0.154	2.88383e-07	0.00454953
C13	TPT1	-0.452005	0.767	0.78	3.86651e-07	0.00609981
C13	TMA7	-0.409751	0.23	0.293	1.29876e-06	0.0204892
C13	ARPC1B	-0.252418	0.08	0.124	3.39496e-05	0.535588
C13	BTG1	-0.288583	0.485	0.496	0.000351247	1
C13	VIM	-0.471677	0.319	0.341	0.00428167	1
C13	TRBV7-9	-0.329861	0.106	0.076	0.0376012	1
C14	RPS15A	-1.96407	0.804	0.918	2.42691e-153	3.8287e-149
C14	RPL26	-2.63911	0.091	0.497	2.26805e-145	3.57807e-141
C14	RPL36A	-1.73243	0.023	0.416	1.04559e-142	1.64953e-138
C14	HCST	-1.44338	0.111	0.507	3.43552e-137	5.41987e-133
C14	HLA-B	-1.50955	0.868	0.934	1.91321e-121	3.01827e-117
C14	MTRNR2L12	-3.29026	0.004	0.331	9.7006e-118	1.53037e-113
C14	UQCR11	-0.946704	0.057	0.39	9.35435e-106	1.47574e-101
C14	RPL17	-1.27756	0.11	0.438	9.94696e-103	1.56923e-98
C14	MT-ATP6	-0.425919	0.999	0.999	7.73442e-101	1.22018e-96
C14	HLA-A	-1.23543	0.792	0.869	1.90366e-100	3.00321e-96
C14	TPT1	-1.2074	0.855	0.913	2.20812e-98	3.48354e-94
C14	TMA7	-1.12866	0.221	0.534	6.54376e-98	1.03234e-93
C14	IER2	-1.27315	0.096	0.409	3.12277e-95	4.92648e-91
C14	MT-ATP8	0.487598	0.952	0.755	1.67929e-86	2.64925e-82
C14	PFN1	-0.539751	0.811	0.952	8.7444e-86	1.37952e-81
C14	BTG1	-0.912378	0.601	0.773	1.96612e-85	3.10175e-81
C14	GABARAP	-0.743263	0.004	0.252	2.93115e-85	4.62419e-81
C14	H3F3A	-0.811907	0.395	0.65	5.08278e-85	8.01859e-81
C14	GZMK	-1.02446	0.349	0.617	6.19627e-85	9.77524e-81
C14	VIM	-1.21318	0.301	0.554	2.011e-79	3.17255e-75
C14	C12orf57	-0.899756	0.113	0.395	4.61777e-79	7.28499e-75
C14	KRTCAP2	-0.706752	0.021	0.267	3.08268e-77	4.86323e-73
C14	FLT3LG	-0.654527	0.001	0.224	2.65083e-76	4.18195e-72
C14	COX6A1	-0.700442	0.116	0.396	2.18824e-73	3.45217e-69
C14	MT-ND2	-0.615008	0.944	0.979	2.46423e-72	3.88758e-68
C14	GNLY	1.24019	0.475	0.197	5.52242e-69	8.71217e-65
C14	LAT	-0.562098	0.007	0.215	8.44917e-68	1.33294e-63
C14	CKLF	-0.542173	0	0.195	1.53432e-66	2.42054e-62
C14	SARAF	-0.511403	0.651	0.789	4.2782e-63	6.74928e-59
C14	PCBP1	-0.837029	0.293	0.52	4.58179e-63	7.22824e-59
C14	NEDD8	-0.563907	0.053	0.273	4.49159e-58	7.08593e-54
C14	RPS17	-1.76718	0.036	0.238	4.7562e-57	7.50338e-53
C14	MT-ND4	-0.376294	0.991	0.992	5.4343e-57	8.57315e-53
C14	SKP1	-0.629575	0.21	0.456	1.05143e-56	1.65873e-52
C14	DDT	-0.486371	0.013	0.195	9.79033e-56	1.54452e-51
C14	CTSW	0.371871	0.945	0.829	1.16817e-55	1.84291e-51
C14	PRR13	-0.614103	0.086	0.309	6.38867e-55	1.00788e-50
C14	SPSB3	-0.427432	0.002	0.164	1.59917e-53	2.52285e-49
C14	DUSP2	-0.762275	0.582	0.73	3.03778e-53	4.7924e-49
C14	KLRB1	-0.419847	0.947	0.965	1.44909e-51	2.28608e-47
C14	NME2	-0.460387	0.009	0.169	4.96682e-50	7.83565e-46
C14	CFL1	-0.379917	0.868	0.919	1.86894e-49	2.94844e-45
C14	AC245014.3	-0.570745	0.023	0.197	2.37434e-49	3.74576e-45
C14	IFITM3	0.368574	0.905	0.67	4.72637e-48	7.45632e-44
C14	SYTL3	0.470362	0.477	0.222	3.0674e-47	4.83914e-43
C14	AC007952.4	-0.479083	0.015	0.175	4.10064e-47	6.46918e-43
C14	MZT2B	-0.480758	0.029	0.197	1.58733e-45	2.50417e-41
C14	ZFP36L2	-0.385565	0.892	0.947	1.83601e-45	2.89648e-41
C14	NKG7	0.267398	0.984	0.959	2.80083e-45	4.41859e-41
C14	RPS2	-0.392311	0.9	0.998	2.15663e-44	3.40229e-40
C14	PRF1	0.358156	0.908	0.751	2.43946e-44	3.8485e-40
C14	OAZ1	-0.427036	0.659	0.778	5.74639e-44	9.06551e-40
C14	FOS	-0.889493	0.167	0.369	1.53631e-42	2.42369e-38
C14	WDR83OS	-0.458124	0.063	0.243	2.10177e-42	3.31575e-38
C14	GZMB	0.452777	0.176	0.027	6.56958e-42	1.03642e-37
C14	IMP3	-0.41037	0.019	0.167	9.26671e-42	1.46192e-37
C14	NDUFV2	-0.370835	0.027	0.18	1.60882e-40	2.53807e-36
C14	HLA-DRB1	0.350365	0.343	0.129	9.58183e-40	1.51163e-35
C14	ARPC1B	-0.532443	0.057	0.225	1.46186e-39	2.30624e-35
C14	SRGN	0.323678	0.898	0.751	3.79364e-39	5.98484e-35
C14	TRAV12-3	0.78758	0.12	0.008	1.68125e-37	2.65234e-33
C14	PSMB8-AS1	-0.351228	0.012	0.14	2.82852e-37	4.46227e-33
C14	LIME1	-0.337413	0.018	0.153	3.19873e-37	5.04632e-33
C14	SNRPN	-0.347547	0.014	0.143	4.21647e-37	6.6519e-33
C14	NDUFA11	-0.400296	0.011	0.134	3.37493e-36	5.32429e-32
C14	PA2G4	-0.44145	0.086	0.256	2.10618e-35	3.3227e-31
C14	BLOC1S1	-0.32008	0.008	0.125	4.47533e-35	7.06027e-31
C14	HLA-F	-0.509505	0.139	0.318	4.88618e-35	7.70844e-31
C14	HLA-DRB5	0.354449	0.222	0.063	2.35195e-34	3.71044e-30
C14	SERF2	-0.300823	0.906	0.918	6.25328e-34	9.86517e-30
C14	LITAF	0.325043	0.798	0.598	2.72548e-33	4.29972e-29
C14	TRGV5	0.401775	0.195	0.051	8.38783e-33	1.32326e-28
C14	TMED2	-0.429383	0.093	0.254	1.01324e-32	1.59849e-28
C14	RBM8A	-0.407205	0.079	0.237	1.21528e-32	1.91723e-28
C14	RPS4Y1	0.574049	0.389	0.194	1.7719e-32	2.79535e-28
C14	LTB	-0.366916	0.903	0.932	7.28778e-32	1.14972e-27
C14	TOMM5	-0.310404	0.024	0.146	2.59649e-31	4.09622e-27
C14	ZFAS1	-0.516271	0.227	0.396	8.78883e-31	1.38653e-26
C14	CST7	0.261601	0.959	0.859	1.83648e-29	2.89723e-25
C14	PGAM1	-0.368182	0.127	0.288	1.1612e-28	1.8319e-24
C14	NDUFA13	-0.304346	0.012	0.11	6.9562e-28	1.09741e-23
C14	SMARCE1	-0.285476	0.02	0.127	7.91825e-28	1.24918e-23
C14	RABAC1	-0.345645	0.045	0.17	2.14165e-27	3.37867e-23
C14	PSMC5	-0.375786	0.089	0.234	2.60525e-27	4.11005e-23
C14	MINOS1	-0.29933	0.013	0.11	7.3715e-27	1.16293e-22
C14	CHURC1	-0.33471	0.047	0.17	8.19237e-27	1.29243e-22
C14	POLR3GL	-0.31482	0.037	0.154	1.33429e-26	2.10497e-22
C14	HIST1H4C	0.279128	0.769	0.593	4.8452e-26	7.64378e-22
C14	SH2D2A	0.328417	0.622	0.447	4.85365e-26	7.65712e-22
C14	KLRF1	0.323649	0.177	0.055	1.20921e-25	1.90765e-21
C14	GZMH	0.341012	0.194	0.064	3.36363e-25	5.30646e-21
C14	JUNB	-0.372345	0.83	0.845	4.04997e-25	6.38924e-21
C14	HIGD2A	-0.375826	0.314	0.464	9.74275e-25	1.53702e-20
C14	ZNF22	-0.263227	0.022	0.121	1.30434e-24	2.05773e-20
C14	PDIA3	-0.385498	0.295	0.447	1.74117e-24	2.74687e-20
C14	EIF4A1	-0.302873	0.044	0.155	1.0784e-23	1.70128e-19
C14	HLA-DPB1	0.28121	0.443	0.261	4.21977e-23	6.65711e-19
C14	SLC9A3R1	-0.376223	0.225	0.371	6.11677e-23	9.64982e-19
C14	PET100	-0.348633	0.056	0.171	1.31035e-22	2.06721e-18
C14	KLF2	-0.363954	0.227	0.373	1.69621e-22	2.67594e-18
C14	JUN	-0.796204	0.392	0.499	8.58539e-22	1.35443e-17
C14	PDE3B	0.323306	0.298	0.153	1.48606e-21	2.3444e-17
C14	S1PR1	0.263077	0.6	0.41	1.54611e-21	2.43915e-17
C14	SH3BP1	-0.289352	0.037	0.137	1.65053e-21	2.60387e-17
C14	CMC1	0.352454	0.487	0.322	2.83436e-21	4.47148e-17
C14	HSPE1	-0.336347	0.116	0.246	3.42348e-21	5.40087e-17
C14	SRSF2	-0.39126	0.098	0.218	3.46394e-21	5.46472e-17
C14	TRGV3	0.320496	0.246	0.116	6.18798e-21	9.76215e-17
C14	TMEM256	-0.267455	0.06	0.17	1.13631e-20	1.79264e-16
C14	HMGN4	0.268194	0.496	0.323	1.24543e-20	1.96479e-16
C14	SNRPB	-0.31003	0.132	0.266	1.89609e-20	2.99127e-16
C14	ARPC3	-0.260965	0.661	0.727	5.23049e-20	8.25162e-16
C14	SBDS	-0.262537	0.043	0.14	1.51477e-19	2.3897e-15
C14	SMDT1	-0.262958	0.528	0.653	1.99243e-19	3.14325e-15
C14	COX8A	-0.333566	0.319	0.444	2.38987e-19	3.77027e-15
C14	ATP5ME	-0.394952	0.187	0.315	2.97498e-19	4.69333e-15
C14	PGLS	-0.281528	0.087	0.197	6.59206e-19	1.03996e-14
C14	VAMP2	-0.374835	0.214	0.34	1.00058e-18	1.57851e-14
C14	AES	-0.25876	0.606	0.692	2.98022e-18	4.70159e-14
C14	TMEM14B	-0.293633	0.122	0.241	5.87083e-18	9.26181e-14
C14	ZNF428	-0.256935	0.069	0.171	1.34735e-17	2.12558e-13
C14	AUP1	-0.28633	0.102	0.211	4.54831e-17	7.17541e-13
C14	DUT	-0.294147	0.112	0.22	1.19972e-16	1.89268e-12
C14	TSC22D3	0.25387	0.774	0.653	7.73917e-16	1.22093e-11
C14	RPL39	-0.315929	1	0.994	1.10477e-15	1.74289e-11
C14	EML4	-0.289879	0.193	0.304	1.94814e-14	3.07338e-10
C14	CBLB	0.261541	0.46	0.331	3.8796e-14	6.12046e-10
C14	ARF6	-0.278611	0.289	0.403	5.3869e-14	8.49838e-10
C14	RNASET2	-0.257581	0.315	0.43	1.12423e-13	1.77358e-09
C14	FUS	-0.298903	0.253	0.359	1.21271e-13	1.91317e-09
C14	CMPK1	-0.259883	0.196	0.301	1.54225e-12	2.43306e-08
C14	NBEAL1	-0.281435	0.055	0.13	1.66837e-12	2.63202e-08
C14	TRDV2	0.439934	0.146	0.067	2.43535e-12	3.84201e-08
C14	RPS20	-0.50509	0.825	0.858	4.64439e-12	7.32699e-08
C14	TRBV6-4	0.477854	0.224	0.132	5.82337e-12	9.18694e-08
C14	DNAJB1	-0.297612	0.346	0.442	5.93706e-12	9.36631e-08
C14	SLC25A5	-0.260614	0.372	0.458	2.45384e-11	3.87118e-07
C14	RPL7	-0.325635	0.97	0.966	3.95546e-11	6.24014e-07
C14	TRGV8	-0.270874	0.067	0.141	7.80119e-11	1.23072e-06
C14	LST1	-0.268202	0.226	0.32	1.03359e-10	1.6306e-06
C14	TRGV2	-0.31602	0.139	0.23	1.03933e-10	1.63964e-06
C14	NFKBIA	-0.265406	0.444	0.523	1.5427e-10	2.43377e-06
C14	TRBV20-1	-0.403929	0.1	0.173	1.54821e-08	0.000244246
C14	H1FX	-0.296141	0.104	0.17	2.26977e-08	0.000358079
C14	TRGC1	-0.294712	0.103	0.168	3.83002e-08	0.000604224
C14	TRGV9	0.378877	0.221	0.152	1.27864e-07	0.00201719
C14	TYROBP	-0.265425	0.162	0.236	4.98644e-07	0.00786661
C14	RPL23A	-0.314813	0.993	0.972	4.74175e-06	0.0748059
C14	TRGV4	0.266208	0.151	0.1	9.49582e-06	0.149806
C14	RPL13A	-0.418004	0.991	0.987	4.76702e-05	0.752045
C14	RPL31	-0.268218	0.979	0.978	0.000163397	1
C14	RPL27A	-0.405103	0.932	0.895	0.0204804	1
C15	RPS4Y1	0.80183	0.646	0.235	1.82363e-94	2.87696e-90
C15	RPS2	-0.549709	0.933	0.994	7.66079e-77	1.20857e-72
C15	RPL36A	-1.73554	0.019	0.3	5.99116e-75	9.45165e-71
C15	MT-ATP8	0.455827	0.955	0.746	6.07443e-67	9.58302e-63
C15	HLA-B	-1.10244	0.827	0.885	3.04824e-62	4.8089e-58
C15	RPL26	-2.38008	0.102	0.351	8.20011e-59	1.29365e-54
C15	HLA-DRB5	0.594807	0.347	0.097	1.22049e-58	1.92545e-54
C15	RPS15A	-1.58358	0.871	0.923	3.0165e-57	4.75882e-53
C15	RPL17	-1.11445	0.078	0.32	8.0513e-56	1.27017e-51
C15	SARAF	-0.463811	0.721	0.853	2.96776e-53	4.68194e-49
C15	HCST	-0.903232	0.094	0.333	1.8103e-52	2.85592e-48
C15	MT-ND2	-0.486937	0.961	0.973	1.26401e-48	1.9941e-44
C15	MTRNR2L12	-2.72353	0.007	0.187	3.71069e-46	5.85398e-42
C15	TPT1	-1.04043	0.885	0.898	7.26355e-41	1.1459e-36
C15	HLA-A	-0.867722	0.732	0.793	8.00694e-41	1.26318e-36
C15	UQCR11	-0.630205	0.058	0.252	1.37101e-40	2.1629e-36
C15	BTG1	-0.62101	0.643	0.743	2.76214e-39	4.35756e-35
C15	RPS26	0.455575	0.979	0.907	1.36986e-37	2.16109e-33
C15	IER2	-0.890585	0.082	0.268	3.20219e-37	5.05177e-33
C15	LAT	-0.453756	0.006	0.147	2.57398e-35	4.06071e-31
C15	GABARAP	-0.463784	0.003	0.14	5.68302e-35	8.96553e-31
C15	TMA7	-0.804606	0.241	0.417	1.27504e-34	2.0115e-30
C15	RPS17	-1.82393	0.039	0.201	1.65753e-34	2.61492e-30
C15	ZFP36L2	-0.360746	0.899	0.922	2.55231e-34	4.02652e-30
C15	C12orf57	-0.719501	0.176	0.357	1.31942e-33	2.08152e-29
C15	FLT3LG	-0.419423	0.003	0.128	1.00148e-31	1.57994e-27
C15	VIM	-0.990688	0.339	0.477	3.45518e-31	5.4509e-27
C15	GZMA	0.417057	0.601	0.375	1.19106e-30	1.87902e-26
C15	DDT	-0.38759	0.013	0.138	9.72882e-29	1.53482e-24
C15	PFN1	-0.307982	0.848	0.939	1.08308e-28	1.70867e-24
C15	OAZ1	-0.377704	0.628	0.728	1.39418e-28	2.19946e-24
C15	HLA-DRB1	0.347974	0.421	0.212	1.7301e-28	2.7294e-24
C15	COX6A1	-0.478827	0.121	0.282	4.63233e-27	7.30797e-23
C15	KRTCAP2	-0.393889	0.022	0.143	5.42584e-26	8.5598e-22
C15	GZMH	0.622685	0.163	0.048	3.22717e-25	5.09118e-21
C15	TRBV12-4	-0.838546	0.049	0.188	5.38023e-25	8.48785e-21
C15	PRF1	0.347162	0.552	0.344	8.28464e-25	1.30698e-20
C15	NEDD8	-0.407337	0.057	0.19	1.75363e-24	2.76653e-20
C15	GNLY	0.727383	0.285	0.132	3.10523e-24	4.89881e-20
C15	SKP1	-0.46239	0.259	0.413	1.03784e-23	1.6373e-19
C15	TRGV9	-0.747138	0.073	0.21	1.12149e-23	1.76926e-19
C15	NKG7	0.44967	0.776	0.609	1.61936e-23	2.5547e-19
C15	CFL1	-0.271798	0.863	0.883	6.3869e-23	1.0076e-18
C15	MZT2B	-0.373576	0.038	0.156	1.31213e-22	2.07002e-18
C15	NME2	-0.301029	0.009	0.103	5.66155e-22	8.93166e-18
C15	TRBV7-3	-0.406795	0.019	0.126	7.35595e-22	1.16047e-17
C15	SNRPN	-0.308998	0.014	0.114	8.43578e-22	1.33083e-17
C15	DDX3Y	0.25266	0.152	0.047	1.66118e-21	2.62068e-17
C15	PRR13	-0.409374	0.082	0.214	2.06643e-21	3.26e-17
C15	MINOS1	-0.291201	0.012	0.107	4.53738e-21	7.15817e-17
C15	ARPC1B	-0.426235	0.066	0.188	4.9868e-21	7.86717e-17
C15	SMDT1	-0.296375	0.582	0.684	1.27688e-20	2.0144e-16
C15	NDUFA11	-0.287187	0.011	0.101	2.26174e-20	3.56812e-16
C15	ZFAS1	-0.475813	0.217	0.346	2.40324e-19	3.79135e-15
C15	H3F3A	-0.477101	0.454	0.538	1.08451e-18	1.71092e-14
C15	PCBP1	-0.519251	0.34	0.442	2.56621e-18	4.04845e-14
C15	TRAV23DV6	-0.275131	0.021	0.11	1.80456e-17	2.84688e-13
C15	TMED2	-0.277371	0.061	0.17	2.13559e-17	3.36911e-13
C15	WDR83OS	-0.307576	0.068	0.179	2.21974e-17	3.50187e-13
C15	TRAV12-2	-0.723157	0.108	0.226	1.00893e-16	1.59169e-12
C15	FOS	-0.590992	0.185	0.3	1.68612e-15	2.66003e-11
C15	GZMB	0.274112	0.102	0.031	1.24708e-14	1.9674e-10
C15	PA2G4	-0.316848	0.085	0.184	3.38319e-14	5.33732e-10
C15	SRSF2	-0.291218	0.101	0.202	3.08432e-13	4.86583e-09
C15	CCL4	0.287102	0.246	0.137	6.74906e-13	1.06473e-08
C15	HIGD2A	-0.299618	0.366	0.455	5.69917e-12	8.99101e-08
C15	SLC9A3R1	-0.28689	0.187	0.286	1.21807e-11	1.92163e-07
C15	NBEAL1	-0.319925	0.054	0.128	4.69465e-11	7.40628e-07
C15	HLA-F	-0.272762	0.14	0.231	1.67784e-10	2.64696e-06
C15	DUSP2	-0.364422	0.433	0.515	3.88919e-10	6.13558e-06
C15	KLF2	-0.276067	0.324	0.412	5.64799e-10	8.91027e-06
C15	RPS20	-0.554687	0.881	0.865	2.85722e-08	0.000450755
C15	RGCC	-0.253881	0.27	0.346	5.6992e-08	0.000899107
C15	TAGAP	-0.253585	0.281	0.355	6.42891e-08	0.00101422
C15	RPL27A	-0.383197	0.95	0.903	1.43064e-06	0.0225697
C15	RPL31	-0.300987	0.988	0.977	0.00788742	1
C15	GZMK	-0.271007	0.236	0.26	0.0167143	1
C15	RPL13A	-0.416431	0.996	0.991	0.0471291	1
C15	RPL23	-0.267095	0.847	0.799	0.183966	1
C15	JUN	-0.280563	0.427	0.404	0.329288	1
C15	RPL7	-0.263294	0.976	0.958	0.54923	1
C16	EEF1A1	0.632841	1	0.96	3.07235e-133	4.84694e-129
C16	B2M	0.491256	1	0.944	5.94435e-92	9.3778e-88
C16	MTRNR2L12	-4.83604	0.003	0.332	2.21898e-80	3.50067e-76
C16	CD3E	0.541013	0.946	0.648	1.93862e-76	3.05837e-72
C16	RPS3	0.511003	0.989	0.865	9.19561e-72	1.4507e-67
C16	MT-ND4	-0.865179	0.943	0.962	3.86466e-70	6.09689e-66
C16	RPL7A	0.491983	0.972	0.811	1.1235e-67	1.77243e-63
C16	RPS26	0.672018	0.855	0.527	2.89819e-67	4.57219e-63
C16	EEF1B2	0.618696	0.852	0.607	1.66984e-66	2.63433e-62
C16	MT-ATP6	-1.1951	0.975	0.98	4.4524e-65	7.0241e-61
C16	IFITM1	0.569612	0.839	0.492	2.40496e-64	3.79407e-60
C16	RPL30	0.649132	0.975	0.854	4.91576e-64	7.7551e-60
C16	NACA	0.628847	0.861	0.627	1.06293e-63	1.67688e-59
C16	PPIA	0.542877	0.836	0.518	5.1356e-62	8.10193e-58
C16	RPL5	0.496427	0.958	0.781	6.07334e-61	9.5813e-57
C16	IFITM3	0.591244	0.552	0.209	2.1072e-60	3.32432e-56
C16	RPL10	0.475509	0.991	0.907	1.05862e-58	1.67009e-54
C16	RPS7	0.496524	0.943	0.799	1.26265e-56	1.99196e-52
C16	RPS3A	0.494032	0.956	0.826	1.2643e-56	1.99456e-52
C16	RPS12	0.601986	0.986	0.879	6.07207e-56	9.57929e-52
C16	RPS28	0.518961	0.962	0.819	4.31689e-55	6.81033e-51
C16	RPL19	0.51732	0.983	0.856	3.40894e-54	5.37795e-50
C16	EEF2	0.430584	0.974	0.739	3.56536e-54	5.62471e-50
C16	RPS14	0.52113	0.972	0.807	3.83641e-53	6.05232e-49
C16	HSPA8	0.458977	0.952	0.678	8.00835e-53	1.2634e-48
C16	RPSA	0.397932	0.974	0.784	8.65196e-53	1.36493e-48
C16	RPS13	0.593724	0.928	0.762	1.77841e-52	2.80563e-48
C16	RPS24	0.518613	0.895	0.733	6.68835e-52	1.05515e-47
C16	PABPC1	0.414776	0.964	0.772	9.68033e-52	1.52717e-47
C16	BTF3	0.525097	0.773	0.477	1.56007e-51	2.46117e-47
C16	RPLP0	0.395735	0.977	0.786	4.04552e-51	6.38222e-47
C16	RPS21	0.52057	0.941	0.823	5.82774e-51	9.19385e-47
C16	RPL29	0.516037	0.938	0.776	1.69524e-50	2.67441e-46
C16	RPS27A	0.462294	0.973	0.865	5.52347e-50	8.71383e-46
C16	RACK1	0.42611	0.934	0.761	1.32975e-49	2.09781e-45
C16	MT-ND2	-1.08898	0.878	0.885	2.29677e-49	3.62339e-45
C16	RPL18	0.424613	0.972	0.816	7.48401e-49	1.18068e-44
C16	RPS4X	0.505617	0.95	0.803	9.42873e-49	1.48748e-44
C16	MT-CO1	-0.583564	1	0.997	3.38477e-48	5.33981e-44
C16	NPM1	0.459063	0.825	0.545	4.80984e-47	7.588e-43
C16	RPL28	0.452095	0.975	0.872	4.86802e-47	7.67979e-43
C16	LAPTM5	0.448283	0.883	0.573	5.41972e-47	8.55016e-43
C16	RPS8	0.434655	0.983	0.874	8.24401e-47	1.30058e-42
C16	RPLP1	0.474248	0.99	0.873	3.93919e-45	6.21447e-41
C16	MYL12A	0.454225	0.814	0.524	5.05088e-45	7.96827e-41
C16	ATP6V0E1	0.451234	0.553	0.241	7.56059e-45	1.19276e-40
C16	RPS5	0.421234	0.921	0.733	2.46297e-44	3.88557e-40
C16	RPL14	0.446554	0.953	0.814	7.37457e-44	1.16341e-39
C16	FTL	0.444112	0.864	0.625	1.27858e-43	2.01709e-39
C16	FAU	0.462436	0.908	0.764	2.26383e-43	3.57142e-39
C16	RPL18A	0.379633	0.97	0.845	5.74728e-43	9.06691e-39
C16	RPL32	0.538169	0.963	0.839	6.24945e-43	9.85913e-39
C16	RPL15	0.316311	0.944	0.751	1.54588e-42	2.43878e-38
C16	RPL22	0.516297	0.81	0.598	2.07837e-42	3.27884e-38
C16	RPS6	0.319491	0.949	0.776	3.16019e-42	4.98551e-38
C16	RPL3	0.297235	0.994	0.851	4.43024e-42	6.98915e-38
C16	MT-CO3	-0.748092	0.998	0.99	6.25538e-42	9.86848e-38
C16	RPL6	0.402237	0.936	0.79	1.61672e-41	2.55054e-37
C16	HLA-B	-1.07788	0.702	0.745	3.14752e-41	4.96553e-37
C16	IFITM2	0.438859	0.659	0.335	1.34015e-40	2.11422e-36
C16	EIF3K	0.437416	0.653	0.356	1.78266e-40	2.81233e-36
C16	RPL35A	0.475093	0.909	0.733	4.29464e-40	6.77522e-36
C16	GAPDH	0.440982	0.773	0.479	4.5957e-40	7.25018e-36
C16	HNRNPA1	0.38141	0.878	0.612	1.08968e-39	1.71908e-35
C16	RPL37	0.50649	0.919	0.783	1.16341e-39	1.83539e-35
C16	RPS27	0.288346	0.983	0.885	1.22343e-39	1.93008e-35
C16	FXYD5	0.415322	0.824	0.553	2.18775e-39	3.4514e-35
C16	RPL10A	0.338492	0.907	0.718	2.70875e-39	4.27332e-35
C16	RPL36AL	0.403102	0.672	0.374	5.73305e-39	9.04446e-35
C16	LDHB	0.413617	0.828	0.585	7.967e-39	1.25687e-34
C16	RPS25	0.407161	0.925	0.763	8.72337e-39	1.3762e-34
C16	CNBP	0.366669	0.769	0.44	3.03249e-38	4.78405e-34
C16	ALOX5AP	0.486839	0.357	0.128	3.77655e-38	5.95789e-34
C16	MYL12B	0.42734	0.608	0.314	1.03515e-37	1.63305e-33
C16	SOD1	0.377311	0.516	0.228	1.06826e-37	1.68529e-33
C16	RPL9	0.355917	0.885	0.693	1.28322e-37	2.02441e-33
C16	RPL26	-2.0348	0.08	0.278	3.30161e-37	5.20863e-33
C16	HINT1	0.411253	0.679	0.399	3.60911e-37	5.69374e-33
C16	RPL11	0.39663	0.975	0.875	6.31329e-37	9.95985e-33
C16	EMP3	0.415506	0.726	0.416	1.19858e-36	1.89087e-32
C16	ATP5MC2	0.444826	0.699	0.434	1.33486e-36	2.10587e-32
C16	OST4	0.378771	0.553	0.263	1.65731e-36	2.61458e-32
C16	SSR4	0.406775	0.484	0.212	2.21515e-36	3.49463e-32
C16	RPS19	0.299775	0.98	0.863	2.67071e-36	4.21331e-32
C16	RPS23	0.380616	0.908	0.765	3.02276e-36	4.76871e-32
C16	RPL4	0.406646	0.876	0.658	8.99884e-36	1.41966e-31
C16	RPL36	0.391746	0.899	0.721	1.83126e-35	2.889e-31
C16	DAD1	0.391433	0.452	0.195	2.19501e-35	3.46285e-31
C16	ZFP36L2	-0.625689	0.76	0.805	3.6713e-35	5.79185e-31
C16	RPL24	0.432064	0.814	0.631	4.2122e-35	6.64517e-31
C16	COX7C	0.371153	0.67	0.399	6.77762e-35	1.06924e-30
C16	RAC2	0.358642	0.852	0.544	2.22316e-34	3.50725e-30
C16	NSA2	0.320669	0.348	0.125	3.26351e-34	5.14852e-30
C16	ACTG1	0.356236	0.94	0.675	3.41339e-34	5.38496e-30
C16	RPL41	0.266682	0.99	0.892	1.20819e-33	1.90604e-29
C16	UBA52	0.360619	0.762	0.554	6.05872e-33	9.55824e-29
C16	UQCR10	0.315767	0.396	0.155	6.15154e-33	9.70467e-29
C16	RPL12	0.405569	0.876	0.705	1.90693e-32	3.00837e-28
C16	RPL36A	-1.41316	0.032	0.198	2.65677e-32	4.19132e-28
C16	PFDN5	0.361074	0.766	0.538	3.75573e-32	5.92504e-28
C16	TUBA4A	0.39048	0.439	0.196	3.88849e-32	6.13449e-28
C16	EIF3L	0.373175	0.653	0.369	6.25138e-32	9.86217e-28
C16	RPL34	0.33788	0.953	0.839	9.21977e-32	1.45451e-27
C16	S100A4	0.467701	0.686	0.434	9.8106e-32	1.54772e-27
C16	BTG1	-0.915017	0.587	0.65	9.95412e-32	1.57036e-27
C16	RPS9	0.313627	0.921	0.736	2.71402e-31	4.28164e-27
C16	RSL24D1	0.305184	0.434	0.183	2.75619e-31	4.34817e-27
C16	UQCRB	0.345308	0.548	0.283	3.10285e-31	4.89505e-27
C16	COMMD6	0.384605	0.57	0.318	3.26729e-31	5.15447e-27
C16	CD37	0.343303	0.867	0.584	6.51808e-31	1.02829e-26
C16	TUBB	0.406791	0.568	0.302	1.15511e-30	1.8223e-26
C16	MT-CO2	-0.641821	1	0.994	1.23755e-30	1.95237e-26
C16	CNN2	0.347127	0.735	0.427	1.24764e-30	1.96828e-26
C16	COX4I1	0.357727	0.695	0.456	2.41473e-30	3.80947e-26
C16	HLA-A	-0.95918	0.581	0.648	6.28063e-30	9.90833e-26
C16	SSR2	0.327567	0.655	0.374	6.83094e-30	1.07765e-25
C16	TOMM7	0.337194	0.688	0.437	1.10224e-29	1.7389e-25
C16	ARHGDIB	0.307338	0.945	0.678	1.6601e-29	2.61898e-25
C16	SNRPD2	0.339833	0.534	0.277	2.3663e-29	3.73308e-25
C16	ATP5F1E	0.328843	0.649	0.392	2.57922e-29	4.06897e-25
C16	NDUFA4	0.29502	0.463	0.214	3.66586e-29	5.78325e-25
C16	EIF3H	0.343165	0.555	0.297	5.10526e-29	8.05406e-25
C16	PLP2	0.364007	0.394	0.173	5.80444e-29	9.15709e-25
C16	IL7R	0.430747	0.925	0.747	9.2425e-29	1.4581e-24
C16	CCNI	0.338174	0.807	0.558	9.27101e-29	1.46259e-24
C16	CD48	0.32436	0.495	0.25	1.06488e-28	1.67996e-24
C16	CD3D	0.343581	0.689	0.421	1.06626e-28	1.68213e-24
C16	SH3BGRL3	0.343212	0.77	0.506	1.10713e-28	1.74661e-24
C16	COX6B1	0.306439	0.494	0.241	1.93535e-28	3.05321e-24
C16	ATP5MG	0.32672	0.566	0.31	2.55657e-28	4.03324e-24
C16	TMBIM6	0.327033	0.785	0.484	5.67844e-28	8.95831e-24
C16	PSME1	0.310015	0.696	0.41	6.4404e-28	1.01604e-23
C16	IER2	-1.38731	0.064	0.224	6.5611e-28	1.03508e-23
C16	PPIB	0.330497	0.546	0.286	1.02929e-27	1.62381e-23
C16	ATP5F1A	0.343393	0.506	0.259	1.31813e-27	2.07948e-23
C16	SPCS1	0.295933	0.453	0.213	1.63051e-27	2.57229e-23
C16	CXCR4	0.436524	0.544	0.3	3.03156e-27	4.78259e-23
C16	PSAP	0.318857	0.581	0.316	3.51983e-27	5.55288e-23
C16	SAP18	0.265303	0.461	0.215	4.20926e-27	6.64053e-23
C16	EID1	0.317268	0.474	0.237	6.06431e-27	9.56706e-23
C16	UQCRH	0.278278	0.368	0.155	6.54356e-27	1.03231e-22
C16	COX6C	0.326349	0.49	0.252	7.029e-27	1.10889e-22
C16	RBM3	0.331567	0.523	0.273	1.08041e-26	1.70446e-22
C16	ABRACL	0.2948	0.389	0.175	2.49562e-26	3.9371e-22
C16	SUB1	0.277743	0.583	0.318	2.67919e-26	4.22669e-22
C16	SH3YL1	0.325325	0.27	0.099	2.72534e-26	4.29949e-22
C16	ATP5MD	0.284634	0.333	0.135	2.78102e-26	4.38734e-22
C16	NDUFA3	0.250636	0.358	0.15	5.18848e-26	8.18535e-22
C16	C4orf3	0.297696	0.445	0.211	6.0617e-26	9.56294e-22
C16	RPS17	-1.74059	0.02	0.153	7.77689e-26	1.22688e-21
C16	TMSB10	0.362801	0.919	0.815	1.20596e-25	1.90252e-21
C16	H2AFZ	0.286809	0.361	0.158	2.64159e-25	4.16737e-21
C16	RPL8	0.329528	0.903	0.809	3.66601e-25	5.7835e-21
C16	LITAF	0.298401	0.6	0.334	4.38886e-25	6.92386e-21
C16	SUMO2	0.269319	0.657	0.37	6.34672e-25	1.00126e-20
C16	XIST	-1.13139	0.035	0.171	7.2473e-25	1.14333e-20
C16	EIF2S3	0.295825	0.474	0.242	9.98579e-25	1.57536e-20
C16	NDUFB11	0.261163	0.35	0.149	1.68219e-24	2.65382e-20
C16	C1orf162	0.30107	0.25	0.09	2.43907e-24	3.84788e-20
C16	PDCD4	0.352872	0.502	0.276	2.6884e-24	4.24123e-20
C16	EIF3E	0.275886	0.605	0.357	2.89511e-24	4.56733e-20
C16	RARRES3	0.284236	0.507	0.268	3.45866e-24	5.45639e-20
C16	DDOST	0.367187	0.358	0.169	6.38339e-24	1.00704e-19
C16	HMGN4	0.318836	0.359	0.167	1.05614e-23	1.66616e-19
C16	GMFG	0.301435	0.57	0.327	1.20098e-23	1.89466e-19
C16	PRDX6	0.282027	0.329	0.143	1.34833e-23	2.12713e-19
C16	BCAP31	0.313499	0.453	0.233	1.64149e-23	2.58962e-19
C16	ST13	0.274161	0.477	0.243	1.83305e-23	2.89182e-19
C16	RPS4Y1	0.425436	0.559	0.374	2.23947e-23	3.53299e-19
C16	TMED10	0.329525	0.398	0.192	2.61054e-23	4.11838e-19
C16	RSL1D1	0.305103	0.445	0.227	6.16016e-23	9.71827e-19
C16	RPS15	0.277074	0.927	0.818	6.80771e-23	1.07398e-18
C16	SNRPD3	0.276368	0.33	0.144	6.99375e-23	1.10333e-18
C16	ITM2A	0.309197	0.449	0.234	8.93445e-23	1.4095e-18
C16	TBCA	0.257193	0.36	0.166	1.06147e-22	1.67457e-18
C16	CD40LG	0.326422	0.336	0.155	1.3377e-22	2.11036e-18
C16	CUTA	0.256551	0.454	0.233	1.95648e-22	3.08654e-18
C16	BRK1	0.281711	0.435	0.22	2.08519e-22	3.2896e-18
C16	CD5	0.311073	0.554	0.315	2.12912e-22	3.3589e-18
C16	ISG20	0.259334	0.503	0.272	2.44387e-22	3.85544e-18
C16	SH3BGRL	0.274254	0.385	0.184	2.68923e-22	4.24253e-18
C16	CD53	0.297351	0.628	0.373	4.07728e-22	6.43232e-18
C16	LCP1	0.338565	0.757	0.496	8.61704e-22	1.35942e-17
C16	ARL6IP5	0.283477	0.689	0.424	9.6093e-22	1.51596e-17
C16	YWHAZ	0.253554	0.804	0.528	1.33103e-21	2.09983e-17
C16	HLA-E	0.253016	0.993	0.86	1.34821e-21	2.12694e-17
C16	NCL	0.271204	0.805	0.53	1.40594e-21	2.21801e-17
C16	ARF1	0.296481	0.599	0.354	1.47003e-21	2.31912e-17
C16	LAT	-0.804085	0.014	0.121	3.1011e-21	4.8923e-17
C16	SRGN	0.378728	0.523	0.307	4.80018e-21	7.57277e-17
C16	SRP9	0.27187	0.488	0.263	5.20529e-21	8.21187e-17
C16	CD3G	0.292595	0.741	0.499	7.80945e-21	1.23202e-16
C16	PSMF1	0.276081	0.297	0.131	9.09236e-21	1.43441e-16
C16	IL32	0.251722	0.896	0.692	9.67768e-21	1.52675e-16
C16	CD69	0.421627	0.698	0.466	1.42529e-20	2.24854e-16
C16	HSP90AB1	0.283784	0.882	0.616	1.49777e-20	2.36288e-16
C16	SRP14	0.261693	0.635	0.394	2.08137e-20	3.28358e-16
C16	NPC2	0.25216	0.221	0.083	2.40925e-20	3.80084e-16
C16	CSDE1	0.300006	0.651	0.408	2.73849e-20	4.32024e-16
C16	SNU13	0.251006	0.396	0.202	4.18068e-20	6.59544e-16
C16	ATP6V1G1	0.261367	0.602	0.363	4.32945e-20	6.83014e-16
C16	SLC25A6	0.252908	0.774	0.526	4.70429e-20	7.42149e-16
C16	CD2	0.271536	0.637	0.393	4.84751e-20	7.64743e-16
C16	PGK1	0.286769	0.61	0.368	4.91202e-20	7.74921e-16
C16	ICAM2	0.268849	0.407	0.208	5.89177e-20	9.29486e-16
C16	SELENOW	0.275946	0.473	0.263	6.63635e-20	1.04695e-15
C16	FBLN5	0.261741	0.149	0.043	9.60691e-20	1.51559e-15
C16	KLRG1	0.657994	0.32	0.165	1.12104e-19	1.76855e-15
C16	HNRNPC	0.252987	0.645	0.389	1.21047e-19	1.90964e-15
C16	LAPTM4A	0.270953	0.282	0.125	1.26299e-19	1.99249e-15
C16	MT-CYB	-0.56234	0.999	0.985	1.26775e-19	2.00001e-15
C16	S100A11	0.289258	0.459	0.26	1.61583e-19	2.54914e-15
C16	EMC4	0.270403	0.22	0.085	1.65115e-19	2.60485e-15
C16	ANXA1	0.258423	0.646	0.406	3.35362e-19	5.29067e-15
C16	S1PR1	0.290854	0.523	0.302	4.45704e-19	7.03143e-15
C16	OSTC	0.27972	0.276	0.124	5.25104e-19	8.28404e-15
C16	ERP29	0.286726	0.574	0.354	5.67991e-19	8.96062e-15
C16	PRNP	0.319533	0.256	0.115	1.71064e-18	2.69871e-14
C16	SRSF5	0.284975	0.859	0.61	1.9647e-18	3.09952e-14
C16	ILF2	0.28204	0.315	0.153	3.62546e-18	5.71952e-14
C16	HSPA5	0.311519	0.493	0.297	4.17084e-18	6.57991e-14
C16	RTCB	0.290058	0.235	0.102	4.56166e-18	7.19648e-14
C16	DUSP1	0.267004	0.47	0.274	6.74483e-18	1.06406e-13
C16	MT-ND1	-0.612896	0.974	0.944	8.4344e-18	1.33061e-13
C16	SELENOF	0.289462	0.382	0.208	1.97684e-17	3.11866e-13
C16	TMEM109	0.301437	0.284	0.137	2.26821e-17	3.57833e-13
C16	TRAV1-2	0.55898	0.108	0.028	5.38792e-17	8.49999e-13
C16	RPL7	-0.256905	0.68	0.442	7.1383e-17	1.12614e-12
C16	SERINC3	0.266517	0.359	0.193	9.02559e-17	1.42388e-12
C16	GZMA	0.559037	0.257	0.126	1.23861e-16	1.95403e-12
C16	CLIC1	0.273716	0.457	0.27	1.55231e-16	2.44893e-12
C16	NONO	0.257038	0.464	0.275	2.57736e-16	4.06604e-12
C16	TAF7	0.252854	0.373	0.206	3.59366e-16	5.66936e-12
C16	UBLCP1	0.251687	0.234	0.106	4.80039e-16	7.5731e-12
C16	MT-ND4L	-0.537688	0.999	0.886	9.10443e-16	1.43632e-11
C16	MT-ND3	-0.509941	0.997	0.979	1.53725e-15	2.42516e-11
C16	PNRC2	0.270595	0.376	0.214	1.73357e-15	2.73488e-11
C16	SMCHD1	-0.43665	0.535	0.582	3.78957e-15	5.97842e-11
C16	AL157402.2	0.262961	0.145	0.053	7.27389e-15	1.14753e-10
C16	LINC01871	0.304615	0.104	0.029	7.64745e-15	1.20646e-10
C16	CTSW	0.288459	0.327	0.177	1.1807e-14	1.86267e-10
C16	SSR3	0.261575	0.249	0.123	1.35427e-14	2.13649e-10
C16	GPR65	0.371092	0.206	0.096	1.5333e-14	2.41894e-10
C16	SYTL3	0.314249	0.341	0.195	2.13496e-14	3.36812e-10
C16	ACTR2	0.250913	0.521	0.333	3.10284e-14	4.89504e-10
C16	JAK1	-0.438819	0.532	0.567	6.02734e-14	9.50873e-10
C16	PRF1	0.463683	0.279	0.158	1.64017e-13	2.58753e-09
C16	RPL17	-0.758419	0.08	0.176	3.48971e-13	5.50537e-09
C16	C21orf91	0.251061	0.186	0.084	4.43418e-13	6.99536e-09
C16	CST7	0.380025	0.216	0.108	7.15757e-13	1.12918e-08
C16	PRDM1	0.32314	0.274	0.155	8.78115e-13	1.38531e-08
C16	FOSB	-0.933684	0.029	0.106	2.17512e-12	3.43147e-08
C16	SARAF	-0.442405	0.61	0.631	2.34497e-12	3.69943e-08
C16	STOM	0.273643	0.202	0.101	5.5369e-12	8.73502e-08
C16	RPL27A	-0.56835	0.646	0.426	6.74984e-12	1.06486e-07
C16	IFNGR1	0.255578	0.199	0.099	1.14831e-11	1.81157e-07
C16	RPL31	-0.335093	0.65	0.452	2.25841e-11	3.56287e-07
C16	TMA7	-0.877467	0.116	0.201	2.556e-11	4.03234e-07
C16	SH2D2A	0.275308	0.212	0.11	2.60953e-11	4.11679e-07
C16	TRGV3	0.31452	0.12	0.049	8.64328e-11	1.36356e-06
C16	UQCR11	-0.531244	0.037	0.108	1.28272e-10	2.02363e-06
C16	RPS2	-0.489203	0.644	0.752	3.42252e-10	5.39936e-06
C16	RPL23A	-0.309562	0.765	0.576	4.06405e-10	6.41144e-06
C16	ICOS	0.270879	0.278	0.166	6.40107e-10	1.00983e-05
C16	AAK1	-0.440944	0.458	0.494	1.80499e-09	2.84755e-05
C16	VAMP2	-0.622817	0.186	0.263	2.27703e-09	3.59224e-05
C16	EML4	-0.555898	0.185	0.268	3.04214e-09	4.79928e-05
C16	SF1	-0.333308	0.679	0.651	4.24056e-09	6.68991e-05
C16	DDIT4	0.264463	0.314	0.202	6.19572e-09	9.77437e-05
C16	MBP	-0.442703	0.373	0.421	9.94535e-09	0.000156898
C16	ARHGEF1	-0.422702	0.551	0.553	1.9906e-08	0.000314037
C16	NKG7	0.334538	0.247	0.151	2.14448e-08	0.000338314
C16	ARPC1B	-0.398656	0.046	0.109	2.61436e-08	0.000412441
C16	DDX3Y	0.296152	0.268	0.179	3.21289e-08	0.000506866
C16	DUSP2	-0.995175	0.118	0.19	3.68698e-08	0.000581658
C16	SPG7	-0.508323	0.182	0.255	4.28273e-08	0.000675643
C16	CHURC1	-0.423461	0.053	0.116	5.42127e-08	0.00085526
C16	UTY	0.262535	0.286	0.199	9.32743e-08	0.0014715
C16	VIM	-0.754467	0.278	0.325	1.12028e-07	0.00176736
C16	MT-ND5	-0.594986	0.962	0.916	1.22517e-07	0.00193284
C16	A2M	0.293115	0.128	0.066	2.31538e-07	0.00365275
C16	RPS15A	-1.40138	0.55	0.518	2.70292e-07	0.00426412
C16	GTF2I	-0.450724	0.095	0.16	2.76169e-07	0.00435685
C16	JUNB	-0.440199	0.74	0.684	3.11901e-07	0.00492055
C16	NEAT1	-0.35311	0.62	0.618	6.53258e-07	0.0103058
C16	NKTR	-0.451339	0.354	0.402	7.70118e-07	0.0121494
C16	TPT1	-0.665749	0.56	0.553	1.02888e-06	0.0162316
C16	DPP7	-0.494535	0.3	0.338	1.07309e-06	0.0169291
C16	RNF125	-0.457041	0.051	0.105	1.08093e-06	0.0170528
C16	NBPF19	-0.390726	0.107	0.17	1.39887e-06	0.0220685
C16	HLA-F	-0.521448	0.095	0.153	2.14165e-06	0.0337866
C16	SECISBP2	-0.428374	0.269	0.32	2.69485e-06	0.042514
C16	NSD3	-0.41025	0.365	0.401	3.31867e-06	0.0523553
C16	ITGB1	-0.518915	0.358	0.395	3.34079e-06	0.0527044
C16	SRSF2	-0.571408	0.096	0.15	5.00579e-06	0.0789713
C16	EPB41	-0.379609	0.419	0.444	5.04783e-06	0.0796346
C16	SNRNP70	-0.457653	0.274	0.319	5.51387e-06	0.0869869
C16	RPS20	-0.605477	0.532	0.356	9.52539e-06	0.150273
C16	VPS13A	-0.361616	0.075	0.13	9.72483e-06	0.153419
C16	NCOR1	-0.394214	0.401	0.418	9.87264e-06	0.155751
C16	ARHGAP4	-0.494596	0.307	0.344	1.02058e-05	0.161006
C16	ATG16L2	-0.338125	0.111	0.17	1.26541e-05	0.199631
C16	LRRFIP1	-0.39932	0.437	0.442	1.85515e-05	0.292669
C16	RPL23	-0.296565	0.507	0.337	1.87825e-05	0.296313
C16	TNFRSF25	-0.498285	0.117	0.17	1.92767e-05	0.30411
C16	SYNRG	-0.355856	0.305	0.347	2.13858e-05	0.337382
C16	CCNL1	-0.401707	0.421	0.436	2.30607e-05	0.363806
C16	GRB2	-0.392493	0.282	0.324	2.43693e-05	0.384451
C16	CD8B	-0.425567	0.054	0.101	2.73385e-05	0.431293
C16	B4GALT1	-0.379105	0.124	0.179	2.87874e-05	0.45415
C16	FNBP4	-0.391875	0.351	0.38	2.90166e-05	0.457766
C16	CCR6	0.259528	0.159	0.103	4.03338e-05	0.636307
C16	PAG1	-0.43897	0.324	0.35	4.23894e-05	0.668735
C16	TMEM131L	-0.398407	0.224	0.268	5.276e-05	0.832343
C16	CDK5RAP3	-0.49771	0.065	0.11	5.31494e-05	0.838485
C16	CAMK4	-0.373347	0.538	0.509	5.32632e-05	0.84028
C16	FNBP1	-0.368616	0.318	0.354	5.75456e-05	0.90784
C16	TGFBR2	-0.485601	0.283	0.315	7.70572e-05	1
C16	FOS	-1.02913	0.125	0.171	7.76201e-05	1
C16	RNF213	-0.260629	0.65	0.602	9.14517e-05	1
C16	TUBA1A	-0.303268	0.332	0.225	9.92754e-05	1
C16	TMC8	-0.472952	0.342	0.361	0.000107184	1
C16	ITCH	0.259092	0.204	0.146	0.000126043	1
C16	ANO6	-0.319806	0.096	0.143	0.00014934	1
C16	KTN1	-0.384997	0.332	0.357	0.000164985	1
C16	SKAP1	-0.298019	0.448	0.451	0.00018544	1
C16	SLC4A7	-0.282728	0.141	0.193	0.000189	1
C16	ATP2B1	-0.314702	0.175	0.225	0.000202119	1
C16	ZFC3H1	-0.362615	0.065	0.106	0.00021352	1
C16	MYCBP2	-0.379172	0.356	0.379	0.000217657	1
C16	SMAP1	-0.347296	0.15	0.191	0.00031599	1
C16	DGKD	-0.295997	0.104	0.148	0.00041033	1
C16	NDUFV2	-0.323233	0.12	0.165	0.000441424	1
C16	KLF3	-0.391224	0.116	0.157	0.000467751	1
C16	HK1	-0.326598	0.124	0.165	0.000527082	1
C16	RORA	-0.327501	0.374	0.39	0.000654009	1
C16	ACAP2	-0.330395	0.291	0.32	0.000665653	1
C16	PAK2	-0.338386	0.321	0.339	0.000697454	1
C16	PAXX	-0.425765	0.258	0.283	0.000882345	1
C16	ITGB2-AS1	-0.445354	0.185	0.222	0.000903968	1
C16	CD47	-0.300415	0.416	0.41	0.00100164	1
C16	SRRM2	-0.400049	0.321	0.339	0.00104648	1
C16	BCL9L	-0.373985	0.08	0.116	0.00121003	1
C16	PPP3CC	-0.350403	0.268	0.292	0.00123129	1
C16	TMEM165	-0.318358	0.144	0.183	0.00136051	1
C16	SLC9A3R1	-0.343286	0.115	0.152	0.00151991	1
C16	KLHDC2	-0.353709	0.154	0.186	0.00162251	1
C16	H3F3A	-0.483356	0.296	0.303	0.00165317	1
C16	WASF2	-0.310962	0.301	0.321	0.00168631	1
C16	HERC2	-0.291732	0.088	0.125	0.0017447	1
C16	AGTPBP1	-0.289157	0.127	0.168	0.00183457	1
C16	KLF2	-0.434508	0.278	0.296	0.00183956	1
C16	NFATC2IP	-0.351642	0.074	0.108	0.0020575	1
C16	GSK3B	-0.297767	0.158	0.194	0.00217489	1
C16	IRF1	-0.348638	0.291	0.312	0.00254914	1
C16	DIP2B	-0.288551	0.139	0.176	0.00267203	1
C16	KIF5B	-0.301048	0.222	0.253	0.00276547	1
C16	HP1BP3	-0.288819	0.43	0.418	0.00287654	1
C16	N4BP2	-0.25166	0.075	0.11	0.00292378	1
C16	RASA3	-0.308232	0.372	0.379	0.00324462	1
C16	PHTF2	-0.292808	0.144	0.18	0.00326359	1
C16	JUN	-0.387001	0.468	0.346	0.00355108	1
C16	AC004687.1	-0.460624	0.14	0.171	0.00381344	1
C16	RFTN1	-0.274341	0.114	0.148	0.00431334	1
C16	GALT	-0.332313	0.072	0.102	0.00463377	1
C16	TTC17	-0.324766	0.189	0.22	0.00473892	1
C16	RNF145	-0.292601	0.128	0.16	0.00518993	1
C16	SMG1	-0.349957	0.28	0.298	0.00539539	1
C16	CAST	-0.319021	0.402	0.393	0.00543324	1
C16	SSH2	-0.291745	0.251	0.277	0.00580915	1
C16	RNASET2	-0.327054	0.365	0.36	0.00665438	1
C16	PSIP1	-0.273792	0.393	0.392	0.00687519	1
C16	FBXW11	-0.260773	0.132	0.163	0.00736067	1
C16	NGLY1	-0.291003	0.105	0.135	0.00750461	1
C16	JUND	-0.361795	0.077	0.104	0.00773314	1
C16	PRKDC	-0.279685	0.244	0.269	0.00802414	1
C16	PRKCH	-0.295942	0.456	0.428	0.00804874	1
C16	BAZ1A	-0.328689	0.102	0.133	0.00812184	1
C16	HERPUD1	-0.314896	0.133	0.161	0.00825675	1
C16	SPAG9	-0.260867	0.113	0.143	0.00857093	1
C16	MARK3	-0.283366	0.087	0.116	0.00938013	1
C16	SLC8B1	-0.332592	0.098	0.126	0.0096608	1
C16	C12orf57	-0.531507	0.111	0.135	0.0101666	1
C16	PIK3R5	-0.295137	0.17	0.196	0.0105521	1
C16	HERPUD2	-0.324424	0.176	0.2	0.0112737	1
C16	RALGAPA1	-0.310163	0.164	0.193	0.0115833	1
C16	STAT3	-0.321157	0.37	0.369	0.011712	1
C16	ZFAS1	-0.294064	0.178	0.208	0.0117995	1
C16	RAB2A	-0.290889	0.18	0.203	0.0119069	1
C16	RASA2	-0.289117	0.234	0.253	0.0123678	1
C16	AUP1	-0.395643	0.102	0.128	0.012689	1
C16	GABPB1-AS1	-0.338647	0.124	0.15	0.0166513	1
C16	IL10RA	-0.29954	0.391	0.378	0.0166609	1
C16	PARP12	-0.254568	0.083	0.109	0.0167661	1
C16	UBE3A	-0.28306	0.23	0.252	0.0181515	1
C16	SENP6	-0.253272	0.251	0.273	0.0185789	1
C16	FOXJ3	-0.276342	0.17	0.195	0.0193935	1
C16	MAP7D1	-0.292489	0.132	0.155	0.0199581	1
C16	FOXN3	-0.258283	0.234	0.252	0.0208791	1
C16	CENPT	-0.309315	0.105	0.129	0.0211844	1
C16	KDM6A	-0.30553	0.164	0.188	0.0229682	1
C16	ILF3	-0.298888	0.329	0.33	0.0237435	1
C16	HECTD1	-0.270888	0.221	0.237	0.027355	1
C16	IDS	-0.294671	0.234	0.248	0.0274641	1
C16	CHFR	-0.257759	0.079	0.101	0.0292524	1
C16	FUS	-0.395693	0.407	0.385	0.0308947	1
C16	ANKRD11	-0.325466	0.196	0.215	0.0326958	1
C16	GPATCH8	-0.275334	0.284	0.292	0.0345786	1
C16	UBXN4	-0.273308	0.391	0.372	0.0350128	1
C16	CDK13	-0.262519	0.139	0.162	0.0354178	1
C16	MPG	-0.256143	0.095	0.115	0.0374904	1
C16	KLC1	-0.267285	0.089	0.11	0.0375724	1
C16	SUN2	-0.389613	0.297	0.295	0.0376379	1
C16	ATP5ME	-0.344252	0.09	0.109	0.038028	1
C16	PCBP1	-0.385088	0.204	0.214	0.0381783	1
C16	PBX4	-0.259616	0.096	0.117	0.0391127	1
C16	FBXL20	-0.250139	0.096	0.118	0.0394382	1
C16	ARAP2	-0.272099	0.162	0.186	0.0405439	1
C16	RPL13A	-0.558585	0.814	0.707	0.0406656	1
C16	SNRK	-0.281161	0.198	0.218	0.040828	1
C16	PSMA1	-0.284739	0.185	0.2	0.0455005	1
C16	APBB1IP	-0.251559	0.466	0.432	0.0461989	1
C16	AFF4	-0.277521	0.214	0.229	0.0496573	1
C16	RTF1	-0.254748	0.184	0.199	0.0515944	1
C16	LUC7L	-0.313	0.135	0.152	0.0521317	1
C16	MINK1	-0.267093	0.126	0.144	0.0529087	1
C16	STT3B	-0.253449	0.127	0.146	0.0597012	1
C16	SERINC5	-0.293706	0.368	0.349	0.0611975	1
C16	RRP1B	-0.261997	0.167	0.182	0.0620548	1
C16	RNF149	-0.263695	0.356	0.345	0.0625855	1
C16	CDK17	-0.254874	0.16	0.178	0.0632048	1
C16	EHMT2	-0.256078	0.093	0.111	0.0683829	1
C16	BCL11B	-0.256085	0.303	0.307	0.070412	1
C16	CAMK2G	-0.250891	0.143	0.16	0.071742	1
C16	ATP8A1	-0.281911	0.13	0.148	0.0721594	1
C16	H1FX	-0.306215	0.089	0.106	0.0722952	1
C16	NCOA3	-0.251621	0.212	0.225	0.0731993	1
C16	ZNF276	-0.264967	0.102	0.12	0.0750392	1
C16	CCNH	-0.373831	0.151	0.165	0.0826869	1
C16	SCAF4	-0.278035	0.173	0.184	0.0834045	1
C16	ZNF302	-0.306885	0.137	0.15	0.0858335	1
C16	PSMA3-AS1	-0.290352	0.15	0.165	0.0859897	1
C16	SFPQ	-0.311801	0.258	0.262	0.0877143	1
C16	SRSF4	-0.255674	0.296	0.292	0.0893682	1
C16	VCP	-0.306409	0.398	0.365	0.0931189	1
C16	LONP2	-0.308888	0.09	0.106	0.0934901	1
C16	NFKBIZ	-0.284405	0.293	0.289	0.0966314	1
C16	ITGA6	-0.316199	0.137	0.152	0.0989335	1
C16	HDAC7	-0.321828	0.179	0.186	0.10357	1
C16	GRAMD1A	-0.283662	0.11	0.124	0.106215	1
C16	TCIRG1	-0.312426	0.168	0.176	0.107562	1
C16	EMB	-0.267896	0.265	0.265	0.112082	1
C16	FPGS	-0.252811	0.108	0.121	0.112198	1
C16	TNIK	-0.268652	0.217	0.222	0.116414	1
C16	TMED4	-0.259957	0.265	0.262	0.120804	1
C16	RNF10	-0.275914	0.196	0.202	0.124755	1
C16	THEM4	-0.303223	0.296	0.282	0.125787	1
C16	NSD1	-0.255745	0.22	0.226	0.129238	1
C16	VPS51	-0.303849	0.25	0.245	0.129309	1
C16	COTL1	-0.253428	0.324	0.309	0.134095	1
C16	ITGA4	-0.328294	0.482	0.434	0.135098	1
C16	BRWD1	-0.258785	0.222	0.226	0.136345	1
C16	TTC19	-0.264386	0.126	0.139	0.138531	1
C16	SAT1	-0.445675	0.396	0.375	0.139705	1
C16	MHENCR	-0.25133	0.169	0.175	0.14158	1
C16	MTCH1	-0.271301	0.216	0.217	0.143797	1
C16	PRKX	-0.307375	0.115	0.126	0.147657	1
C16	CD55	-0.270757	0.282	0.273	0.156991	1
C16	ANKRD12	-0.273749	0.552	0.482	0.160103	1
C16	AC026979.2	-0.274029	0.126	0.137	0.173054	1
C16	PCSK7	-0.330229	0.31	0.3	0.177781	1
C16	STK17A	-0.25593	0.37	0.345	0.189014	1
C16	PSTPIP1	-0.25609	0.157	0.164	0.192882	1
C16	PHF1	-0.266759	0.265	0.253	0.235927	1
C16	TAZ	-0.257524	0.125	0.132	0.238488	1
C16	PLEKHA1	-0.264967	0.171	0.173	0.238547	1
C16	CCNL2	-0.270474	0.199	0.202	0.244961	1
C16	LUC7L3	-0.278455	0.489	0.439	0.253971	1
C16	GDI1	-0.257765	0.191	0.193	0.262895	1
C16	CELF1	-0.279096	0.244	0.235	0.267442	1
C16	ACADVL	-0.281931	0.18	0.182	0.26844	1
C16	TCEA1	-0.270709	0.257	0.243	0.278777	1
C16	MLLT6	-0.260856	0.155	0.162	0.30187	1
C16	LENG8	-0.31379	0.206	0.203	0.33448	1
C16	FKBP5	-0.256045	0.302	0.279	0.356564	1
C16	CHD3	-0.277917	0.27	0.255	0.362491	1
C16	CCDC85B	-0.271526	0.251	0.235	0.411895	1
C16	CCDC88C	-0.265308	0.224	0.215	0.445133	1
C16	RCSD1	-0.250261	0.32	0.288	0.449319	1
C16	SFI1	-0.269383	0.15	0.149	0.467339	1
C16	FLNA	-0.283284	0.501	0.427	0.502881	1
C16	TRABD	-0.27254	0.316	0.287	0.505994	1
C16	FMNL1	-0.304254	0.153	0.151	0.513328	1
C16	PDIA3	-0.29153	0.178	0.17	0.618483	1
C16	IL6ST	-0.253158	0.373	0.329	0.643438	1
C16	DGKZ	-0.262509	0.197	0.185	0.673533	1
C16	RBBP6	-0.259745	0.17	0.158	0.88375	1
C16	RASGRP2	-0.255632	0.391	0.332	0.887728	1
C16	FAM102A	-0.25371	0.233	0.211	0.931651	1
C17	RPL36A	-1.67224	0.011	0.339	1.25887e-86	1.98599e-82
C17	RPL26	-2.54921	0.084	0.421	4.37073e-84	6.89526e-80
C17	RPS15A	-1.78529	0.773	0.861	4.54312e-82	7.16723e-78
C17	RPS26	0.55882	0.979	0.891	8.06269e-67	1.27197e-62
C17	HLA-A	-1.19071	0.813	0.865	2.08059e-65	3.28235e-61
C17	HLA-B	-1.23618	0.793	0.869	3.8457e-57	6.06698e-53
C17	UQCR11	-0.889096	0.074	0.327	1.14619e-53	1.80824e-49
C17	RPS17	-2.13449	0.028	0.256	8.0756e-53	1.27401e-48
C17	MT-ATP8	0.447037	0.859	0.562	1.25977e-51	1.98742e-47
C17	TMA7	-1.06131	0.215	0.459	1.42459e-51	2.24744e-47
C17	TPT1	-1.02015	0.846	0.878	1.73171e-51	2.73194e-47
C17	MTRNR2L12	-2.73494	0.007	0.205	1.28771e-48	2.03149e-44
C17	RPL17	-1.00085	0.075	0.304	5.31503e-47	8.38499e-43
C17	MT-ND2	-0.759331	0.769	0.862	6.74393e-46	1.06392e-41
C17	LAT	-0.744697	0.012	0.202	3.71712e-45	5.86413e-41
C17	BTG1	-0.772308	0.645	0.741	1.91088e-42	3.01461e-38
C17	HCST	-0.86072	0.066	0.276	4.69912e-42	7.41333e-38
C17	GABARAP	-0.609569	0.003	0.167	1.56148e-40	2.4634e-36
C17	MT-ATP6	-0.387779	0.971	0.979	2.24709e-38	3.545e-34
C17	FLT3LG	-0.53048	0.002	0.154	1.49769e-37	2.36276e-33
C17	VIM	-1.15319	0.453	0.585	2.36803e-36	3.7358e-32
C17	OAZ1	-0.495878	0.704	0.785	2.01421e-35	3.17762e-31
C17	HSPA8	0.263417	0.991	0.909	3.87965e-33	6.12054e-29
C17	NDUFA11	-0.559095	0.019	0.171	4.40889e-33	6.95546e-29
C17	C12orf57	-0.788981	0.166	0.351	7.71585e-32	1.21725e-27
C17	MT-ND4	-0.438297	0.927	0.959	1.14258e-31	1.80253e-27
C17	CKLF	-0.436719	0.002	0.129	4.91881e-31	7.75992e-27
C17	COX6A1	-0.632213	0.142	0.318	8.79968e-30	1.38824e-25
C17	HLA-DRB5	0.490269	0.712	0.492	1.46373e-29	2.30917e-25
C17	SKP1	-0.657237	0.25	0.419	3.68224e-29	5.80911e-25
C17	IFITM3	0.350112	0.668	0.415	3.59288e-28	5.66812e-24
C17	KRTCAP2	-0.492422	0.017	0.147	8.52803e-28	1.34538e-23
C17	DDT	-0.491121	0.025	0.162	1.11053e-27	1.75197e-23
C17	MALAT1	-0.447002	1	1	3.7277e-26	5.88082e-22
C17	H3F3A	-0.657763	0.56	0.641	2.578e-25	4.06705e-21
C17	RAC2	0.263542	0.982	0.856	3.3711e-25	5.31825e-21
C17	MZT2B	-0.526517	0.035	0.166	3.4993e-25	5.52049e-21
C17	BLOC1S1	-0.44683	0.022	0.145	4.36529e-25	6.88668e-21
C17	IER2	-0.940096	0.13	0.282	7.39346e-25	1.16639e-20
C17	PRR13	-0.572672	0.094	0.247	8.00207e-25	1.26241e-20
C17	SARAF	-0.367847	0.747	0.787	1.56919e-23	2.47555e-19
C17	SPSB3	-0.347503	0.004	0.102	3.3377e-23	5.26556e-19
C17	ARPC1B	-0.689492	0.116	0.263	4.67653e-23	7.37769e-19
C17	CLIC1	0.273804	0.898	0.785	7.79727e-23	1.2301e-18
C17	IFITM1	0.339933	0.859	0.659	1.24784e-22	1.96859e-18
C17	UTS2	0.300813	0.278	0.114	2.62962e-22	4.14849e-18
C17	NEDD8	-0.457277	0.071	0.208	3.26794e-22	5.15551e-18
C17	PSMB8-AS1	-0.375547	0.021	0.131	6.60851e-22	1.04256e-17
C17	NDUFA13	-0.431641	0.023	0.133	1.02486e-21	1.61683e-17
C17	MINOS1	-0.375778	0.016	0.121	1.0291e-21	1.62351e-17
C17	LAPTM5	0.255571	0.945	0.821	2.82537e-21	4.45731e-17
C17	PA2G4	-0.473858	0.091	0.221	1.94717e-19	3.07185e-15
C17	LIME1	-0.387902	0.023	0.122	3.47295e-19	5.47893e-15
C17	CNN2	0.251845	0.841	0.674	7.93524e-18	1.25186e-13
C17	CD247	0.264913	0.817	0.631	8.95299e-18	1.41242e-13
C17	RPS2	-0.379692	0.921	0.975	4.98519e-17	7.86463e-13
C17	WDR83OS	-0.408044	0.091	0.211	5.04561e-17	7.95995e-13
C17	SNRPN	-0.31445	0.019	0.105	1.28541e-16	2.02786e-12
C17	CFL1	-0.266187	0.884	0.88	1.51244e-16	2.38603e-12
C17	NDUFV2	-0.361978	0.051	0.157	2.23524e-16	3.52631e-12
C17	CD74	0.252485	0.952	0.853	7.92688e-16	1.25054e-11
C17	HLA-F	-0.385773	0.104	0.22	5.06989e-15	7.99826e-11
C17	FOS	-0.68642	0.049	0.138	7.04927e-14	1.11209e-09
C17	SASH3	0.257304	0.532	0.355	1.02501e-13	1.61705e-09
C17	CHURC1	-0.383589	0.067	0.163	1.91132e-13	3.0153e-09
C17	PET100	-0.376524	0.082	0.183	2.20198e-13	3.47384e-09
C17	ATP5PO	-0.334477	0.032	0.107	1.61696e-12	2.55091e-08
C17	MRPS6	-0.305184	0.042	0.122	2.56697e-12	4.04964e-08
C17	ITGB1	-0.306634	0.667	0.723	9.2232e-12	1.45505e-07
C17	PSMC5	-0.34288	0.107	0.203	1.07309e-11	1.6929e-07
C17	RABAC1	-0.335628	0.057	0.14	1.27891e-11	2.0176e-07
C17	PCBP1	-0.560085	0.415	0.456	2.66058e-11	4.19733e-07
C17	VAMP2	-0.401949	0.249	0.34	5.21102e-11	8.22091e-07
C17	RNF125	-0.27606	0.048	0.122	1.21707e-10	1.92005e-06
C17	RBM8A	-0.331219	0.1	0.186	2.93505e-10	4.63034e-06
C17	TRAC	-0.361706	0.662	0.685	6.35919e-10	1.00323e-05
C17	POLR2I	-0.302043	0.062	0.137	6.72033e-10	1.0602e-05
C17	SRSF2	-0.329655	0.101	0.183	1.04061e-09	1.64166e-05
C17	NBEAL1	-0.321178	0.05	0.12	1.81745e-09	2.86721e-05
C17	RPL13A	-0.615487	0.977	0.962	3.71725e-09	5.86433e-05
C17	TMED2	-0.278352	0.078	0.146	3.99647e-08	0.000630483
C17	ZFAS1	-0.377294	0.211	0.282	7.829e-08	0.0012351
C17	RPL31	-0.371855	0.941	0.902	8.33291e-08	0.0013146
C17	RPL39	-0.311757	0.984	0.965	1.04357e-07	0.00164634
C17	KLF3	-0.336368	0.131	0.202	1.31409e-07	0.00207311
C17	CLDND1	-0.266427	0.1	0.169	1.80854e-07	0.00285315
C17	PGLS	-0.27006	0.12	0.187	4.37344e-07	0.00689955
C17	HIGD2A	-0.2849	0.404	0.442	9.50267e-07	0.0149914
C17	PDIA3	-0.277663	0.212	0.275	1.83666e-06	0.0289752
C17	RPS20	-0.710338	0.764	0.724	1.89731e-06	0.029932
C17	ATP2B1	-0.281277	0.35	0.401	1.94049e-06	0.0306131
C17	COX8A	-0.273717	0.413	0.446	2.84493e-06	0.0448816
C17	SLC9A3R1	-0.28853	0.264	0.318	4.53679e-06	0.0715725
C17	ARL6IP1	-0.314929	0.1	0.157	5.69434e-06	0.089834
C17	AAK1	-0.299764	0.47	0.495	5.97919e-06	0.0943278
C17	ATP5ME	-0.351566	0.224	0.275	9.59287e-06	0.151337
C17	FUS	-0.277239	0.281	0.323	8.68635e-05	1
C17	RPL23	-0.398444	0.782	0.72	0.000291882	1
C17	RPS11	-0.262468	0.903	0.878	0.000365115	1
C17	RPL7	-0.332943	0.938	0.888	0.000533002	1
C17	HP1BP3	-0.271833	0.456	0.456	0.000721784	1
C17	PSMA1	-0.257582	0.187	0.219	0.00193796	1
C17	NEAT1	-0.290871	0.612	0.594	0.00299388	1
C17	TRBV5-1	0.319207	0.101	0.067	0.00343503	1
C17	EVI2B	-0.298573	0.15	0.18	0.00365005	1
C17	RPL27A	-0.686369	0.854	0.806	0.0195259	1
C17	RPL23A	-0.382251	0.955	0.905	0.0258807	1
C17	IL2RG	-0.253816	0.283	0.293	0.0286357	1
C18	RPS26	0.921507	0.975	0.882	4.01496e-77	6.334e-73
C18	RPS15A	-1.59624	0.859	0.924	2.29551e-61	3.62139e-57
C18	RPL36A	-1.69715	0.007	0.276	1.83355e-50	2.89261e-46
C18	MT-ATP8	0.502555	0.93	0.643	3.59609e-50	5.67319e-46
C18	RPL26	-2.4261	0.087	0.334	2.28899e-39	3.61111e-35
C18	BTG1	-0.708293	0.636	0.753	1.97827e-32	3.12093e-28
C18	TPT1	-0.839184	0.899	0.92	7.86732e-31	1.24115e-26
C18	HLA-B	-1.05321	0.699	0.78	2.57123e-30	4.05636e-26
C18	HLA-A	-0.937129	0.608	0.706	7.92343e-28	1.25e-23
C18	RPL17	-0.985427	0.079	0.262	1.14599e-25	1.80792e-21
C18	MTRNR2L12	-2.36952	0.006	0.148	4.8812e-25	7.70058e-21
C18	MT-ND2	-0.540479	0.888	0.905	7.19873e-25	1.13567e-20
C18	TMA7	-0.829415	0.212	0.398	1.47773e-24	2.33126e-20
C18	C12orf57	-0.792145	0.204	0.393	1.82417e-24	2.87782e-20
C18	RPS17	-2.01504	0.04	0.196	5.29998e-23	8.36126e-19
C18	SARAF	-0.383381	0.796	0.838	6.92426e-21	1.09237e-16
C18	HCST	-0.597245	0.044	0.181	6.17353e-19	9.73937e-15
C18	UQCR11	-0.553913	0.046	0.183	8.3029e-19	1.30987e-14
C18	LAT	-0.409963	0.006	0.113	1.70438e-18	2.68883e-14
C18	MALAT1	-0.398787	1	1	2.44639e-17	3.85942e-13
C18	MT-ATP6	-0.254829	0.989	0.984	4.3907e-17	6.92677e-13
C18	MT-ND4	-0.266809	0.97	0.971	1.3264e-16	2.09254e-12
C18	OAZ1	-0.385053	0.597	0.681	3.97741e-16	6.27476e-12
C18	CTSW	0.28307	0.257	0.105	1.69944e-15	2.68103e-11
C18	VIM	-0.797598	0.291	0.412	1.08109e-14	1.70553e-10
C18	NFKBIA	0.362588	0.451	0.265	2.94264e-14	4.6423e-10
C18	COX6A1	-0.451155	0.087	0.214	3.25165e-14	5.1298e-10
C18	KRTCAP2	-0.359622	0.014	0.104	5.72613e-14	9.03354e-10
C18	DDT	-0.381757	0.021	0.114	1.32528e-13	2.09076e-09
C18	JUN	0.260772	0.553	0.371	3.30987e-13	5.22165e-09
C18	SKP1	-0.514459	0.225	0.346	1.0487e-12	1.65444e-08
C18	WDR83OS	-0.367102	0.04	0.14	1.28079e-12	2.02057e-08
C18	ARPC1B	-0.396257	0.054	0.147	1.04269e-10	1.64495e-06
C18	MZT2B	-0.358402	0.039	0.125	1.20842e-10	1.90641e-06
C18	NEDD8	-0.318632	0.047	0.132	8.75755e-10	1.38159e-05
C18	IER2	-0.592145	0.113	0.21	9.19524e-10	1.45064e-05
C18	PRR13	-0.385481	0.079	0.171	1.39505e-09	2.20084e-05
C18	RPS2	-0.259573	0.974	0.996	2.46041e-09	3.88154e-05
C18	CD69	0.268827	0.479	0.322	3.09442e-09	4.88176e-05
C18	PA2G4	-0.354608	0.084	0.177	3.13439e-09	4.94482e-05
C18	PSMC5	-0.275821	0.057	0.134	3.74278e-08	0.00059046
C18	HIGD2A	-0.313489	0.265	0.359	4.08772e-08	0.000644879
C18	HLA-F	-0.292076	0.087	0.167	1.44015e-07	0.00227198
C18	H3F3A	-0.464174	0.461	0.498	2.94134e-07	0.00464026
C18	ZFAS1	-0.40221	0.24	0.317	7.2041e-07	0.0113652
C18	COX8A	-0.268696	0.303	0.374	1.49747e-06	0.0236241
C18	NDUFV2	-0.253463	0.068	0.135	4.3323e-06	0.0683463
C18	CHURC1	-0.283894	0.063	0.125	6.36515e-06	0.100417
C18	FUS	-0.266203	0.295	0.36	8.18558e-06	0.129136
C18	RPS11	-0.268407	0.957	0.938	4.4103e-05	0.695768
C18	SNRPB	-0.254106	0.109	0.169	5.79669e-05	0.914487
C18	TAGAP	-0.251209	0.273	0.324	0.000266239	1
[truncated: 433 more rows]
