# Supplementary material for: Single-cell transcriptome and TCR profiling reveal activated and expanded T cell populations in Parkinson’s disease
Source: Cell Discov. 2021 Jul 20;7:52. doi: 10.1038/s41421-021-00280-3 (PMC8289849; doi:10.1038/s41421-021-00280-3)
Supplement: Supplementary file 6 — Supplementary Table S5. Summary of single-cell TCR sequencing. [file 41421_2021_280_MOESM6_ESM.xlsx]

## Sheet: Table S5
Supplementary Table S5. Summary of single-cell TCR sequencing.
SampleID	No. of cells detected in scTCR-seq	Cells with TCRα chain	Cells with TCRβ chain	Cells with paired TCRα and TCRβ chains	No. of unique clones	Average No. of cells per clone	No. of clones containing at least two cells	No. of clones containing only one cell
P1	7227	6688	7138	6599	3824	1.88991	219	3605
P2	5819	5377	5713	5271	3980	1.46206	164	3816
P3	5219	4891	5125	4797	3826	1.36409	188	3638
P4	5996	5552	5900	5456	5230	1.14646	107	5123
P5	6803	6274	6629	6100	4702	1.44683	402	4300
P6	6183	5559	6084	5460	3289	1.8799	111	3178
P7	6633	6198	6442	6007	4424	1.49932	237	4187
P8	7624	6916	7490	6782	6046	1.261	322	5724
N1	7616	6954	7407	6745	6374	1.19485	344	6030
N2	8231	7523	8088	7380	7142	1.15248	260	6882
N3	7930	7365	7767	7202	5913	1.34111	388	5525
N4	3899	3266	3820	3187	3230	1.20712	125	3105
N5	6995	6288	6873	6166	5308	1.31782	195	5113
N6	4851	4300	4725	4174	4290	1.13077	160	4130
N7	3925	3437	3844	3356	3739	1.04975	97	3642
N8	6648	5771	6492	5615	6094	1.09091	350	5744
N9	NA	NA	NA	NA	NA	NA	NA	NA
N10	NA	NA	NA	NA	NA	NA	NA	NA
N11	NA	NA	NA	NA	NA	NA	NA	NA
N12	NA	NA	NA	NA	NA	NA	NA	NA
N13	NA	NA	NA	NA	NA	NA	NA	NA
PD1	645	531	610	515	554	1.16426	39	515
PD2	41	28	30	20	41	1	0	41
PD3	71	33	51	17	71	1	0	71
PD4	973	872	954	861	732	1.32923	93	639
PD5	1212	589	1002	432	1145	1.05852	50	1095
PD6	898	805	875	789	775	1.15871	60	715
HC1	1197	990	1136	945	1035	1.15652	84	951
HC2	1251	1034	1189	991	1124	1.11299	63	1061
HC3	1651	1391	1568	1323	1466	1.12619	101	1365
HC4	1762	1339	1686	1281	1567	1.12444	98	1469
HC5	15	7	12	5	15	1	0	15
HC6	40	24	32	17	40	1	0	40
HC7	85	43	63	29	85	1	0	85
HC8	1178	1023	1140	999	1011	1.16518	74	937
HC9	1072	915	1027	893	999	1.07307	43	956
Total	113690	101983	110912	99414	87832	1.2944	4458	83374
