# Supplementary material for: Single-cell transcriptome and TCR profiling reveal activated and expanded T cell populations in Parkinson’s disease
Source: Cell Discov. 2021 Jul 20;7:52. doi: 10.1038/s41421-021-00280-3 (PMC8289849; doi:10.1038/s41421-021-00280-3)
Supplement: Supplementary file 8 — Supplementary Table S7. Antigen specificity TCR clustering and potential Parkinson-specific TCR groups. [file 41421_2021_280_MOESM8_ESM.xlsx]

## Sheet: Antigen specificity TCR groups
Supplementary Table S7. Antigen specificity TCR clustering and potential PD-specific TCR groups.
ID	CDR3	v_gene	clonesize	sample	sampleType	sampleCloneSize	GroupID
1	CSASQGNQPQHF	TRBV20-1	1	N2	Healthy Control (Blood)	1	G0
2	CSAQQGNQPQHF	TRBV20-1	1	P4	Parkinson (Blood)	1	G0
3	CSARRGNQPQHF	TRBV20-1	1	N5	Healthy Control (Blood)	1	G0
4	CSAGQGNQPQHF	TRBV20-1	1	N5	Healthy Control (Blood)	1	G0
5	CSARGGNQPQHF	TRBV20-1	1	N7	Healthy Control (Blood)	1	G0
6	CSAKESNQPQHF	TRBV20-1	1	P5	Parkinson (Blood)	1	G0
7	CSAGQGDQPQHF	TRBV20-1	1	P8	Parkinson (Blood)	1	G0
8	CSARQGQQPQHF	TRBV20-1	1	N4	Healthy Control (Blood)	1	G0
9	CSAGGGNQPQHF	TRBV20-1	1	N8	Healthy Control (Blood)	1	G0
10	CSARSGNQPQHF	TRBV20-1	1	N1	Healthy Control (Blood)	1	G0
11	CSARDSNQPQHF	TRBV20-1	1	N5	Healthy Control (Blood)	1	G0
12	CSARDGNQPQHF	TRBV20-1	1	N1	Healthy Control (Blood)	1	G0
13	CSARQGNQPQHF	TRBV20-1	11	P4	Parkinson (Blood)	1	G0
14	CSARQGNQPQHF	TRBV20-1	11	P8	Parkinson (Blood)	10	G0
15	CSAGSGNQPQHF	TRBV20-1	1	N2	Healthy Control (Blood)	1	G0
16	CSAGQGRQPQHF	TRBV20-1	1	HC3	Healthy Control (CSF)	1	G0
17	CASSITGGYGYTF	TRBV19	1	P6	Parkinson (Blood)	1	G1
18	CASSITGNYGYTF	TRBV19	1	N2	Healthy Control (Blood)	1	G1
19	CASSISGNYGYTF	TRBV19	1	N7	Healthy Control (Blood)	1	G1
20	CASSLRGINTEAFF	TRBV28	1	P8	Parkinson (Blood)	1	G2
21	CASSLRGIDTEAFF	TRBV28	1	N2	Healthy Control (Blood)	1	G2
22	CASSLSAGNTEAFF	TRBV7-9	1	N8	Healthy Control (Blood)	1	G3
23	CASSLQGGNTEAFF	TRBV7-9	1	P7	Parkinson (Blood)	1	G3
24	CASSFQGSNTEAFF	TRBV7-9	1	P8	Parkinson (Blood)	1	G3
25	CASSFQGQNTEAFF	TRBV7-9	1	N1	Healthy Control (Blood)	1	G3
26	CASSLAGSNTEAFF	TRBV7-9	1	P7	Parkinson (Blood)	1	G3
27	CASSLQAGNTEAFF	TRBV7-9	1	N8	Healthy Control (Blood)	1	G3
28	CASSFQGGNTEAFF	TRBV7-9	1	PD1	Parkinson (CSF)	1	G3
29	CASSLSTGNTEAFF	TRBV7-9	1	N1	Healthy Control (Blood)	1	G3
30	CASSLGGGANTEAFF	TRBV7-6	1	N7	Healthy Control (Blood)	1	G4
31	CASSLGGGMNTEAFF	TRBV7-6	1	P5	Parkinson (Blood)	1	G4
32	CASSLGGTFTDTQYF	TRBV5-1	1	N1	Healthy Control (Blood)	1	G7
33	CASSLGGSYTDTQYF	TRBV5-1	1	N5	Healthy Control (Blood)	1	G7
34	CASSLQGANYGYTF	TRBV6-5	1	P5	Parkinson (Blood)	1	G10
35	CASSLQGRNYGYTF	TRBV6-5	1	N8	Healthy Control (Blood)	1	G10
36	CASSLQGGNYGYTF	TRBV27	5	HC1	Healthy Control (CSF)	1	G12
37	CASSLQGGNYGYTF	TRBV27	5	HC9	Healthy Control (CSF)	1	G12
38	CASSLQGANYGYTF	TRBV7-9	2	N2	Healthy Control (Blood)	1	G13
39	CASSLQGANYGYTF	TRBV7-9	2	P2	Parkinson (Blood)	1	G13
40	CASSLQGAGYGYTF	TRBV7-9	1	N7	Healthy Control (Blood)	1	G13
41	CASSLQGANYGYTF	TRBV5-8	1	N7	Healthy Control (Blood)	1	G14
42	CASSLTGANYGYTF	TRBV5-8	1	N1	Healthy Control (Blood)	1	G14
43	CASSLGGDYGYTF	TRBV7-9	1	N1	Healthy Control (Blood)	1	G15
44	CASSLSGDYGYTF	TRBV7-9	1	N2	Healthy Control (Blood)	1	G15
45	CASSLGGSYGYTF	TRBV7-9	1	N8	Healthy Control (Blood)	1	G15
46	CASSSGTLYNEQFF	TRBV7-9	1	N6	Healthy Control (Blood)	1	G16
47	CASSSGKLYNEQFF	TRBV7-9	1	N8	Healthy Control (Blood)	1	G16
48	CASSPETGEAFF	TRBV5-1	1	P4	Parkinson (Blood)	1	G17
49	CASSPESAEAFF	TRBV5-1	8	HC1	Healthy Control (CSF)	8	G17
50	CASSPETAEAFF	TRBV5-1	1	HC1	Healthy Control (CSF)	1	G17
51	CASSLEAGGTDTQYF	TRBV5-1	1	P1	Parkinson (Blood)	1	G18
52	CASSLERGGTDTQYF	TRBV5-1	1	P2	Parkinson (Blood)	1	G18
53	CASSVGSDSYNEQFF	TRBV9	1	N1	Healthy Control (Blood)	1	G19
54	CASSVGGSSYNEQFF	TRBV9	1	N5	Healthy Control (Blood)	1	G19
55	CASSVGSGSYNEQFF	TRBV9	1	P1	Parkinson (Blood)	1	G19
56	CASSVGGGSYNEQFF	TRBV9	2	N3	Healthy Control (Blood)	1	G19
57	CASSVGGGSYNEQFF	TRBV9	2	HC3	Healthy Control (CSF)	1	G19
58	CASSVGRSSYNEQFF	TRBV9	1	P8	Parkinson (Blood)	1	G19
59	CASSVAGSSYNEQFF	TRBV9	2	N5	Healthy Control (Blood)	2	G19
60	CASSVGQSSYNEQFF	TRBV9	1	N7	Healthy Control (Blood)	1	G19
61	CASSVGPDSYNEQFF	TRBV9	1	HC9	Healthy Control (CSF)	1	G19
62	CASSVGSSSYNEQFF	TRBV9	1	N5	Healthy Control (Blood)	1	G19
63	CASSVAGASYNEQFF	TRBV9	1	N4	Healthy Control (Blood)	1	G19
64	CASSVGSGGYNEQFF	TRBV9	1	P1	Parkinson (Blood)	1	G19
65	CASSVGGSTYNEQFF	TRBV9	1	PD6	Parkinson (CSF)	1	G19
66	CASSVGGNSYNEQFF	TRBV9	1	P8	Parkinson (Blood)	1	G19
67	CASSVASGGYNEQFF	TRBV9	1	P2	Parkinson (Blood)	1	G19
68	CASSRVNTEAFF	TRBV7-9	1	N1	Healthy Control (Blood)	1	G20
69	CASSRLNTEAFF	TRBV7-9	1	N2	Healthy Control (Blood)	1	G20
70	CSARAGGETQYF	TRBV20-1	1	HC4	Healthy Control (CSF)	1	G21
71	CSARGGGDTQYF	TRBV20-1	1	P4	Parkinson (Blood)	1	G21
72	CSARAGGDTQYF	TRBV20-1	1	P5	Parkinson (Blood)	1	G21
73	CSARAGAETQYF	TRBV20-1	1	P8	Parkinson (Blood)	1	G21
74	CATSWGNYGYTF	TRBV28	1	P8	Parkinson (Blood)	1	G22
75	CASSWGNYGYTF	TRBV28	1	P5	Parkinson (Blood)	1	G22
76	CSARDRDRGPYEQYF	TRBV20-1	1	P6	Parkinson (Blood)	1	G23
77	CSARDRDRGTYEQYF	TRBV20-1	2	P3	Parkinson (Blood)	2	G23
78	CASSLDQGGSTSYNEQFF	TRBV11-3	2	N5	Healthy Control (Blood)	2	G24
79	CASSLDQGGSSSYNEQFF	TRBV11-3	1	N7	Healthy Control (Blood)	1	G24
80	CASSLGGGAGELFF	TRBV7-2	1	P5	Parkinson (Blood)	1	G25
81	CASSLGGSAGELFF	TRBV7-2	1	N3	Healthy Control (Blood)	1	G25
82	CASSLGLTTDTQYF	TRBV7-2	1	N7	Healthy Control (Blood)	1	G26
83	CASSLGLITDTQYF	TRBV7-2	1	N2	Healthy Control (Blood)	1	G26
84	CASSLGLATDTQYF	TRBV7-2	1	P2	Parkinson (Blood)	1	G26
85	CASSLGLAADTQYF	TRBV7-2	1	N2	Healthy Control (Blood)	1	G26
86	CASRGIQETQYF	TRBV27	1	N7	Healthy Control (Blood)	1	G27
87	CASRSIQETQYF	TRBV27	1	N8	Healthy Control (Blood)	1	G27
88	CASSPRQENTEAFF	TRBV18	1	N8	Healthy Control (Blood)	1	G28
89	CASSPRQANTEAFF	TRBV18	1	N5	Healthy Control (Blood)	1	G28
90	CASSLDRVNTEAFF	TRBV7-9	1	N2	Healthy Control (Blood)	1	G29
91	CASSLDRANTEAFF	TRBV7-9	3	N7	Healthy Control (Blood)	1	G29
92	CASSLDRANTEAFF	TRBV7-9	3	N8	Healthy Control (Blood)	2	G29
93	CASSQDWPGSTYEQYF	TRBV4-1	1	N6	Healthy Control (Blood)	1	G30
94	CASSQDWPGATYEQYF	TRBV4-1	1	N1	Healthy Control (Blood)	1	G30
95	CASSVAGVPQETQYF	TRBV9	1	N5	Healthy Control (Blood)	1	G31
96	CASSVAGVDQETQYF	TRBV9	1	P2	Parkinson (Blood)	1	G31
97	CASSLTGANVLTF	TRBV27	1	N6	Healthy Control (Blood)	1	G32
98	CASSFSGANVLTF	TRBV27	1	P4	Parkinson (Blood)	1	G32
99	CASSLSGANVLTF	TRBV27	1	N8	Healthy Control (Blood)	1	G32
100	CASSLESDTQYF	TRBV5-1	1	N8	Healthy Control (Blood)	1	G33
101	CASSLEADTQYF	TRBV5-1	1	P4	Parkinson (Blood)	1	G33
102	CASSLSTDTQYF	TRBV5-1	1	N2	Healthy Control (Blood)	1	G33
103	CASSLSADTQYF	TRBV5-1	1	N2	Healthy Control (Blood)	1	G33
104	CASSLATDTQYF	TRBV5-1	1	N7	Healthy Control (Blood)	1	G33
105	CASSLTTDTQYF	TRBV5-1	1	HC2	Healthy Control (CSF)	1	G33
106	CASSFSTDTQYF	TRBV5-4	1	N1	Healthy Control (Blood)	1	G34
107	CASSLGADTQYF	TRBV5-4	1	HC8	Healthy Control (CSF)	1	G34
108	CASSYNTDTQYF	TRBV5-4	1	N3	Healthy Control (Blood)	1	G34
109	CASSLSADTQYF	TRBV5-4	1	PD1	Parkinson (CSF)	1	G34
110	CASSLSTDTQYF	TRBV5-4	1	N3	Healthy Control (Blood)	1	G34
111	CASSQETASYEQYF	TRBV4-2	1	N4	Healthy Control (Blood)	1	G35
112	CASSQEAASYEQYF	TRBV4-2	1	N6	Healthy Control (Blood)	1	G35
113	CASTRDRGSNQPQHF	TRBV2	1	N2	Healthy Control (Blood)	1	G36
114	CASSKDRGSNQPQHF	TRBV2	2	P3	Parkinson (Blood)	2	G36
115	CASTADRGSNQPQHF	TRBV2	1	N2	Healthy Control (Blood)	1	G36
116	CASSFNTGELFF	TRBV28	1	P3	Parkinson (Blood)	1	G37
117	CASSLNTGELFF	TRBV28	1	N3	Healthy Control (Blood)	1	G37
118	CASSLDTGELFF	TRBV28	2	N2	Healthy Control (Blood)	2	G37
119	CASSVGGASTDTQYF	TRBV10-1	1	P5	Parkinson (Blood)	1	G39
120	CASSVGGSSTDTQYF	TRBV10-1	1	P5	Parkinson (Blood)	1	G39
121	CASSAGGSSTDTQYF	TRBV9	1	N6	Healthy Control (Blood)	1	G40
122	CASSVGGGSTDTQYF	TRBV9	2	N2	Healthy Control (Blood)	1	G40
123	CASSVGGGSTDTQYF	TRBV9	2	P8	Parkinson (Blood)	1	G40
124	CASSVGGSSTDTQYF	TRBV9	1	PD4	Parkinson (CSF)	1	G40
125	CASSANQETQYF	TRBV5-1	1	N2	Healthy Control (Blood)	1	G41
126	CASSSNQETQYF	TRBV5-1	1	P3	Parkinson (Blood)	1	G41
127	CASSIRSEYEQYF	TRBV19	5	P5	Parkinson (Blood)	5	G42
128	CASSVRSSYEQYF	TRBV19	23	N5	Healthy Control (Blood)	22	G42
129	CASSIRSAYEQYF	TRBV19	9	P5	Parkinson (Blood)	8	G42
130	CASSIRSSYEQYF	TRBV19	2	HC9	Healthy Control (CSF)	1	G42
131	CASSLGLAGGREETQYF	TRBV5-1	1	N2	Healthy Control (Blood)	1	G43
132	CASSLGLAGGRQETQYF	TRBV5-1	35	P3	Parkinson (Blood)	35	G43
133	CASSVGSGSYEQYF	TRBV9	1	PD1	Parkinson (CSF)	1	G44
134	CASSVSSGSYEQFF	TRBV9	1	N2	Healthy Control (Blood)	1	G44
135	CASSVGTGSYEQYF	TRBV9	1	N2	Healthy Control (Blood)	1	G44
136	CASSVSSGSYEQYF	TRBV9	1	P3	Parkinson (Blood)	1	G44
137	CASSVDPSSYNSPLHF	TRBV9	1	N1	Healthy Control (Blood)	1	G45
138	CASSVQGSSYNSPLHF	TRBV9	1	N7	Healthy Control (Blood)	1	G45
139	CASSVDGSSYNSPLHF	TRBV9	1	P6	Parkinson (Blood)	1	G45
140	CSARVNSNQPQHF	TRBV20-1	1	P4	Parkinson (Blood)	1	G46
141	CSARVSSNQPQHF	TRBV20-1	1	P2	Parkinson (Blood)	1	G46
142	CASSLGTSYEQYF	TRBV28	1	N3	Healthy Control (Blood)	1	G49
143	CASSLGTNYEQYF	TRBV28	2	N5	Healthy Control (Blood)	2	G49
144	CASSLTSGAYNEQFF	TRBV5-1	1	P6	Parkinson (Blood)	1	G50
145	CASSLTSGSYNEQFF	TRBV5-1	1	N5	Healthy Control (Blood)	1	G50
146	CASSPDTLNTEAFF	TRBV18	1	P1	Parkinson (Blood)	1	G51
147	CASSPDSLNTEAFF	TRBV18	1	HC8	Healthy Control (CSF)	1	G51
148	CASSRQSSTDTQYF	TRBV6-5	1	P7	Parkinson (Blood)	1	G52
149	CASSRDRGTDTQYF	TRBV6-5	2	PD4	Parkinson (CSF)	2	G52
150	CASSRDRSTDTQYF	TRBV6-5	1	P8	Parkinson (Blood)	1	G52
151	CASSRDSSTDTQYF	TRBV6-5	1	N5	Healthy Control (Blood)	1	G52
152	CASSRTGANTGELFF	TRBV5-1	1	P6	Parkinson (Blood)	1	G53
153	CASSTTGANTGELFF	TRBV5-1	1	N6	Healthy Control (Blood)	1	G53
154	CASSRTGTNTGELFF	TRBV5-1	1	P2	Parkinson (Blood)	1	G53
155	CSARRGRNTEAFF	TRBV20-1	1	P4	Parkinson (Blood)	1	G56
156	CSARRGRGTEAFF	TRBV20-1	1	N1	Healthy Control (Blood)	1	G56
157	CSAQRGRGTEAFF	TRBV20-1	1	P4	Parkinson (Blood)	1	G56
158	CSANRGRNTEAFF	TRBV20-1	1	P8	Parkinson (Blood)	1	G56
159	CASSLGGGRSYEQYF	TRBV5-1	1	N1	Healthy Control (Blood)	1	G57
160	CASSLGGARSYEQYF	TRBV5-1	1	P7	Parkinson (Blood)	1	G57
161	CASSLRTDTQYF	TRBV5-8	1	P1	Parkinson (Blood)	1	G58
162	CASSLNTDTQYF	TRBV5-8	1	N2	Healthy Control (Blood)	1	G58
163	CASSPREGGSTDTQYF	TRBV12-4	4	P1	Parkinson (Blood)	4	G59
164	CASSPRQGASTDTQYF	TRBV12-4	4	N4	Healthy Control (Blood)	4	G59
165	CASSELDGSSYEQYF	TRBV6-1	1	N8	Healthy Control (Blood)	1	G60
166	CASSELGGSSYEQYF	TRBV6-1	4	P2	Parkinson (Blood)	4	G60
167	CASSLEGTYEQYF	TRBV5-1	1	P2	Parkinson (Blood)	1	G61
168	CASSLEGSYEQYF	TRBV5-1	1	N5	Healthy Control (Blood)	1	G61
169	CASSDGTGANVLTF	TRBV6-1	1	P7	Parkinson (Blood)	1	G62
170	CASSEGSGANVLTF	TRBV6-1	4	P2	Parkinson (Blood)	4	G62
171	CASSLGGPSTDTQYF	TRBV5-1	1	N8	Healthy Control (Blood)	1	G63
172	CASSLGGTSTDTQYF	TRBV5-1	1	P2	Parkinson (Blood)	1	G63
173	CASSLSGTSTDTQYF	TRBV5-1	1	N3	Healthy Control (Blood)	1	G63
174	CASSQDGQGTYNEQFF	TRBV4-2	1	N3	Healthy Control (Blood)	1	G64
175	CASSQGGQGTYNEQFF	TRBV4-2	1	P7	Parkinson (Blood)	1	G64
176	CASSNSGGAYEQYF	TRBV19	1	HC3	Healthy Control (CSF)	1	G66
177	CASSNTGGAYEQYF	TRBV19	1	HC2	Healthy Control (CSF)	1	G66
178	CASSVAGLQETQYF	TRBV9	1	N1	Healthy Control (Blood)	1	G67
179	CASSVAGYQETQYF	TRBV9	1	N8	Healthy Control (Blood)	1	G67
180	CASSLVGTYNEQFF	TRBV5-1	1	P8	Parkinson (Blood)	1	G69
181	CASSLAGNYNEQFF	TRBV5-1	1	P5	Parkinson (Blood)	1	G69
182	CASSLAGTFNEQFF	TRBV5-1	1	P6	Parkinson (Blood)	1	G69
183	CASSLVGRYNEQFF	TRBV5-1	1	P6	Parkinson (Blood)	1	G69
184	CASSLAGRYNEQFF	TRBV5-1	1	N2	Healthy Control (Blood)	1	G69
185	CASSLAGAYNEQFF	TRBV5-1	1	N3	Healthy Control (Blood)	1	G69
186	CASSFLGGEETQYF	TRBV27	3	N1	Healthy Control (Blood)	3	G71
187	CASSFLGGSETQYF	TRBV27	1	N2	Healthy Control (Blood)	1	G71
188	CSARDEVAGNTGELFF	TRBV20-1	2	N6	Healthy Control (Blood)	2	G72
189	CSARDETAGNTGELFF	TRBV20-1	1	P3	Parkinson (Blood)	1	G72
190	CASSLGLATSTDTQYF	TRBV7-8	1	P4	Parkinson (Blood)	1	G74
191	CASSLGLSTSTDTQYF	TRBV7-8	1	N3	Healthy Control (Blood)	1	G74
192	CASSEQGASYNEQFF	TRBV25-1	1	N2	Healthy Control (Blood)	1	G76
193	CASSESGASYNEQFF	TRBV25-1	1	PD6	Parkinson (CSF)	1	G76
194	CASSSGADTQYF	TRBV7-9	1	P8	Parkinson (Blood)	1	G78
195	CASSSGTDTQYF	TRBV7-9	1	N1	Healthy Control (Blood)	1	G78
196	CASSSSTDTQYF	TRBV12-3	1	P8	Parkinson (Blood)	1	G79
197	CASSSGTDTQYF	TRBV12-3	1	P5	Parkinson (Blood)	1	G79
198	CSAQSGRAGNEQFF	TRBV20-1	1	N2	Healthy Control (Blood)	1	G80
199	CSADSGRAGNEQFF	TRBV20-1	1	P3	Parkinson (Blood)	1	G80
200	CASSLARDSYNEQFF	TRBV7-2	1	P4	Parkinson (Blood)	1	G81
201	CASSLARGSYNEQFF	TRBV7-2	1	PD6	Parkinson (CSF)	1	G81
202	CASSFGRAYEQYF	TRBV28	1	N6	Healthy Control (Blood)	1	G82
203	CASSFNRAYEQYF	TRBV28	1	P6	Parkinson (Blood)	1	G82
204	CASSAGQTYNEQFF	TRBV5-1	1	N3	Healthy Control (Blood)	1	G83
205	CASSLGDTYNEQFF	TRBV5-1	1	P1	Parkinson (Blood)	1	G83
206	CASSLGQTYNEQFF	TRBV5-1	1	P6	Parkinson (Blood)	1	G83
207	CASSADRNTEAFF	TRBV6-1	1	P4	Parkinson (Blood)	1	G84
208	CASSLDRNTEAFF	TRBV6-1	1	N8	Healthy Control (Blood)	1	G84
209	CASSVDRNTEAFF	TRBV6-1	1	HC1	Healthy Control (CSF)	1	G84
210	CASSWTEAFF	TRBV7-9	3	N7	Healthy Control (Blood)	1	G85
211	CASSWTEAFF	TRBV7-9	3	N8	Healthy Control (Blood)	2	G85
212	CASSFTEAFF	TRBV7-9	1	N4	Healthy Control (Blood)	1	G85
213	CATSRLAGETQYF	TRBV15	3	P4	Parkinson (Blood)	3	G87
214	CATSRTAGETQYF	TRBV15	3	P4	Parkinson (Blood)	3	G87
215	CATSRVAGETQYF	TRBV15	2	P2	Parkinson (Blood)	1	G87
216	CASRGTSRTDTQYF	TRBV2	1	P6	Parkinson (Blood)	1	G88
217	CASRGTSSTDTQYF	TRBV2	1	P5	Parkinson (Blood)	1	G88
218	CAWSAAGGAETQYF	TRBV30	1	HC2	Healthy Control (CSF)	1	G89
219	CAWSRAGGAETQYF	TRBV30	1	P5	Parkinson (Blood)	1	G89
220	CSARASGRDTQYF	TRBV20-1	1	N5	Healthy Control (Blood)	1	G90
221	CSARTSGRDTQYF	TRBV20-1	1	P8	Parkinson (Blood)	1	G90
222	CASSSRDRGSEKLFF	TRBV7-8	1	N8	Healthy Control (Blood)	1	G91
223	CASSPRDRGSEKLFF	TRBV7-8	1	P8	Parkinson (Blood)	1	G91
224	CSATRTSGTDTQYF	TRBV20-1	1	HC8	Healthy Control (CSF)	1	G92
225	CSADRTSGTDTQYF	TRBV20-1	1	N2	Healthy Control (Blood)	1	G92
226	CASSLGTGSYEQYF	TRBV6-1	1	P6	Parkinson (Blood)	1	G93
227	CASSLGQGAYEQYF	TRBV6-1	1	N6	Healthy Control (Blood)	1	G93
228	CASSPGQGTHEQYF	TRBV18	1	N1	Healthy Control (Blood)	1	G95
229	CASSQGQGAYEQYF	TRBV18	1	P6	Parkinson (Blood)	1	G95
230	CASSPGQGTYEQYF	TRBV18	2	N1	Healthy Control (Blood)	1	G95
231	CASSPGQGTYEQYF	TRBV18	2	P8	Parkinson (Blood)	1	G95
232	CASSPGQGAYEQYF	TRBV18	1	P1	Parkinson (Blood)	1	G95
233	CASRRTGGYEQYF	TRBV5-1	1	N4	Healthy Control (Blood)	1	G96
234	CASRQTGGYEQYF	TRBV5-1	1	P1	Parkinson (Blood)	1	G96
235	CASSLVGGTYNEQFF	TRBV7-2	1	N4	Healthy Control (Blood)	1	G97
236	CASSLVGGSYNEQFF	TRBV7-2	1	P7	Parkinson (Blood)	1	G97
237	CASSLGASNTEAFF	TRBV7-8	1	N7	Healthy Control (Blood)	1	G98
238	CASSLGTSNTEAFF	TRBV7-8	1	P2	Parkinson (Blood)	1	G98
239	CASSLGEANTEAFF	TRBV7-8	1	N3	Healthy Control (Blood)	1	G98
240	CASSLGQSNTEAFF	TRBV7-8	1	P4	Parkinson (Blood)	1	G98
241	CASSPGLAKSTDTQYF	TRBV5-1	1	N6	Healthy Control (Blood)	1	G100
242	CASSPGLAYSTDTQYF	TRBV5-1	1	P4	Parkinson (Blood)	1	G100
243	CASSSGLAKSTDTQYF	TRBV5-1	1	N5	Healthy Control (Blood)	1	G100
244	CSARDGGSSYNEQFF	TRBV20-1	1	N3	Healthy Control (Blood)	1	G101
245	CSARDGGSDYNEQFF	TRBV20-1	1	P4	Parkinson (Blood)	1	G101
246	CASSIAFNQPQHF	TRBV19	1	N1	Healthy Control (Blood)	1	G102
247	CASSIAYNQPQHF	TRBV19	1	P8	Parkinson (Blood)	1	G102
248	CSATIDSATNEKLFF	TRBV20-1	1	PD6	Parkinson (CSF)	1	G103
249	CSATVDSATNEKLFF	TRBV20-1	1	PD6	Parkinson (CSF)	1	G103
250	CASSRGTQETQYF	TRBV6-5	1	P1	Parkinson (Blood)	1	G104
251	CASSRGTEETQYF	TRBV6-5	1	N1	Healthy Control (Blood)	1	G104
252	CASSLAGVYEQYF	TRBV27	1	HC9	Healthy Control (CSF)	1	G106
253	CASSLAGAYEQYF	TRBV27	1	N2	Healthy Control (Blood)	1	G106
254	CASSANYEQYF	TRBV11-2	2	PD6	Parkinson (CSF)	1	G107
255	CASSSNYEQYF	TRBV11-2	1	N2	Healthy Control (Blood)	1	G107
256	CSARDKVSYNEQFF	TRBV20-1	1	PD4	Parkinson (CSF)	1	G109
257	CSARDRVSYNEQFF	TRBV20-1	1	HC2	Healthy Control (CSF)	1	G109
258	CSARDGGGAYEQYF	TRBV20-1	1	N6	Healthy Control (Blood)	1	G110
259	CSARDGGGSYEQYF	TRBV20-1	3	N7	Healthy Control (Blood)	1	G110
260	CSARDGGGSYEQYF	TRBV20-1	3	N8	Healthy Control (Blood)	2	G110
261	CASSISVGNTEAFF	TRBV19	1	N1	Healthy Control (Blood)	1	G111
262	CASSIQVGNTEAFF	TRBV19	1	N7	Healthy Control (Blood)	1	G111
263	CASSLSRGGGYTF	TRBV28	1	N2	Healthy Control (Blood)	1	G112
264	CASSLDRGGGYTF	TRBV28	1	P6	Parkinson (Blood)	1	G112
265	CASSLSRNGGYTF	TRBV28	1	P5	Parkinson (Blood)	1	G112
266	CASSLGQGGYGYTF	TRBV28	1	P5	Parkinson (Blood)	1	G113
267	CASSLGQGNYGYTF	TRBV28	1	N2	Healthy Control (Blood)	1	G113
268	CASSFGTGDYGYTF	TRBV28	2	HC3	Healthy Control (CSF)	2	G113
269	CASSLGTGNYGYTF	TRBV28	1	N6	Healthy Control (Blood)	1	G113
270	CASSFGTGGYGYTF	TRBV28	1	P2	Parkinson (Blood)	1	G113
271	CASSVGGSNQPQHF	TRBV9	1	N1	Healthy Control (Blood)	1	G114
272	CASSVGGQNQPQHF	TRBV9	1	N1	Healthy Control (Blood)	1	G114
273	CASSVGTSNQPQHF	TRBV9	1	P1	Parkinson (Blood)	1	G114
274	CASSVGGGNQPQHF	TRBV9	1	N6	Healthy Control (Blood)	1	G114
275	CASSIGQSNQPQHF	TRBV9	1	P4	Parkinson (Blood)	1	G114
276	CASSVGNSNQPQHF	TRBV9	1	N4	Healthy Control (Blood)	1	G114
277	CATSDFGNEQFF	TRBV24-1	1	P8	Parkinson (Blood)	1	G115
278	CATSDLGNEQFF	TRBV24-1	1	N3	Healthy Control (Blood)	1	G115
279	CASSIGQSNQPQHF	TRBV19	1	N3	Healthy Control (Blood)	1	G116
280	CASSIGESNQPQHF	TRBV19	1	N5	Healthy Control (Blood)	1	G116
281	CASSIGYSNQPQHF	TRBV19	1	P2	Parkinson (Blood)	1	G116
282	CASSRNRGTEAFF	TRBV6-5	1	N3	Healthy Control (Blood)	1	G117
283	CASSRSRGTEAFF	TRBV6-5	1	N2	Healthy Control (Blood)	1	G117
284	CASSVAAGSYNEQFF	TRBV9	2	N2	Healthy Control (Blood)	1	G118
285	CASSVAEGSYNEQFF	TRBV9	1	N5	Healthy Control (Blood)	1	G118
286	CASSVAPGSYNEQFF	TRBV9	2	N6	Healthy Control (Blood)	2	G118
287	CASSVSAGSYNEQFF	TRBV9	1	N7	Healthy Control (Blood)	1	G118
288	CASSLVGGGNEQFF	TRBV5-1	1	P4	Parkinson (Blood)	1	G119
289	CASSLVGGANEQFF	TRBV5-1	1	N5	Healthy Control (Blood)	1	G119
290	CSARDEATSYEQYF	TRBV20-1	1	N6	Healthy Control (Blood)	1	G120
291	CSARDEAASYEQYF	TRBV20-1	1	N5	Healthy Control (Blood)	1	G120
292	CSAIGGATDTQYF	TRBV20-1	1	P5	Parkinson (Blood)	1	G121
293	CSAVGGSTDTQYF	TRBV20-1	1	N5	Healthy Control (Blood)	1	G121
294	CASSIALNTGELFF	TRBV5-1	1	N7	Healthy Control (Blood)	1	G122
295	CASSLGLNTGELFF	TRBV5-1	1	N2	Healthy Control (Blood)	1	G122
296	CASSLAINTGELFF	TRBV5-1	1	P7	Parkinson (Blood)	1	G122
297	CSARRQGSNTEAFF	TRBV20-1	1	P4	Parkinson (Blood)	1	G123
298	CSARRQGANTEAFF	TRBV20-1	1	N5	Healthy Control (Blood)	1	G123
299	CASKSSYNEQFF	TRBV27	1	P8	Parkinson (Blood)	1	G124
300	CASSSSYNEQFF	TRBV27	1	N4	Healthy Control (Blood)	1	G124
301	CASNGGLSYNEQFF	TRBV2	1	N3	Healthy Control (Blood)	1	G125
302	CASNAGLSYNEQFF	TRBV2	1	N3	Healthy Control (Blood)	1	G125
303	CASSLPGHYEQYF	TRBV7-9	1	P2	Parkinson (Blood)	1	G126
304	CASSLPNHYEQYF	TRBV7-9	1	N5	Healthy Control (Blood)	1	G126
305	CASSVSSGANVLTF	TRBV2	1	P5	Parkinson (Blood)	1	G128
306	CASSVNSGANVLTF	TRBV2	1	N2	Healthy Control (Blood)	1	G128
307	CASSLSGAGNTIYF	TRBV27	1	P4	Parkinson (Blood)	1	G129
308	CASSLSGLGNTIYF	TRBV27	1	HC9	Healthy Control (CSF)	1	G129
309	CASSLSGSGNTIYF	TRBV27	1	P1	Parkinson (Blood)	1	G129
310	CASSITGGNTEAFF	TRBV5-1	1	N7	Healthy Control (Blood)	1	G130
311	CASSQTGGNTEAFF	TRBV5-1	1	HC9	Healthy Control (CSF)	1	G130
312	CASSATGGNTEAFF	TRBV5-1	1	P5	Parkinson (Blood)	1	G130
313	CASSFYGGELFF	TRBV7-2	1	N5	Healthy Control (Blood)	1	G132
314	CASSFFGGELFF	TRBV7-2	3	P8	Parkinson (Blood)	3	G132
315	CASSLGTASYEQYF	TRBV5-1	1	P8	Parkinson (Blood)	1	G133
316	CASSLGTSSYEQYF	TRBV5-1	1	P5	Parkinson (Blood)	1	G133
317	CASSLGTRSYEQYF	TRBV5-1	1	N1	Healthy Control (Blood)	1	G133
318	CASSLGDGNTEAFF	TRBV5-1	1	N8	Healthy Control (Blood)	1	G134
319	CASSLGQGPTEAFF	TRBV5-1	1	P1	Parkinson (Blood)	1	G134
320	CASSLGAGTTEAFF	TRBV5-1	1	P8	Parkinson (Blood)	1	G134
321	CASSLGQGTTEAFF	TRBV5-1	1	P1	Parkinson (Blood)	1	G134
322	CASSLGQGNTEAFF	TRBV5-1	1	N4	Healthy Control (Blood)	1	G134
323	CASSLGQSGTEAFF	TRBV5-1	1	P8	Parkinson (Blood)	1	G134
324	CASSLGQGDTEAFF	TRBV5-1	1	P2	Parkinson (Blood)	1	G134
325	CASSLGQANTEAFF	TRBV5-1	1	N1	Healthy Control (Blood)	1	G134
326	CASSLGQSNTEAFF	TRBV5-1	1	N8	Healthy Control (Blood)	1	G134
327	CASSLGQRNTEAFF	TRBV5-1	1	HC3	Healthy Control (CSF)	1	G134
328	CASSEAFGGYGYTF	TRBV2	1	N8	Healthy Control (Blood)	1	G136
329	CASSEAWGGYGYTF	TRBV2	1	N3	Healthy Control (Blood)	1	G136
330	CASSLDYQPQHF	TRBV7-9	1	P8	Parkinson (Blood)	1	G137
331	CASSLNYQPQHF	TRBV7-9	1	P7	Parkinson (Blood)	1	G137
332	CASSYVGLGEQYF	TRBV6-2	1	N2	Healthy Control (Blood)	1	G138
333	CASSYLGLGEQYF	TRBV6-2	1	N3	Healthy Control (Blood)	1	G138
334	CASSLTGGDEQYF	TRBV5-4	1	P4	Parkinson (Blood)	1	G139
335	CASSLAGGDEQYF	TRBV5-4	1	P7	Parkinson (Blood)	1	G139
336	CAISESRSTDTQYF	TRBV10-3	1	P2	Parkinson (Blood)	1	G140
337	CAISESRNTDTQYF	TRBV10-3	1	N2	Healthy Control (Blood)	1	G140
338	CAISESASTDTQYF	TRBV10-3	1	HC4	Healthy Control (CSF)	1	G140
339	CAISESSNTDTQYF	TRBV10-3	1	N3	Healthy Control (Blood)	1	G140
340	CAISERRNTDTQYF	TRBV10-3	5	P8	Parkinson (Blood)	5	G140
341	CASRHRGLNTEAFF	TRBV2	2	N8	Healthy Control (Blood)	1	G141
342	CASRHRGLNTEAFF	TRBV2	2	P7	Parkinson (Blood)	1	G141
343	CASRYRGMNTEAFF	TRBV2	1	N7	Healthy Control (Blood)	1	G141
344	CASSDGTGGADTQYF	TRBV6-4	1	P5	Parkinson (Blood)	1	G142
345	CASSDGTSGADTQYF	TRBV6-4	1	N5	Healthy Control (Blood)	1	G142
346	CASSLDGGRETQYF	TRBV5-1	1	HC1	Healthy Control (CSF)	1	G144
347	CASSLESGKETQYF	TRBV5-1	1	N5	Healthy Control (Blood)	1	G144
348	CASSLEGGKETQYF	TRBV5-1	1	P8	Parkinson (Blood)	1	G144
349	CASSLESGRETQYF	TRBV5-1	1	P2	Parkinson (Blood)	1	G144
350	CASSPTGTTYEQYF	TRBV18	1	HC1	Healthy Control (CSF)	1	G146
351	CASSPPGTSYEQYF	TRBV18	1	P3	Parkinson (Blood)	1	G146
352	CASSPPGTTYEQYF	TRBV18	1	N2	Healthy Control (Blood)	1	G146
353	CASSPPGASYEQYF	TRBV18	1	P6	Parkinson (Blood)	1	G146
354	CASSYDRAGNTIYF	TRBV6-5	1	N7	Healthy Control (Blood)	1	G147
355	CASSYDTAGNTIYF	TRBV6-5	1	P8	Parkinson (Blood)	1	G147
356	CASSLEADRGHEQYF	TRBV5-1	1	N3	Healthy Control (Blood)	1	G148
357	CASSLEGDRGHEQYF	TRBV5-1	1	N3	Healthy Control (Blood)	1	G148
358	CASSLRGNTIYF	TRBV11-2	1	N2	Healthy Control (Blood)	1	G149
359	CASSLSGNTIYF	TRBV11-2	2	P1	Parkinson (Blood)	1	G149
360	CASSLSGNTIYF	TRBV11-2	2	P8	Parkinson (Blood)	1	G149
361	CASSLEGNTIYF	TRBV11-2	1	N3	Healthy Control (Blood)	1	G149
362	CASSSINTEAFF	TRBV27	1	HC8	Healthy Control (CSF)	1	G150
363	CASSSLNTEAFF	TRBV27	1	HC4	Healthy Control (CSF)	1	G150
364	CASSLGTSGEQFF	TRBV5-1	1	N2	Healthy Control (Blood)	1	G152
365	CASSLGTSNEQFF	TRBV5-1	1	HC1	Healthy Control (CSF)	1	G152
366	CASSLGTSNEQFF	TRBV11-2	1	P6	Parkinson (Blood)	1	G153
367	CASSLGTGNEQFF	TRBV11-2	1	PD6	Parkinson (CSF)	1	G153
368	CASSLGESGNEQFF	TRBV5-1	1	N6	Healthy Control (Blood)	1	G154
369	CASSLGQAGNEQFF	TRBV5-1	1	P2	Parkinson (Blood)	1	G154
370	CASSLITEAFF	TRBV7-9	1	P1	Parkinson (Blood)	1	G155
371	CASSVVTEAFF	TRBV7-9	1	N4	Healthy Control (Blood)	1	G155
372	CASSLVTEAFF	TRBV7-9	2	N1	Healthy Control (Blood)	2	G155
373	CASSLDAGGYNEQFF	TRBV7-2	1	P7	Parkinson (Blood)	1	G156
374	CASSLEAGGFNEQFF	TRBV7-2	1	P7	Parkinson (Blood)	1	G156
375	CASSLEGGGYNEQFF	TRBV7-2	1	N7	Healthy Control (Blood)	1	G156
376	CAISETGNTEAFF	TRBV10-3	1	P8	Parkinson (Blood)	1	G161
377	CAISEGGNTEAFF	TRBV10-3	1	P2	Parkinson (Blood)	1	G161
378	CAISESGNTEAFF	TRBV10-3	1	N7	Healthy Control (Blood)	1	G161
379	CASSYTPYEQFF	TRBV6-2	1	N7	Healthy Control (Blood)	1	G162
380	CASSYSPYEQYF	TRBV6-2	1	N2	Healthy Control (Blood)	1	G162
381	CASSSGTRYGYTF	TRBV27	1	P7	Parkinson (Blood)	1	G163
382	CASSAGTRYGYTF	TRBV27	1	PD6	Parkinson (CSF)	1	G163
383	CASSLSRETQYF	TRBV11-3	1	N5	Healthy Control (Blood)	1	G164
384	CASSLERETQYF	TRBV11-3	1	P2	Parkinson (Blood)	1	G164
385	CASSGTANYGYTF	TRBV2	1	P4	Parkinson (Blood)	1	G165
386	CASSGTGNYGYTF	TRBV2	1	N7	Healthy Control (Blood)	1	G165
387	CASSGTGRYGYTF	TRBV2	1	N8	Healthy Control (Blood)	1	G165
388	CASSLSRETQYF	TRBV7-2	1	N8	Healthy Control (Blood)	1	G166
389	CASSLSRDTQYF	TRBV7-2	4	N8	Healthy Control (Blood)	1	G166
390	CASSLSRDTQYF	TRBV7-2	4	P5	Parkinson (Blood)	3	G166
391	CASSLGLAGETQYF	TRBV7-9	1	N8	Healthy Control (Blood)	1	G167
392	CASSLALAGETQYF	TRBV7-9	1	HC3	Healthy Control (CSF)	1	G167
393	CASSFRKNYGYTF	TRBV28	1	P2	Parkinson (Blood)	1	G168
394	CASSFRENYGYTF	TRBV28	1	P6	Parkinson (Blood)	1	G168
395	CASSLSGLSYEQYF	TRBV28	1	N3	Healthy Control (Blood)	1	G170
396	CASSLAGLSYEQYF	TRBV28	1	P6	Parkinson (Blood)	1	G170
397	CASSLVGGQETQYF	TRBV5-1	1	P3	Parkinson (Blood)	1	G171
398	CASSLFGGRETQYF	TRBV5-1	1	N1	Healthy Control (Blood)	1	G171
399	CASSLAGGQETQYF	TRBV5-1	1	N2	Healthy Control (Blood)	1	G171
400	CAWSVGSGANVLTF	TRBV30	1	P8	Parkinson (Blood)	1	G173
401	CAWSLGSGANVLTF	TRBV30	1	P1	Parkinson (Blood)	1	G173
402	CAIRGDNQPQHF	TRBV10-3	1	HC4	Healthy Control (CSF)	1	G174
403	CAIRADNQPQHF	TRBV10-3	1	HC4	Healthy Control (CSF)	1	G174
404	CASTPRGANTEAFF	TRBV3-1	1	N2	Healthy Control (Blood)	1	G175
405	CASSPRGANTEAFF	TRBV3-1	2	P8	Parkinson (Blood)	2	G175
406	CASSLGSSYEQYF	TRBV5-1	1	N5	Healthy Control (Blood)	1	G177
407	CASSLGSTYEQYF	TRBV5-1	1	N2	Healthy Control (Blood)	1	G177
408	CASSLGQGYEQFF	TRBV5-1	1	N1	Healthy Control (Blood)	1	G177
409	CASSLGQSYEQYF	TRBV5-1	1	N6	Healthy Control (Blood)	1	G177
410	CASSLGGSYEQYF	TRBV5-1	2	N1	Healthy Control (Blood)	1	G177
411	CASSLGGSYEQYF	TRBV5-1	2	N5	Healthy Control (Blood)	1	G177
412	CASSFGQGYEQYF	TRBV5-1	1	P4	Parkinson (Blood)	1	G177
413	CASSIGQGYEQYF	TRBV5-1	3	N2	Healthy Control (Blood)	3	G177
414	CASSLGQAYEQYF	TRBV5-1	2	N2	Healthy Control (Blood)	1	G177
415	CASSLGQAYEQYF	TRBV5-1	2	P5	Parkinson (Blood)	1	G177
416	CASSLAQAYEQYF	TRBV5-1	1	N3	Healthy Control (Blood)	1	G177
417	CASSLGTAYEQYF	TRBV5-1	1	P6	Parkinson (Blood)	1	G177
418	CASSLGQGYEQYF	TRBV5-1	2	P4	Parkinson (Blood)	1	G177
419	CASSLGQGYEQYF	TRBV5-1	2	P8	Parkinson (Blood)	1	G177
420	CASSLAGTYEQYF	TRBV5-1	1	P6	Parkinson (Blood)	1	G177
421	CASSLGTTYEQYF	TRBV5-1	1	P8	Parkinson (Blood)	1	G177
422	CASSLGQNYEQYF	TRBV5-1	1	P8	Parkinson (Blood)	1	G177
423	CASSLAEAYEQYF	TRBV5-1	1	P4	Parkinson (Blood)	1	G177
424	CASSYVRTGGGYGYTF	TRBV6-5	2	N8	Healthy Control (Blood)	1	G178
425	CASSYVRTGGGYGYTF	TRBV6-5	2	N1	Healthy Control (Blood)	1	G178
426	CASSYSRTGGGYGYTF	TRBV6-5	1	P6	Parkinson (Blood)	1	G178
427	CASSYLRTGGGYGYTF	TRBV6-5	1	N8	Healthy Control (Blood)	1	G178
428	CASSQERAGGLTGELFF	TRBV4-1	1	P8	Parkinson (Blood)	1	G180
429	CASSQERAGGSTGELFF	TRBV4-1	1	P7	Parkinson (Blood)	1	G180
430	CASSLAAGRADTQYF	TRBV5-1	1	N2	Healthy Control (Blood)	1	G181
431	CASSLVAGRADTQYF	TRBV5-1	2	P8	Parkinson (Blood)	2	G181
432	CASQLRGNSYEQYF	TRBV19	1	N2	Healthy Control (Blood)	1	G182
433	CASQLRGGSYEQYF	TRBV19	1	P5	Parkinson (Blood)	1	G182
434	CASSQGGRANYGYTF	TRBV3-1	1	N5	Healthy Control (Blood)	1	G183
435	CASSQGGRSNYGYTF	TRBV3-1	1	N7	Healthy Control (Blood)	1	G183
436	CASSQVTGEQFF	TRBV3-1	1	HC8	Healthy Control (CSF)	1	G185
437	CASSQGTGEQFF	TRBV3-1	1	N2	Healthy Control (Blood)	1	G185
438	CASSQVVGEQYF	TRBV3-1	1	N5	Healthy Control (Blood)	1	G185
439	CASSQATGEQYF	TRBV3-1	1	P1	Parkinson (Blood)	1	G185
440	CASSPARGEETQYF	TRBV18	1	P5	Parkinson (Blood)	1	G186
441	CASSPATGEETQYF	TRBV18	1	N6	Healthy Control (Blood)	1	G186
442	CASSPSGRGSNTEAFF	TRBV18	1	P6	Parkinson (Blood)	1	G189
443	CASSPRGRGSNTEAFF	TRBV18	1	N1	Healthy Control (Blood)	1	G189
444	CASSPRGTGSNTEAFF	TRBV18	4	N1	Healthy Control (Blood)	4	G189
445	CASSLGLGTDTQYF	TRBV7-3	2	P1	Parkinson (Blood)	1	G191
446	CASSLGLGTDTQYF	TRBV7-3	2	P5	Parkinson (Blood)	1	G191
447	CASSLGLATDTQYF	TRBV7-3	1	P8	Parkinson (Blood)	1	G191
448	CASSLGFDTDTQYF	TRBV5-1	4	N3	Healthy Control (Blood)	4	G192
449	CASSLGLATDTQYF	TRBV5-1	1	N1	Healthy Control (Blood)	1	G192
450	CASSLGLDTDTQYF	TRBV5-1	1	P2	Parkinson (Blood)	1	G192
451	CASSFGLATDTQYF	TRBV5-1	1	P7	Parkinson (Blood)	1	G192
452	CASSLGLSTDTQYF	TRBV5-1	1	P1	Parkinson (Blood)	1	G192
453	CASSPDRGTDTQYF	TRBV18	1	P6	Parkinson (Blood)	1	G193
454	CASSPDRGSETQYF	TRBV18	1	P3	Parkinson (Blood)	1	G193
455	CASSLGNTEAFF	TRBV12-3	1	N8	Healthy Control (Blood)	1	G194
456	CASSLGRTEAFF	TRBV12-3	1	P3	Parkinson (Blood)	1	G194
457	CSVGTGGTNEKLFF	TRBV29-1	4	N8	Healthy Control (Blood)	3	G195
458	CSVGTGGTNEKLFF	TRBV29-1	4	HC1	Healthy Control (CSF)	1	G195
459	CSVGAGGTNEKLFF	TRBV29-1	3	N6	Healthy Control (Blood)	3	G195
460	CASSVARGTDTQYF	TRBV9	1	N5	Healthy Control (Blood)	1	G196
461	CASSVDRGADTQYF	TRBV9	1	HC1	Healthy Control (CSF)	1	G196
462	CASSVGRSTDTQYF	TRBV9	1	P1	Parkinson (Blood)	1	G196
463	CASSVERGTDTQYF	TRBV9	1	N3	Healthy Control (Blood)	1	G196
464	CASSVDRSTDTQYF	TRBV9	1	P8	Parkinson (Blood)	1	G196
465	CASSLGQGTYEQYF	TRBV11-2	1	N1	Healthy Control (Blood)	1	G198
466	CASSLGQGVYEQYF	TRBV11-2	1	N6	Healthy Control (Blood)	1	G198
467	CASSSGTGGLNTEAFF	TRBV7-2	1	N7	Healthy Control (Blood)	1	G199
468	CASSSGTGGLGTEAFF	TRBV7-2	1	P3	Parkinson (Blood)	1	G199
469	CASSQETGGYEQFF	TRBV4-3	1	N2	Healthy Control (Blood)	1	G201
470	CASSQDTGGYEQYF	TRBV4-3	1	P3	Parkinson (Blood)	1	G201
471	CASSEASGGADTQYF	TRBV6-1	2	P5	Parkinson (Blood)	2	G202
472	CASSETSGGADTQYF	TRBV6-1	2	P5	Parkinson (Blood)	2	G202
473	CASSEASGGQETQYF	TRBV6-1	1	P5	Parkinson (Blood)	1	G202
474	CASSEASGGAETQYF	TRBV6-1	1	P5	Parkinson (Blood)	1	G202
475	CASSQSSGGQETQYF	TRBV6-1	1	N8	Healthy Control (Blood)	1	G202
476	CASSEASGGADEQYF	TRBV6-1	4	P2	Parkinson (Blood)	4	G202
477	CASSSTGSSYNEQFF	TRBV5-5	1	P8	Parkinson (Blood)	1	G204
478	CASSSVGSSYNEQFF	TRBV5-5	1	P2	Parkinson (Blood)	1	G204
479	CASSSDGSSYNEQFF	TRBV5-5	1	N6	Healthy Control (Blood)	1	G204
480	CASSVGGYTEAFF	TRBV9	1	N7	Healthy Control (Blood)	1	G205
481	CASSVAGYTEAFF	TRBV9	1	N1	Healthy Control (Blood)	1	G205
482	CASSFLGESTDTQYF	TRBV28	1	N6	Healthy Control (Blood)	1	G206
483	CASSFLGTSTDTQYF	TRBV28	1	N5	Healthy Control (Blood)	1	G206
484	CSAREGLANEKLFF	TRBV20-1	1	N3	Healthy Control (Blood)	1	G207
485	CSAREGFANEKLFF	TRBV20-1	1	N8	Healthy Control (Blood)	1	G207
486	CASSSGQGANNEQFF	TRBV7-6	1	N8	Healthy Control (Blood)	1	G208
487	CASSSGQGASNEQYF	TRBV7-6	1	P6	Parkinson (Blood)	1	G208
488	CASSLGSGEGQPQHF	TRBV5-4	1	P4	Parkinson (Blood)	1	G209
489	CASSLGTGDGQPQHF	TRBV5-4	1	P1	Parkinson (Blood)	1	G209
490	CASSLAGGPGEQFF	TRBV12-4	1	P1	Parkinson (Blood)	1	G210
491	CASSLGGGPGEQFF	TRBV12-4	1	PD6	Parkinson (CSF)	1	G210
492	CAIRGDTGELFF	TRBV10-3	1	N5	Healthy Control (Blood)	1	G212
493	CAIEGDTGELFF	TRBV10-3	1	P7	Parkinson (Blood)	1	G212
494	CASSPQGQNTGELFF	TRBV18	1	P8	Parkinson (Blood)	1	G213
495	CASSPQGQGTGELFF	TRBV18	1	N5	Healthy Control (Blood)	1	G213
496	CASSLGGVGAYEQYF	TRBV5-1	1	P6	Parkinson (Blood)	1	G215
497	CASSLGGTGAYEQYF	TRBV5-1	1	N2	Healthy Control (Blood)	1	G215
498	CASSYNRGGTEAFF	TRBV5-1	1	P6	Parkinson (Blood)	1	G217
499	CASSLERGGTEAFF	TRBV5-1	1	PD6	Parkinson (CSF)	1	G217
500	CASSLNRGGTEAFF	TRBV5-1	1	P2	Parkinson (Blood)	1	G217
501	CASSLEQGGTEAFF	TRBV5-1	1	N5	Healthy Control (Blood)	1	G217
502	CASSLEAGGTEAFF	TRBV5-1	1	N2	Healthy Control (Blood)	1	G217
503	CASSRTFGSGNTIYF	TRBV27	1	P5	Parkinson (Blood)	1	G218
504	CASSRIFGSGNTIYF	TRBV27	1	N1	Healthy Control (Blood)	1	G218
505	CASSQGVQSYEQYF	TRBV4-1	1	P8	Parkinson (Blood)	1	G219
506	CASSQGTQSYEQYF	TRBV4-1	1	P4	Parkinson (Blood)	1	G219
507	CASSLGRLAGTDTQYF	TRBV7-6	1	N3	Healthy Control (Blood)	1	G220
508	CASSLGRLAGVETQYF	TRBV7-6	1	N2	Healthy Control (Blood)	1	G220
509	CASSLERGSSYEQYF	TRBV7-8	1	P1	Parkinson (Blood)	1	G221
510	CASSLERGSGYEQYF	TRBV7-8	1	P4	Parkinson (Blood)	1	G221
511	CASSSTGTGNTIYF	TRBV6-5	1	N5	Healthy Control (Blood)	1	G222
512	CASSSTGAGNTIYF	TRBV6-5	1	N8	Healthy Control (Blood)	1	G222
513	CSAVTRRETQYF	TRBV20-1	1	P5	Parkinson (Blood)	1	G223
514	CSALTRRETQYF	TRBV20-1	1	P3	Parkinson (Blood)	1	G223
515	CASSPTSYEQYF	TRBV18	2	N5	Healthy Control (Blood)	1	G224
516	CASSPTSYEQYF	TRBV18	2	P6	Parkinson (Blood)	1	G224
517	CASSPTDYEQYF	TRBV18	1	HC3	Healthy Control (CSF)	1	G224
518	CSVEGGATYEQYF	TRBV29-1	57	P2	Parkinson (Blood)	57	G225
519	CSVEGGSSYEQYF	TRBV29-1	6	P2	Parkinson (Blood)	6	G225
520	CSVEGGASYEQYF	TRBV29-1	1	N7	Healthy Control (Blood)	1	G225
521	CASSGRGNNEQFF	TRBV2	1	N2	Healthy Control (Blood)	1	G227
522	CASSGQGNNEQFF	TRBV2	1	P2	Parkinson (Blood)	1	G227
523	CASSLRGGAYEQYF	TRBV27	1	P1	Parkinson (Blood)	1	G228
524	CASSLAGGPYEQYF	TRBV27	1	P2	Parkinson (Blood)	1	G228
525	CASSLRGGPYEQYF	TRBV27	1	N4	Healthy Control (Blood)	1	G228
526	CASSLDGATDTQYF	TRBV5-1	1	P6	Parkinson (Blood)	1	G229
527	CASSLDGETDTQYF	TRBV5-1	1	N5	Healthy Control (Blood)	1	G229
528	CASSLAGGRQETQYF	TRBV28	1	N2	Healthy Control (Blood)	1	G230
529	CASSLSGGREETQYF	TRBV28	1	N3	Healthy Control (Blood)	1	G230
530	CASSPGDRSTEAFF	TRBV5-4	1	P7	Parkinson (Blood)	1	G231
531	CASSPGDRHTEAFF	TRBV5-4	1	P7	Parkinson (Blood)	1	G231
532	CAISESGSQETQYF	TRBV10-3	1	N1	Healthy Control (Blood)	1	G232
533	CAISESGGQETQYF	TRBV10-3	1	N5	Healthy Control (Blood)	1	G232
534	CAISESGRQETQYF	TRBV10-3	1	P7	Parkinson (Blood)	1	G232
535	CASSLLASSYEQYF	TRBV7-2	1	N3	Healthy Control (Blood)	1	G233
536	CASSLIAASYEQYF	TRBV7-2	1	N2	Healthy Control (Blood)	1	G233
537	CASSLLAGAYEQYF	TRBV7-2	1	N6	Healthy Control (Blood)	1	G233
538	CASSLAGASYEQYF	TRBV7-2	1	N7	Healthy Control (Blood)	1	G233
539	CASSLIGASYEQYF	TRBV7-2	139	P7	Parkinson (Blood)	139	G233
540	CASSLLAGSYEQYF	TRBV7-2	1	N1	Healthy Control (Blood)	1	G233
541	CASSLLAGPYEQYF	TRBV7-2	2	N7	Healthy Control (Blood)	1	G233
542	CASSLLAGPYEQYF	TRBV7-2	2	N5	Healthy Control (Blood)	1	G233
543	CASSSLAGGTDTQYF	TRBV6-1	1	N5	Healthy Control (Blood)	1	G234
544	CASSELAGGTDTQYF	TRBV6-1	3	N7	Healthy Control (Blood)	3	G234
545	CASSEIAGGTDTQYF	TRBV6-1	1	N8	Healthy Control (Blood)	1	G234
546	CASSELAGGPDTQYF	TRBV6-1	2	P5	Parkinson (Blood)	2	G234
547	CASSLDVGELFF	TRBV5-4	1	N1	Healthy Control (Blood)	1	G235
548	CASSLGAGELFF	TRBV5-4	1	P8	Parkinson (Blood)	1	G235
549	CASSLSVGELFF	TRBV5-4	1	N2	Healthy Control (Blood)	1	G235
550	CASSLSAGELFF	TRBV5-4	2	PD5	Parkinson (CSF)	2	G235
551	CASSLATSYEQYF	TRBV5-1	1	N2	Healthy Control (Blood)	1	G237
552	CASSLTTSYEQYF	TRBV5-1	1	P4	Parkinson (Blood)	1	G237
553	CASSYSGQQETQYF	TRBV6-5	1	N4	Healthy Control (Blood)	1	G238
554	CASSYSGAQETQYF	TRBV6-5	1	HC4	Healthy Control (CSF)	1	G238
555	CASSRGGNTEAFF	TRBV18	1	HC2	Healthy Control (CSF)	1	G239
556	CASSEGGNTEAFF	TRBV18	1	N2	Healthy Control (Blood)	1	G239
557	CASSRGANTEAFF	TRBV18	1	P6	Parkinson (Blood)	1	G239
558	CASSIGTVNTEAFF	TRBV5-1	1	P2	Parkinson (Blood)	1	G240
559	CASSLGTTNTEAFF	TRBV5-1	2	N8	Healthy Control (Blood)	2	G240
560	CASSLGTLNTEAFF	TRBV5-1	1	N4	Healthy Control (Blood)	1	G240
561	CASSLGTVNTEAFF	TRBV5-1	1	N1	Healthy Control (Blood)	1	G240
562	CASSPPLGGNEKLFF	TRBV7-9	1	P6	Parkinson (Blood)	1	G241
563	CASSPPTGGNEKLFF	TRBV7-9	16	P7	Parkinson (Blood)	16	G241
564	CASSLRGYGGANVLTF	TRBV28	1	N3	Healthy Control (Blood)	1	G243
565	CASSLRGLGGANVLTF	TRBV28	1	P5	Parkinson (Blood)	1	G243
566	CASSRSYEQYF	TRBV12-4	2	N3	Healthy Control (Blood)	2	G244
567	CASSRTYEQYF	TRBV12-4	1	N2	Healthy Control (Blood)	1	G244
568	CASSRGTGNEQYF	TRBV3-1	1	HC3	Healthy Control (CSF)	1	G245
569	CASSQGTGNEQFF	TRBV3-1	1	N5	Healthy Control (Blood)	1	G245
570	CASSPGQGIYGYTF	TRBV7-9	1	P5	Parkinson (Blood)	1	G246
571	CASSPGQGAYGYTF	TRBV7-9	1	N8	Healthy Control (Blood)	1	G246
572	CASSWASGTYEQYF	TRBV28	1	N5	Healthy Control (Blood)	1	G247
573	CASSWASGEYEQYF	TRBV28	1	N5	Healthy Control (Blood)	1	G247
574	CASSFLAGGPNEQYF	TRBV11-2	1	HC4	Healthy Control (CSF)	1	G248
575	CASSFLAGGPREQFF	TRBV11-2	1	P1	Parkinson (Blood)	1	G248
576	CASSFLAGGYNEQFF	TRBV11-2	3	P8	Parkinson (Blood)	3	G248
577	CASSFLAGGQNEQFF	TRBV11-2	2	P8	Parkinson (Blood)	2	G248
578	CASSPPNTDTQYF	TRBV18	1	N8	Healthy Control (Blood)	1	G250
579	CASSPPSTDTQYF	TRBV18	2	N2	Healthy Control (Blood)	1	G250
580	CASSPPSTDTQYF	TRBV18	2	HC2	Healthy Control (CSF)	1	G250
581	CASSPPGTDTQYF	TRBV18	2	P3	Parkinson (Blood)	1	G250
582	CASSPPGTDTQYF	TRBV18	2	P8	Parkinson (Blood)	1	G250
583	CASSQDRDNTEAFF	TRBV6-5	1	N8	Healthy Control (Blood)	1	G251
584	CASSRDRDNTEAFF	TRBV6-5	1	P1	Parkinson (Blood)	1	G251
585	CASSLEGNQPQHF	TRBV5-1	1	N7	Healthy Control (Blood)	1	G252
586	CASSFEGDQPQHF	TRBV5-1	1	PD6	Parkinson (CSF)	1	G252
587	CASSLDGNQPQHF	TRBV5-1	1	P2	Parkinson (Blood)	1	G252
588	CASSLQGEQPQHF	TRBV5-1	1	P2	Parkinson (Blood)	1	G252
589	CASSLDSNQPQHF	TRBV5-1	2	N6	Healthy Control (Blood)	1	G252
590	CASSLDSNQPQHF	TRBV5-1	2	P4	Parkinson (Blood)	1	G252
591	CAWSVLDYNEQFF	TRBV30	1	N5	Healthy Control (Blood)	1	G253
592	CAWSVLSYNEQFF	TRBV30	2	P2	Parkinson (Blood)	2	G253
593	CASSLRGNQPQHF	TRBV12-3	1	N5	Healthy Control (Blood)	1	G255
594	CASSLEGNQPQHF	TRBV12-3	1	P1	Parkinson (Blood)	1	G255
595	CSARTGHEQYF	TRBV20-1	1	N2	Healthy Control (Blood)	1	G256
596	CSARTGYEQYF	TRBV20-1	1	N2	Healthy Control (Blood)	1	G256
597	CSARTGYEQFF	TRBV20-1	1	P3	Parkinson (Blood)	1	G256
598	CASSYKGGTYEQYF	TRBV6-2	1	N4	Healthy Control (Blood)	1	G258
599	CASSYRGGTYEQYF	TRBV6-2	1	N8	Healthy Control (Blood)	1	G258
600	CASSPRADTQYF	TRBV18	1	P8	Parkinson (Blood)	1	G259
601	CASSPRTDTQYF	TRBV18	1	P3	Parkinson (Blood)	1	G259
602	CASSIGIQETQYF	TRBV11-2	1	N6	Healthy Control (Blood)	1	G260
603	CASSLGIQETQYF	TRBV11-2	1	N1	Healthy Control (Blood)	1	G260
604	CASSVRVGSYEQYF	TRBV9	1	P2	Parkinson (Blood)	1	G262
605	CASSVEVGSYEQYF	TRBV9	1	N6	Healthy Control (Blood)	1	G262
606	CASSNSGANVLTF	TRBV28	1	N3	Healthy Control (Blood)	1	G263
607	CASSDSGANVLTF	TRBV28	1	HC4	Healthy Control (CSF)	1	G263
608	CASSVGGNEQFF	TRBV9	2	N2	Healthy Control (Blood)	1	G265
609	CASSVGGNEQFF	TRBV9	2	P4	Parkinson (Blood)	1	G265
610	CASSVGGDEQYF	TRBV9	1	N4	Healthy Control (Blood)	1	G265
611	CASSVGGNEQYF	TRBV9	1	N1	Healthy Control (Blood)	1	G265
612	CSARDGDYGYTF	TRBV20-1	1	N3	Healthy Control (Blood)	1	G266
613	CSAREGDYGYTF	TRBV20-1	1	N6	Healthy Control (Blood)	1	G266
614	CASSLDRETQYF	TRBV11-2	1	N1	Healthy Control (Blood)	1	G267
615	CASSLDQETQYF	TRBV11-2	1	PD6	Parkinson (CSF)	1	G267
616	CASSLSAASTDTQYF	TRBV5-4	1	N5	Healthy Control (Blood)	1	G268
617	CASSFSAASTDTQYF	TRBV5-4	1	N2	Healthy Control (Blood)	1	G268
618	CASSKTGNQPQHF	TRBV19	1	P5	Parkinson (Blood)	1	G269
619	CASSKTSNQPQHF	TRBV19	1	P2	Parkinson (Blood)	1	G269
620	CASSLGGLTQETQYF	TRBV7-2	3	P5	Parkinson (Blood)	3	G270
621	CASSLGGLLQETQYF	TRBV7-2	12	P4	Parkinson (Blood)	12	G270
622	CASSLGGLFQETQYF	TRBV7-2	1	HC3	Healthy Control (CSF)	1	G270
623	CASSTGGGTEAFF	TRBV7-3	1	P6	Parkinson (Blood)	1	G271
624	CASSTGGNTEAFF	TRBV7-3	1	P5	Parkinson (Blood)	1	G271
625	CASSVGGAAGNTIYF	TRBV9	1	N8	Healthy Control (Blood)	1	G272
626	CASSVGGASGNTIYF	TRBV9	1	N1	Healthy Control (Blood)	1	G272
627	CASRTSGGGYEQYF	TRBV7-2	1	N3	Healthy Control (Blood)	1	G273
628	CASRTSGGSYEQYF	TRBV7-2	1	P2	Parkinson (Blood)	1	G273
629	CASSFGTTQETQYF	TRBV5-1	1	N1	Healthy Control (Blood)	1	G274
630	CASSFGTNQETQYF	TRBV5-1	1	N7	Healthy Control (Blood)	1	G274
631	CASSLGGLAEETQYF	TRBV19	1	HC8	Healthy Control (CSF)	1	G275
632	CASSIGGLAQETQYF	TRBV19	1	P7	Parkinson (Blood)	1	G275
633	CAISEPGANTEAFF	TRBV10-3	1	P2	Parkinson (Blood)	1	G276
634	CAISEPGGNTEAFF	TRBV10-3	1	HC4	Healthy Control (CSF)	1	G276
635	CSATGLAGRNEQFF	TRBV20-1	1	N5	Healthy Control (Blood)	1	G277
636	CSAPGLAGRNEQFF	TRBV20-1	1	N5	Healthy Control (Blood)	1	G277
637	CASSQDLGRNTEAFF	TRBV4-2	1	N5	Healthy Control (Blood)	1	G278
638	CASSQDFGRNTEAFF	TRBV4-2	1	N5	Healthy Control (Blood)	1	G278
639	CASSPPGNQETQYF	TRBV18	1	N6	Healthy Control (Blood)	1	G280
640	CASSPPGSQETQYF	TRBV18	1	HC3	Healthy Control (CSF)	1	G280
641	CATSDSGTYEQYF	TRBV24-1	1	P5	Parkinson (Blood)	1	G281
642	CATSDSGSYEQYF	TRBV24-1	1	P2	Parkinson (Blood)	1	G281
643	CASSLSGTHEKLFF	TRBV5-1	1	P1	Parkinson (Blood)	1	G282
644	CASSLSATNEKLFF	TRBV5-1	1	P3	Parkinson (Blood)	1	G282
645	CASSLTATNEKLFF	TRBV5-1	1	P8	Parkinson (Blood)	1	G282
646	CASSLSGTNEKLFF	TRBV5-1	1	N7	Healthy Control (Blood)	1	G282
647	CASSLGAAGELFF	TRBV7-3	2	N1	Healthy Control (Blood)	2	G283
648	CASSLGATGELFF	TRBV7-3	1	P1	Parkinson (Blood)	1	G283
649	CASSLGGTGELFF	TRBV7-3	2	N1	Healthy Control (Blood)	1	G283
650	CASSLGGTGELFF	TRBV7-3	2	P4	Parkinson (Blood)	1	G283
651	CASSLAGTGELFF	TRBV5-1	1	N6	Healthy Control (Blood)	1	G284
652	CASSLARTGELFF	TRBV5-1	1	N1	Healthy Control (Blood)	1	G284
653	CASSLGGTGELFF	TRBV5-1	1	P4	Parkinson (Blood)	1	G284
654	CASSLAQTGELFF	TRBV5-1	1	N2	Healthy Control (Blood)	1	G284
655	CASSLASTGELFF	TRBV5-1	1	P4	Parkinson (Blood)	1	G284
656	CASSVVGAGEQFF	TRBV9	1	P8	Parkinson (Blood)	1	G286
657	CASSVVGGNEQFF	TRBV9	1	PD5	Parkinson (CSF)	1	G286
658	CASSVVAGNEQFF	TRBV9	1	N4	Healthy Control (Blood)	1	G286
659	CASSVVGGGEQFF	TRBV9	1	N5	Healthy Control (Blood)	1	G286
660	CASSDRVTGELFF	TRBV6-4	1	PD5	Parkinson (CSF)	1	G289
661	CASSDRATGELFF	TRBV6-4	1	P8	Parkinson (Blood)	1	G289
662	CASSLGAGNTIYF	TRBV7-8	1	N2	Healthy Control (Blood)	1	G290
663	CASSLSAGNTIYF	TRBV7-8	1	P1	Parkinson (Blood)	1	G290
664	CASRQLAGGTGELFF	TRBV2	1	N6	Healthy Control (Blood)	1	G291
665	CASRALAGGTGELFF	TRBV2	1	N3	Healthy Control (Blood)	1	G291
666	CSARLAGGYEQYF	TRBV20-1	1	N2	Healthy Control (Blood)	1	G292
667	CSARLAGAYEQYF	TRBV20-1	1	P4	Parkinson (Blood)	1	G292
668	CASSLGGGYGYTF	TRBV27	1	N2	Healthy Control (Blood)	1	G293
669	CASSLGGNYGYTF	TRBV27	1	HC4	Healthy Control (CSF)	1	G293
670	CASSLGAGYGYTF	TRBV27	1	N8	Healthy Control (Blood)	1	G293
671	CASSLTASTDTQYF	TRBV7-3	1	N5	Healthy Control (Blood)	1	G294
672	CASSLTGSTDTQYF	TRBV7-3	1	P6	Parkinson (Blood)	1	G294
673	CASSLRGSTDTQYF	TRBV7-3	1	HC8	Healthy Control (CSF)	1	G294
674	CASSPGRETQYF	TRBV18	1	N5	Healthy Control (Blood)	1	G295
675	CASSPGQETQYF	TRBV18	3	N1	Healthy Control (Blood)	1	G295
676	CASSPGQETQYF	TRBV18	3	P3	Parkinson (Blood)	1	G295
677	CASSPGQETQYF	TRBV18	3	P6	Parkinson (Blood)	1	G295
678	CASSPGRDTQYF	TRBV18	1	P6	Parkinson (Blood)	1	G295
679	CASSFSGGASDTQYF	TRBV5-1	1	N6	Healthy Control (Blood)	1	G296
680	CASSFSGGPSDTQYF	TRBV5-1	1	P7	Parkinson (Blood)	1	G296
681	CASSLVGGTNTGELFF	TRBV5-1	1	P5	Parkinson (Blood)	1	G297
682	CASSLVPGANTGELFF	TRBV5-1	1	P3	Parkinson (Blood)	1	G297
683	CASSLVPGGNTGELFF	TRBV5-1	1	N5	Healthy Control (Blood)	1	G297
684	CASSLVGGANTGELFF	TRBV5-1	1	N5	Healthy Control (Blood)	1	G297
685	CASSVRLAGGTDTQYF	TRBV9	1	N8	Healthy Control (Blood)	1	G298
686	CASSARLAGGTDTQYF	TRBV9	1	P6	Parkinson (Blood)	1	G298
687	CASSVDGVYEQYF	TRBV9	1	P6	Parkinson (Blood)	1	G299
688	CASSVDGAYEQYF	TRBV9	1	N6	Healthy Control (Blood)	1	G299
689	CASSVGGSTEAFF	TRBV2	1	HC3	Healthy Control (CSF)	1	G300
690	CASSVGGNTEAFF	TRBV2	1	N1	Healthy Control (Blood)	1	G300
691	CASSLVLGNEQFF	TRBV5-1	1	P4	Parkinson (Blood)	1	G301
692	CASSLLLGNEQFF	TRBV5-1	1	N1	Healthy Control (Blood)	1	G301
693	CASSLVGVSGNTIYF	TRBV7-9	1	P4	Parkinson (Blood)	1	G302
694	CASSLVGVHGNTIYF	TRBV7-9	1	N2	Healthy Control (Blood)	1	G302
695	CATSDTGRANTEAFF	TRBV24-1	1	P2	Parkinson (Blood)	1	G303
696	CATSDTGTANTEAFF	TRBV24-1	1	N2	Healthy Control (Blood)	1	G303
697	CASSLSGGNQPQHF	TRBV5-1	1	N1	Healthy Control (Blood)	1	G304
698	CASSLDGGNQPQHF	TRBV5-1	1	N1	Healthy Control (Blood)	1	G304
699	CASSLRGGNQPQHF	TRBV5-1	1	N3	Healthy Control (Blood)	1	G304
700	CSVGQGADTQYF	TRBV29-1	1	N3	Healthy Control (Blood)	1	G305
701	CSVGQGGDTQYF	TRBV29-1	1	P5	Parkinson (Blood)	1	G305
702	CASSLGLAGGETQYF	TRBV5-1	1	P2	Parkinson (Blood)	1	G306
703	CASSFGLAGGETQYF	TRBV5-1	1	P8	Parkinson (Blood)	1	G306
704	CASSLYGSDQPQHF	TRBV12-3	1	P6	Parkinson (Blood)	1	G307
705	CASSLFGQDQPQHF	TRBV12-3	1	HC4	Healthy Control (CSF)	1	G307
706	CASSQERGVNTEAFF	TRBV4-3	3	N7	Healthy Control (Blood)	2	G308
707	CASSQERGVNTEAFF	TRBV4-3	3	N8	Healthy Control (Blood)	1	G308
708	CASSLAGVGTDTQYF	TRBV5-1	2	N1	Healthy Control (Blood)	1	G310
709	CASSLAGVGTDTQYF	TRBV5-1	2	N5	Healthy Control (Blood)	1	G310
710	CASSLDGASTDTQYF	TRBV5-1	1	N4	Healthy Control (Blood)	1	G310
711	CASSLRLAGASNTGELFF	TRBV11-2	1	P5	Parkinson (Blood)	1	G311
712	CASSLVLAGASNTGELFF	TRBV11-2	1	P8	Parkinson (Blood)	1	G311
713	CASSFMDTEAFF	TRBV28	1	N5	Healthy Control (Blood)	1	G312
714	CASSFQDTEAFF	TRBV28	1	P2	Parkinson (Blood)	1	G312
715	CASSSDRVNQPQHF	TRBV7-2	1	P8	Parkinson (Blood)	1	G313
716	CASSRDRVNQPQHF	TRBV7-2	1	HC9	Healthy Control (CSF)	1	G313
717	CASSPGLAGAETQYF	TRBV7-7	1	N6	Healthy Control (Blood)	1	G314
718	CASSPGLAGLETQYF	TRBV7-7	1	P3	Parkinson (Blood)	1	G314
719	CSARATGTYEQYF	TRBV20-1	1	N2	Healthy Control (Blood)	1	G315
720	CSARASGTYEQYF	TRBV20-1	1	N2	Healthy Control (Blood)	1	G315
721	CASSKGGGNQPQHF	TRBV28	1	P4	Parkinson (Blood)	1	G316
722	CASSSGGGGQPQHF	TRBV28	4	HC9	Healthy Control (CSF)	4	G316
723	CASSQVNEQYF	TRBV3-1	1	N8	Healthy Control (Blood)	1	G317
724	CASSQVHEQFF	TRBV3-1	1	P8	Parkinson (Blood)	1	G317
725	CASSQVDEQYF	TRBV3-1	1	P8	Parkinson (Blood)	1	G317
726	CASSQVNEQFF	TRBV3-1	1	P2	Parkinson (Blood)	1	G317
727	CSASPGANQPQHF	TRBV20-1	1	N3	Healthy Control (Blood)	1	G318
728	CSASPAANQPQHF	TRBV20-1	1	N3	Healthy Control (Blood)	1	G318
729	CASSPQGSGKQYF	TRBV7-9	1	HC3	Healthy Control (CSF)	1	G319
730	CASSPQGSGEQFF	TRBV7-9	1	P7	Parkinson (Blood)	1	G319
731	CASSLANRDGYTF	TRBV7-9	3	N3	Healthy Control (Blood)	1	G320
732	CASSLANRDGYTF	TRBV7-9	3	N6	Healthy Control (Blood)	2	G320
733	CASSLADRDGYTF	TRBV7-9	1	N1	Healthy Control (Blood)	1	G320
734	CASSSGGSNYGYTF	TRBV28	1	P8	Parkinson (Blood)	1	G321
735	CASSAGGSNYGYTF	TRBV28	1	N3	Healthy Control (Blood)	1	G321
736	CSASQKNTEAFF	TRBV20-1	1	N7	Healthy Control (Blood)	1	G322
737	CSASQRNTEAFF	TRBV20-1	1	P1	Parkinson (Blood)	1	G322
738	CSGGQNSYEQYF	TRBV29-1	1	P5	Parkinson (Blood)	1	G323
739	CSAGQNSYEQYF	TRBV29-1	1	P1	Parkinson (Blood)	1	G323
740	CASSLDSLYEQYF	TRBV5-1	1	N6	Healthy Control (Blood)	1	G324
741	CASSLDALYEQYF	TRBV5-1	1	N6	Healthy Control (Blood)	1	G324
742	CAISDRTDTQYF	TRBV10-3	1	P5	Parkinson (Blood)	1	G325
743	CAISDHTDTQYF	TRBV10-3	1	PD6	Parkinson (CSF)	1	G325
744	CAISERTDTQYF	TRBV10-3	1	P7	Parkinson (Blood)	1	G325
745	CASSMGRNTEAFF	TRBV19	2	HC2	Healthy Control (CSF)	2	G326
746	CASSIARDTEAFF	TRBV19	1	N7	Healthy Control (Blood)	1	G326
747	CASSIGRNTEAFF	TRBV19	1	P1	Parkinson (Blood)	1	G326
748	CASAMGRNTEAFF	TRBV19	1	P4	Parkinson (Blood)	1	G326
749	CASSPLSSGGSYNEQFF	TRBV9	1	P7	Parkinson (Blood)	1	G327
750	CASSPLASGGSYNEQFF	TRBV9	1	N6	Healthy Control (Blood)	1	G327
751	CASSPGQDGTEAFF	TRBV18	1	N1	Healthy Control (Blood)	1	G328
752	CASSPGQGGTEAFF	TRBV18	1	N8	Healthy Control (Blood)	1	G328
753	CASSPGQGNTEAFF	TRBV18	2	N6	Healthy Control (Blood)	2	G328
754	CASSPGTANTEAFF	TRBV18	1	N7	Healthy Control (Blood)	1	G328
755	CASSPGTGNTEAFF	TRBV18	2	N8	Healthy Control (Blood)	1	G328
756	CASSPGTGNTEAFF	TRBV18	2	N1	Healthy Control (Blood)	1	G328
757	CASSVEGGELFF	TRBV9	1	N2	Healthy Control (Blood)	1	G329
758	CASSVDGGELFF	TRBV9	1	N6	Healthy Control (Blood)	1	G329
759	CASSLGTGEETQYF	TRBV5-1	1	P3	Parkinson (Blood)	1	G330
760	CASELGTGQETQYF	TRBV5-1	1	N4	Healthy Control (Blood)	1	G330
761	CASSLGTGQETQYF	TRBV5-1	1	N5	Healthy Control (Blood)	1	G330
762	CASSLGTGSQTQYF	TRBV5-1	1	PD4	Parkinson (CSF)	1	G330
763	CASSLGTGSETQYF	TRBV5-1	1	N5	Healthy Control (Blood)	1	G330
764	CASSLGTGGETQYF	TRBV5-1	1	N3	Healthy Control (Blood)	1	G330
765	CASSLATGEETQYF	TRBV5-1	1	N1	Healthy Control (Blood)	1	G330
766	CASSLEGWTEAFF	TRBV5-1	1	N2	Healthy Control (Blood)	1	G331
767	CASSLEGYTEAFF	TRBV5-1	1	P8	Parkinson (Blood)	1	G331
768	CASSLDGWTEAFF	TRBV5-1	1	N1	Healthy Control (Blood)	1	G331
769	CASSGGQGAYEQYF	TRBV5-1	2	N3	Healthy Control (Blood)	1	G332
770	CASSGGQGAYEQYF	TRBV5-1	2	P4	Parkinson (Blood)	1	G332
771	CASSGGTGAYEQYF	TRBV5-1	1	P6	Parkinson (Blood)	1	G332
772	CASSEEGGSYNEQFF	TRBV6-4	1	N5	Healthy Control (Blood)	1	G333
773	CASSPEGGSYNEQFF	TRBV6-4	6	N7	Healthy Control (Blood)	1	G333
774	CASSPEGGSYNEQFF	TRBV6-4	6	N8	Healthy Control (Blood)	5	G333
775	CATSDEDQPQHF	TRBV24-1	1	P6	Parkinson (Blood)	1	G334
776	CATSDQDQPQHF	TRBV24-1	1	P4	Parkinson (Blood)	1	G334
777	CASSLDIGNTIYF	TRBV5-1	1	P7	Parkinson (Blood)	1	G335
778	CASSLELGNTIYF	TRBV5-1	1	P8	Parkinson (Blood)	1	G335
779	CASSLRSSETQYF	TRBV12-3	2	HC4	Healthy Control (CSF)	2	G336
780	CASSLHSQETQYF	TRBV12-3	1	P7	Parkinson (Blood)	1	G336
781	CASSLRSQETQYF	TRBV12-3	1	HC1	Healthy Control (CSF)	1	G336
782	CASSPPGTSGTDTQYF	TRBV18	1	N8	Healthy Control (Blood)	1	G337
783	CASSPPGTSRTDTQYF	TRBV18	1	P8	Parkinson (Blood)	1	G337
784	CSARNGGNYGYTF	TRBV20-1	1	P2	Parkinson (Blood)	1	G339
785	CSARKGGNYGYTF	TRBV20-1	1	P7	Parkinson (Blood)	1	G339
786	CAISEQGGTEAFF	TRBV10-3	1	P2	Parkinson (Blood)	1	G340
787	CAISERGGTEAFF	TRBV10-3	1	P1	Parkinson (Blood)	1	G340
788	CASSLWAGGNQPQHF	TRBV27	1	P4	Parkinson (Blood)	1	G341
789	CASSLWAGSNQPQHF	TRBV27	1	N1	Healthy Control (Blood)	1	G341
790	CSARDWGATNEKLFF	TRBV20-1	1	P1	Parkinson (Blood)	1	G342
791	CSARPWGATNEKLFF	TRBV20-1	1	N2	Healthy Control (Blood)	1	G342
792	CASSRLAGGETQYF	TRBV4-1	1	P3	Parkinson (Blood)	1	G343
793	CASARLAGGETQYF	TRBV4-1	2	N5	Healthy Control (Blood)	2	G343
794	CASTDSYEQYF	TRBV28	2	P8	Parkinson (Blood)	2	G344
795	CASTDNYEQYF	TRBV28	1	N2	Healthy Control (Blood)	1	G344
796	CAWSGGFNEQFF	TRBV30	1	N3	Healthy Control (Blood)	1	G345
797	CAWSGGFDEQYF	TRBV30	1	N5	Healthy Control (Blood)	1	G345
798	CSAKRGPSYEQYF	TRBV20-1	1	PD6	Parkinson (CSF)	1	G346
799	CSARRGPSYEQYF	TRBV20-1	1	HC2	Healthy Control (CSF)	1	G346
800	CASSQISYEQYF	TRBV3-1	1	P7	Parkinson (Blood)	1	G347
801	CASSQVSYEQYF	TRBV3-1	1	N1	Healthy Control (Blood)	1	G347
802	CASSQVNYEQYF	TRBV3-1	1	N5	Healthy Control (Blood)	1	G347
803	CASSVAGGAGETQYF	TRBV9	1	HC3	Healthy Control (CSF)	1	G348
804	CASSVSGGAGDTQYF	TRBV9	1	N7	Healthy Control (Blood)	1	G348
805	CASSLGQGGTEAFF	TRBV5-6	1	P2	Parkinson (Blood)	1	G349
806	CASSLGQGGSEAFF	TRBV5-6	1	N2	Healthy Control (Blood)	1	G349
807	CASSLGAGNEQFF	TRBV7-3	1	P6	Parkinson (Blood)	1	G350
808	CASSLGAGGEQYF	TRBV7-3	1	P8	Parkinson (Blood)	1	G350
809	CASSLNAGGEQYF	TRBV7-3	1	P8	Parkinson (Blood)	1	G350
810	CASSYSTGSNEKLFF	TRBV6-5	1	N4	Healthy Control (Blood)	1	G351
811	CASSYSSGSNEKLFF	TRBV6-5	1	P8	Parkinson (Blood)	1	G351
812	CASSLGGQNTGELFF	TRBV7-3	1	P2	Parkinson (Blood)	1	G352
813	CASSLGGANTGELFF	TRBV7-3	2	N4	Healthy Control (Blood)	1	G352
814	CASSLGGANTGELFF	TRBV7-3	2	P5	Parkinson (Blood)	1	G352
815	CASSLVLAGGDTQYF	TRBV7-2	1	N5	Healthy Control (Blood)	1	G353
816	CASSLVLAGGETQYF	TRBV7-2	1	P6	Parkinson (Blood)	1	G353
817	CASSYDGRTDTQYF	TRBV5-1	1	P6	Parkinson (Blood)	1	G354
818	CASSFDGRADTQYF	TRBV5-1	1	N2	Healthy Control (Blood)	1	G354
819	CASSGGTGGGEQYF	TRBV5-1	1	N1	Healthy Control (Blood)	1	G355
820	CASSIGTGGGEQYF	TRBV5-1	1	P4	Parkinson (Blood)	1	G355
821	CASSAGTGGGEQYF	TRBV5-1	1	HC4	Healthy Control (CSF)	1	G355
822	CASSLSGTYYGYTF	TRBV11-2	1	P2	Parkinson (Blood)	1	G356
823	CASSLGGTYYGYTF	TRBV11-2	1	P1	Parkinson (Blood)	1	G356
824	CASSYSTDTQYF	TRBV5-1	1	N1	Healthy Control (Blood)	1	G357
825	CASSYNTDTQYF	TRBV5-1	1	N3	Healthy Control (Blood)	1	G357
826	CASSFSTETQYF	TRBV5-1	1	N2	Healthy Control (Blood)	1	G357
827	CASSPGTGSTEAFF	TRBV5-1	1	N2	Healthy Control (Blood)	1	G358
828	CASSPGQGNTEAFF	TRBV5-1	1	P4	Parkinson (Blood)	1	G358
829	CASSPGTGNTEAFF	TRBV5-1	3	N1	Healthy Control (Blood)	1	G358
830	CASSIDGSSGNTIYF	TRBV19	1	N7	Healthy Control (Blood)	1	G359
831	CASSIDGDSGNTIYF	TRBV19	1	P6	Parkinson (Blood)	1	G359
832	CASSYSGGGTEAFF	TRBV6-5	5	P8	Parkinson (Blood)	4	G360
833	CASSYSGGGTEAFF	TRBV6-5	5	HC1	Healthy Control (CSF)	1	G360
834	CASSYRGGGTEAFF	TRBV6-5	9	P3	Parkinson (Blood)	9	G360
835	CASSIAGSYEQYF	TRBV19	1	HC3	Healthy Control (CSF)	1	G361
836	CASSISGAYEQYF	TRBV19	1	P5	Parkinson (Blood)	1	G361
837	CASSISGSYEQYF	TRBV19	2	P1	Parkinson (Blood)	1	G361
838	CASSISGSYEQYF	TRBV19	2	P2	Parkinson (Blood)	1	G361
839	CASSITGAYEQYF	TRBV19	1	N5	Healthy Control (Blood)	1	G361
840	CASSLGTDTQYF	TRBV11-2	2	P8	Parkinson (Blood)	2	G362
841	CASSLGSDTQYF	TRBV11-2	1	P2	Parkinson (Blood)	1	G362
842	CASRSGGWETQYF	TRBV2	1	P4	Parkinson (Blood)	1	G363
843	CASRTGGWETQYF	TRBV2	1	P2	Parkinson (Blood)	1	G363
844	CASSLTQGNTQYF	TRBV7-3	1	N3	Healthy Control (Blood)	1	G364
845	CASSLTQGDTQYF	TRBV7-3	1	P2	Parkinson (Blood)	1	G364
846	CSASRRNSNQPQHF	TRBV20-1	1	P3	Parkinson (Blood)	1	G366
847	CSASRRSSNQPQHF	TRBV20-1	1	HC4	Healthy Control (CSF)	1	G366
848	CASSQTFEQFF	TRBV12-3	1	P8	Parkinson (Blood)	1	G367
849	CASSETFEQFF	TRBV12-3	1	P8	Parkinson (Blood)	1	G367
850	CASSFAGPGNTIYF	TRBV12-3	1	P6	Parkinson (Blood)	1	G368
851	CASSFRGPGNTIYF	TRBV12-3	1	P4	Parkinson (Blood)	1	G368
852	CSANSGGTDTQYF	TRBV20-1	1	P7	Parkinson (Blood)	1	G369
853	CSAGSGGTDTQYF	TRBV20-1	1	P3	Parkinson (Blood)	1	G369
854	CSVGTGGTDTQYF	TRBV20-1	1	N1	Healthy Control (Blood)	1	G369
855	CSAGTGGTDTQYF	TRBV20-1	1	N5	Healthy Control (Blood)	1	G369
856	CSAGTSGTDTQYF	TRBV20-1	1	N2	Healthy Control (Blood)	1	G369
857	CSASEGGTDTQYF	TRBV20-1	1	P8	Parkinson (Blood)	1	G369
858	CSASSGGTDTQYF	TRBV20-1	1	P8	Parkinson (Blood)	1	G369
859	CASTSTGLSGNTIYF	TRBV19	2	N5	Healthy Control (Blood)	2	G370
860	CASTSEGLSGNTIYF	TRBV19	1	HC2	Healthy Control (CSF)	1	G370
861	CASSLAGQNEKLFF	TRBV7-9	7	N3	Healthy Control (Blood)	7	G371
862	CASSLAGQDEKLFF	TRBV7-9	67	N1	Healthy Control (Blood)	67	G371
863	CASSLAGTGSYEQYF	TRBV27	1	P4	Parkinson (Blood)	1	G372
864	CASSLSGTGSYEQYF	TRBV27	1	N2	Healthy Control (Blood)	1	G372
865	CSARDGLLTDTQYF	TRBV20-1	1	N1	Healthy Control (Blood)	1	G374
866	CSARDGLVTDTQYF	TRBV20-1	1	N8	Healthy Control (Blood)	1	G374
867	CASSVGSYSGNTIYF	TRBV9	1	N2	Healthy Control (Blood)	1	G376
868	CASSVGQFSGNTIYF	TRBV9	1	P5	Parkinson (Blood)	1	G376
869	CATSDGTQETQYF	TRBV24-1	1	N3	Healthy Control (Blood)	1	G377
870	CATSDGSQETQYF	TRBV24-1	1	HC2	Healthy Control (CSF)	1	G377
871	CATSDSAQETQYF	TRBV24-1	1	N4	Healthy Control (Blood)	1	G377
872	CATSDGAQETQYF	TRBV24-1	1	N5	Healthy Control (Blood)	1	G377
873	CASSYSGLMNTEAFF	TRBV6-5	1	P2	Parkinson (Blood)	1	G379
874	CASSYSGVMNTEAFF	TRBV6-5	1	N7	Healthy Control (Blood)	1	G379
875	CASSYSGILNTEAFF	TRBV6-5	1	PD4	Parkinson (CSF)	1	G379
876	CASSLGSGAYEQYF	TRBV7-6	1	HC4	Healthy Control (CSF)	1	G380
877	CASSLGPGAYEQYF	TRBV7-6	1	P8	Parkinson (Blood)	1	G380
878	CASKGGSNQPQHF	TRBV19	1	N6	Healthy Control (Blood)	1	G382
879	CASNGGSNQPQHF	TRBV19	1	N7	Healthy Control (Blood)	1	G382
880	CASSLSGGGTEAFF	TRBV5-1	2	N1	Healthy Control (Blood)	2	G383
881	CASSLSGSGTEAFF	TRBV5-1	1	N5	Healthy Control (Blood)	1	G383
882	CASSLGGGGTEAFF	TRBV5-1	1	P3	Parkinson (Blood)	1	G383
883	CSVTRGGGTDTQYF	TRBV29-1	1	P1	Parkinson (Blood)	1	G384
884	CSVSKGGGTDTQYF	TRBV29-1	1	P5	Parkinson (Blood)	1	G384
885	CSARLAGGEDTQYF	TRBV20-1	1	PD1	Parkinson (CSF)	1	G386
886	CSARLAGGQETQYF	TRBV20-1	13	N1	Healthy Control (Blood)	10	G386
887	CSARLAGGQETQYF	TRBV20-1	13	P5	Parkinson (Blood)	3	G386
888	CSARLAGGPDTQYF	TRBV20-1	1	P6	Parkinson (Blood)	1	G386
889	CSARLAGNQETQYF	TRBV20-1	1	P8	Parkinson (Blood)	1	G386
890	CASSQGWGSTDTQYF	TRBV3-1	1	P7	Parkinson (Blood)	1	G387
891	CASSQGWSSTDTQYF	TRBV3-1	1	N2	Healthy Control (Blood)	1	G387
892	CASSRLAGQETQYF	TRBV7-9	1	N1	Healthy Control (Blood)	1	G388
893	CASSRLAGEETQYF	TRBV7-9	1	N6	Healthy Control (Blood)	1	G388
894	CATSRDPRTGELFF	TRBV15	2	P8	Parkinson (Blood)	2	G389
895	CATSRDPNTGELFF	TRBV15	1	P2	Parkinson (Blood)	1	G389
896	CASSLLGNTEAFF	TRBV7-9	1	P8	Parkinson (Blood)	1	G393
897	CASSLVGNTEAFF	TRBV7-9	1	N8	Healthy Control (Blood)	1	G393
898	CASSLVGSTEAFF	TRBV7-9	1	P1	Parkinson (Blood)	1	G393
899	CASSLSAGASYEQYF	TRBV7-2	1	N8	Healthy Control (Blood)	1	G394
900	CASSLSAGLSYEQYF	TRBV7-2	1	P3	Parkinson (Blood)	1	G394
901	CASSYSGGQETQYF	TRBV6-6	1	P4	Parkinson (Blood)	1	G395
902	CASSYSGSQETQYF	TRBV6-6	1	N5	Healthy Control (Blood)	1	G395
903	CASSFSGNTEAFF	TRBV5-6	1	P7	Parkinson (Blood)	1	G396
904	CASSFSGGTEAFF	TRBV5-6	1	N6	Healthy Control (Blood)	1	G396
905	CASSQNTYEQYF	TRBV3-1	1	HC9	Healthy Control (CSF)	1	G397
906	CASSQSNYEQYF	TRBV3-1	1	N3	Healthy Control (Blood)	1	G397
907	CASSQSTYEQYF	TRBV3-1	1	N8	Healthy Control (Blood)	1	G397
908	CASSYTTNYGYTF	TRBV6-5	1	P2	Parkinson (Blood)	1	G400
909	CASSYAANYGYTF	TRBV6-5	1	N8	Healthy Control (Blood)	1	G400
910	CASSYTANYGYTF	TRBV6-5	1	N2	Healthy Control (Blood)	1	G400
911	CASSRTISSYNEQFF	TRBV19	1	N1	Healthy Control (Blood)	1	G402
912	CASSRAVSSYNEQFF	TRBV19	1	N6	Healthy Control (Blood)	1	G402
913	CASSLSGAEQYF	TRBV12-4	1	P1	Parkinson (Blood)	1	G403
914	CASSLSGGEQFF	TRBV12-4	1	P8	Parkinson (Blood)	1	G403
915	CASSVTISSYEQYF	TRBV6-1	1	N3	Healthy Control (Blood)	1	G405
916	CASSVSVSSYEQYF	TRBV6-1	1	N3	Healthy Control (Blood)	1	G405
917	CSARDSGQGTGELFF	TRBV20-1	1	N1	Healthy Control (Blood)	1	G406
918	CSARDSGQNTGELFF	TRBV20-1	1	P7	Parkinson (Blood)	1	G406
919	CSARESGRNTGELFF	TRBV20-1	1	HC4	Healthy Control (CSF)	1	G406
920	CASSLGGATNTGELFF	TRBV7-9	1	N2	Healthy Control (Blood)	1	G407
921	CASSLGGQTNTGELFF	TRBV7-9	1	N8	Healthy Control (Blood)	1	G407
922	CSARSPGGNEQFF	TRBV20-1	1	N1	Healthy Control (Blood)	1	G408
923	CSARSPSGNEQYF	TRBV20-1	1	N2	Healthy Control (Blood)	1	G408
924	CATSDLAEQFF	TRBV24-1	2	P8	Parkinson (Blood)	2	G409
925	CATSDLSEQFF	TRBV24-1	1	P7	Parkinson (Blood)	1	G409
926	CASSVLETDTQYF	TRBV9	1	P8	Parkinson (Blood)	1	G410
927	CASSVIETDTQYF	TRBV9	1	N7	Healthy Control (Blood)	1	G410
928	CSARRDSNQPQHF	TRBV20-1	2	P4	Parkinson (Blood)	2	G412
929	CSARQDANQPQHF	TRBV20-1	3	P8	Parkinson (Blood)	3	G412
930	CSARQDSNQPQHF	TRBV20-1	1	N7	Healthy Control (Blood)	1	G412
931	CASSIGGEQFF	TRBV9	1	PD6	Parkinson (CSF)	1	G413
932	CASSVGGEQFF	TRBV9	1	P8	Parkinson (Blood)	1	G413
933	CASSPGNPNYEQYF	TRBV12-3	1	N6	Healthy Control (Blood)	1	G414
934	CASSPGNPTYEQYF	TRBV12-3	1	N6	Healthy Control (Blood)	1	G414
935	CASSRGLAGAQETQYF	TRBV7-3	2	N1	Healthy Control (Blood)	2	G415
936	CASSKGLAGAQETQYF	TRBV7-3	1	N6	Healthy Control (Blood)	1	G415
937	CASSVGVEETQYF	TRBV9	1	P5	Parkinson (Blood)	1	G416
938	CASSVGVQETQYF	TRBV9	1	N6	Healthy Control (Blood)	1	G416
939	CASSLAGMNTEAFF	TRBV5-1	2	N5	Healthy Control (Blood)	1	G417
940	CASSLAGMNTEAFF	TRBV5-1	2	P1	Parkinson (Blood)	1	G417
941	CASSLAGTNTEAFF	TRBV5-1	1	N5	Healthy Control (Blood)	1	G417
942	CASSLAGRNTEAFF	TRBV5-1	1	P7	Parkinson (Blood)	1	G417
943	CASSLQGMNTEAFF	TRBV5-1	2	P5	Parkinson (Blood)	1	G417
944	CASSLQGMNTEAFF	TRBV5-1	2	P6	Parkinson (Blood)	1	G417
945	CASSLAGQNTEAFF	TRBV5-1	1	P2	Parkinson (Blood)	1	G417
946	CASSLANRNTEAFF	TRBV5-1	1	N8	Healthy Control (Blood)	1	G417
947	CASSLDSMNTEAFF	TRBV5-1	2	N1	Healthy Control (Blood)	1	G417
948	CASSLDSMNTEAFF	TRBV5-1	2	P2	Parkinson (Blood)	1	G417
949	CASSYGSNTEAFF	TRBV6-5	1	N2	Healthy Control (Blood)	1	G418
950	CASSYTGNTEAFF	TRBV6-5	1	N1	Healthy Control (Blood)	1	G418
951	CASSYGGNTEAFF	TRBV6-5	1	P8	Parkinson (Blood)	1	G418
952	CASSYSADTEAFF	TRBV6-5	13	N2	Healthy Control (Blood)	13	G418
953	CASSYSGDTEAFF	TRBV6-5	1	HC3	Healthy Control (CSF)	1	G418
954	CASSYTANTEAFF	TRBV6-5	1	N2	Healthy Control (Blood)	1	G418
955	CASSWTGNTEAFF	TRBV6-5	1	P4	Parkinson (Blood)	1	G418
956	CASSQLAGGTDTQYF	TRBV9	1	P5	Parkinson (Blood)	1	G419
957	CASSQLAGGSDTQYF	TRBV9	1	P2	Parkinson (Blood)	1	G419
958	CAWSGRTEAFF	TRBV30	1	N1	Healthy Control (Blood)	1	G420
959	CAWSGQTEAFF	TRBV30	1	HC4	Healthy Control (CSF)	1	G420
960	CASSPRTETTEAFF	TRBV19	1	P7	Parkinson (Blood)	1	G421
961	CASSPRTENTEAFF	TRBV19	1	P4	Parkinson (Blood)	1	G421
962	CASSYSLAGGTDTQYF	TRBV6-2	8	P5	Parkinson (Blood)	1	G423
963	CASSYSLAGGEDTQYF	TRBV6-2	1	N7	Healthy Control (Blood)	1	G423
964	CASSQGTGKYEQYF	TRBV4-3	1	N8	Healthy Control (Blood)	1	G425
965	CASSQGTGNYEQYF	TRBV4-3	1	P3	Parkinson (Blood)	1	G425
966	CASSPPSEYEQYF	TRBV18	1	P1	Parkinson (Blood)	1	G426
967	CASSPPSEYEQFF	TRBV18	1	P4	Parkinson (Blood)	1	G426
968	CASSPPSSYEQYF	TRBV18	1	N1	Healthy Control (Blood)	1	G426
969	CASSPDRLMNTEAFF	TRBV18	1	N2	Healthy Control (Blood)	1	G427
970	CASSPDRTMNTEAFF	TRBV18	1	HC3	Healthy Control (CSF)	1	G427
971	CASSLGETQYF	TRBV5-1	3	N2	Healthy Control (Blood)	1	G428
972	CASSLGETQYF	TRBV5-1	3	N5	Healthy Control (Blood)	2	G428
973	CASSLGDTQYF	TRBV5-1	1	P4	Parkinson (Blood)	1	G428
974	CASSLGLAGSYEQYF	TRBV11-2	1	P4	Parkinson (Blood)	1	G429
975	CASSLGLAASYEQYF	TRBV11-2	1	N3	Healthy Control (Blood)	1	G429
976	CASSLGLAGTYEQYF	TRBV11-2	1	N5	Healthy Control (Blood)	1	G429
977	CASSEGRNTEAFF	TRBV6-4	1	P4	Parkinson (Blood)	1	G430
978	CASSRGRNTEAFF	TRBV6-4	1	N6	Healthy Control (Blood)	1	G430
979	CASSLGETQYF	TRBV11-3	1	N5	Healthy Control (Blood)	1	G431
980	CASSLGDTQYF	TRBV11-3	1	P2	Parkinson (Blood)	1	G431
981	CASSLGETQYF	TRBV5-4	2	N2	Healthy Control (Blood)	1	G433
982	CASSLGETQYF	TRBV5-4	2	P8	Parkinson (Blood)	1	G433
983	CASSLGDTQYF	TRBV5-4	2	N3	Healthy Control (Blood)	1	G433
984	CASSLGDTQYF	TRBV5-4	2	P1	Parkinson (Blood)	1	G433
985	CASSLGDTQYF	TRBV12-3	1	N3	Healthy Control (Blood)	1	G435
986	CASSLGETQYF	TRBV12-3	1	N2	Healthy Control (Blood)	1	G435
987	CASSLGETQYF	TRBV7-3	1	P3	Parkinson (Blood)	1	G437
988	CASSLGDTQYF	TRBV7-3	1	P4	Parkinson (Blood)	1	G437
989	CASGLRGTDTQYF	TRBV5-1	1	P7	Parkinson (Blood)	1	G438
990	CASSLKGTDTQYF	TRBV5-1	1	N4	Healthy Control (Blood)	1	G438
991	CASSLRGTDTQYF	TRBV5-1	2	P3	Parkinson (Blood)	2	G438
992	CASSIVGSNTEAFF	TRBV19	1	P2	Parkinson (Blood)	1	G439
993	CASSIVGRNTEAFF	TRBV19	1	N3	Healthy Control (Blood)	1	G439
994	CASSIESGGNQPQHF	TRBV19	1	HC2	Healthy Control (CSF)	1	G440
995	CASSIEQGGNQPQHF	TRBV19	1	N3	Healthy Control (Blood)	1	G440
996	CASSLLDQPQHF	TRBV19	1	P2	Parkinson (Blood)	1	G442
997	CASGLLDQPQHF	TRBV19	1	P6	Parkinson (Blood)	1	G442
998	CASSPGTSNTGELFF	TRBV27	5	PD5	Parkinson (CSF)	5	G443
999	CASSPGTTNTGELFF	TRBV27	1	N3	Healthy Control (Blood)	1	G443
1000	CASSQDGLAGGEQYF	TRBV3-1	1	PD5	Parkinson (CSF)	1	G444
1001	CASSQPGLAGGEQYF	TRBV3-1	1	P5	Parkinson (Blood)	1	G444
1002	CASSLAGQGGGSPLHF	TRBV5-1	1	P7	Parkinson (Blood)	1	G445
1003	CASSLAGQGGNSPLHF	TRBV5-1	1	N2	Healthy Control (Blood)	1	G445
1004	CASSYGGTEAFF	TRBV6-6	1	N7	Healthy Control (Blood)	1	G446
1005	CASSYGDTEAFF	TRBV6-6	1	N6	Healthy Control (Blood)	1	G446
1006	CASSYGNTEAFF	TRBV6-6	1	P2	Parkinson (Blood)	1	G446
1007	CASSYSGGTNEKLFF	TRBV6-6	1	P7	Parkinson (Blood)	1	G447
1008	CASSYSGATNEKLFF	TRBV6-6	1	N8	Healthy Control (Blood)	1	G447
1009	CASSVSSGGQETQYF	TRBV9	1	N1	Healthy Control (Blood)	1	G448
1010	CASSVGAGGQETQYF	TRBV9	1	N1	Healthy Control (Blood)	1	G448
1011	CASSISAGGQETQYF	TRBV9	1	N7	Healthy Control (Blood)	1	G448
1012	CASSVGAGSQETQYF	TRBV9	1	P3	Parkinson (Blood)	1	G448
1013	CASSYSQGNGYTF	TRBV6-5	1	N3	Healthy Control (Blood)	1	G449
1014	CASSYGQGNGYTF	TRBV6-5	1	N2	Healthy Control (Blood)	1	G449
1015	CASSLVGYEQYF	TRBV12-3	1	N6	Healthy Control (Blood)	1	G451
1016	CASSLVSYEQYF	TRBV12-3	1	N2	Healthy Control (Blood)	1	G451
1017	CSVVQHTQYF	TRBV29-1	14	P3	Parkinson (Blood)	14	G452
1018	CSVIQHTQYF	TRBV29-1	6	PD4	Parkinson (CSF)	6	G452
1019	CASSLGTKTYEQYF	TRBV7-9	1	N4	Healthy Control (Blood)	1	G453
1020	CASSLGTATYEQYF	TRBV7-9	2	N3	Healthy Control (Blood)	1	G453
1021	CASSLGTATYEQYF	TRBV7-9	2	P6	Parkinson (Blood)	1	G453
1022	CRATSGRATDTQYF	TRBV20-1	1	P8	Parkinson (Blood)	1	G454
1023	CSAPSGRATDTQYF	TRBV20-1	1	PD6	Parkinson (CSF)	1	G454
1024	CASSQGDQPQHF	TRBV3-1	1	P2	Parkinson (Blood)	1	G456
1025	CASSQANQPQHF	TRBV3-1	1	P7	Parkinson (Blood)	1	G456
1026	CASSTGQGGSPLHF	TRBV27	3	N1	Healthy Control (Blood)	3	G457
1027	CASSPGQGGSPLHF	TRBV27	1	N7	Healthy Control (Blood)	1	G457
1028	CASSLQGTSTNEKLFF	TRBV28	1	N3	Healthy Control (Blood)	1	G458
1029	CASSLQGSATNEKLFF	TRBV28	1	P3	Parkinson (Blood)	1	G458
1030	CSAKDSYGYTF	TRBV20-1	1	P8	Parkinson (Blood)	1	G460
1031	CSARDSYGYTF	TRBV20-1	1	N7	Healthy Control (Blood)	1	G460
1032	CAWSVNGNQPQHF	TRBV30	1	N6	Healthy Control (Blood)	1	G461
1033	CAWSVGGNQPQHF	TRBV30	1	N1	Healthy Control (Blood)	1	G461
1034	CSASGGTSGSYEQFF	TRBV20-1	1	HC2	Healthy Control (CSF)	1	G462
1035	CSASGGTSGSYEQYF	TRBV20-1	1	P3	Parkinson (Blood)	1	G462
1036	CSASGATSGSYEQYF	TRBV20-1	1	P1	Parkinson (Blood)	1	G462
1037	CSVGDRSNQPQHF	TRBV29-1	1	P4	Parkinson (Blood)	1	G463
1038	CSVGDRDNQPQHF	TRBV29-1	1	P2	Parkinson (Blood)	1	G463
1039	CASSLARDMNTEAFF	TRBV5-1	1	N6	Healthy Control (Blood)	1	G464
1040	CASSLGRDMNTEAFF	TRBV5-1	1	P3	Parkinson (Blood)	1	G464
1041	CAISESYNEQFF	TRBV10-3	1	N2	Healthy Control (Blood)	1	G465
1042	CAISESYNEQYF	TRBV10-3	1	N3	Healthy Control (Blood)	1	G465
1043	CASSSYNEQFF	TRBV7-9	1	P8	Parkinson (Blood)	1	G466
1044	CASSSHNEQFF	TRBV7-9	2	N4	Healthy Control (Blood)	2	G466
1045	CASSERAGKETQYF	TRBV2	1	HC8	Healthy Control (CSF)	1	G467
1046	CASSERQGKETQYF	TRBV2	1	N1	Healthy Control (Blood)	1	G467
1047	CASSQGGSTDTQYF	TRBV3-1	1	N2	Healthy Control (Blood)	1	G468
1048	CASSQGASTDTQYF	TRBV3-1	1	P8	Parkinson (Blood)	1	G468
1049	CASSQGASTGTQYF	TRBV3-1	1	N3	Healthy Control (Blood)	1	G468
1050	CAAGAYEQYF	TRBV19	1	P5	Parkinson (Blood)	1	G470
1051	CASGAYEQYF	TRBV19	1	P4	Parkinson (Blood)	1	G470
1052	CASSLDSGSYNEQFF	TRBV5-4	1	N8	Healthy Control (Blood)	1	G471
1053	CASSLDRGSYNEQFF	TRBV5-4	1	N8	Healthy Control (Blood)	1	G471
1054	CASSPGRRNTEAFF	TRBV18	7	N2	Healthy Control (Blood)	7	G472
1055	CASSPGQKNTEAFF	TRBV18	2	N2	Healthy Control (Blood)	1	G472
1056	CASSPGQKNTEAFF	TRBV18	2	N3	Healthy Control (Blood)	1	G472
1057	CASSLLGAKETQYF	TRBV5-1	1	P1	Parkinson (Blood)	1	G473
1058	CASSLVGAKETQYF	TRBV5-1	1	P4	Parkinson (Blood)	1	G473
1059	CASSYSSPSSGNTIYF	TRBV6-6	1	HC8	Healthy Control (CSF)	1	G474
1060	CASSYSAPSSGNTIYF	TRBV6-6	1	P2	Parkinson (Blood)	1	G474
1061	CASSNLAGDEQFF	TRBV19	1	N1	Healthy Control (Blood)	1	G475
1062	CASSGLAGDEQYF	TRBV19	1	N6	Healthy Control (Blood)	1	G475
1063	CASSLKAGSYEQYF	TRBV5-1	1	N8	Healthy Control (Blood)	1	G476
1064	CASSLAAGSYEQYF	TRBV5-1	1	N1	Healthy Control (Blood)	1	G476
1065	CASSPTGNPNTGELFF	TRBV18	1	P2	Parkinson (Blood)	1	G477
1066	CASSSTGNPNTGELFF	TRBV18	2	P2	Parkinson (Blood)	2	G477
1067	CSARRGGLSSTDTQYF	TRBV20-1	1	N8	Healthy Control (Blood)	1	G478
1068	CSAREGGISSTDTQYF	TRBV20-1	1	P5	Parkinson (Blood)	1	G478
1069	CASSILGDEQYF	TRBV19	1	P8	Parkinson (Blood)	1	G479
1070	CASSMLGDEQFF	TRBV19	1	P2	Parkinson (Blood)	1	G479
1071	CASSILGNEQFF	TRBV19	1	N4	Healthy Control (Blood)	1	G479
1072	CASSYGTGANVLTF	TRBV6-2	47	P7	Parkinson (Blood)	47	G480
1073	CASSYSTGANVLTF	TRBV6-2	1	N8	Healthy Control (Blood)	1	G480
1074	CASSLEPASGNTIYF	TRBV5-1	1	N3	Healthy Control (Blood)	1	G481
1075	CASSLQASSGNTIYF	TRBV5-1	1	N2	Healthy Control (Blood)	1	G481
1076	CASSLQPSSGNTIYF	TRBV5-1	1	N2	Healthy Control (Blood)	1	G481
1077	CSASRLAGVYEQYF	TRBV20-1	1	N4	Healthy Control (Blood)	1	G482
1078	CSASELAGVYEQYF	TRBV20-1	1	N5	Healthy Control (Blood)	1	G482
1079	CASSQTGGYTEAFF	TRBV3-1	1	P8	Parkinson (Blood)	1	G483
1080	CASSRTGGHTEAFF	TRBV3-1	1	P8	Parkinson (Blood)	1	G483
1081	CASSSQETQYF	TRBV5-1	2	N5	Healthy Control (Blood)	1	G484
1082	CASSSQETQYF	TRBV5-1	2	N6	Healthy Control (Blood)	1	G484
1083	CASSQGLAGDRETQYF	TRBV3-1	1	P5	Parkinson (Blood)	1	G485
1084	CASSQGLAGDRDTQYF	TRBV3-1	1	N1	Healthy Control (Blood)	1	G485
1085	CASSRGRGLYEQYF	TRBV6-5	1	N8	Healthy Control (Blood)	1	G486
1086	CASSRGRGTYEQYF	TRBV6-5	1	N5	Healthy Control (Blood)	1	G486
1087	CASSPRLDSYEQYF	TRBV7-9	1	N1	Healthy Control (Blood)	1	G487
1088	CASSPRLPSYEQYF	TRBV7-9	1	N7	Healthy Control (Blood)	1	G487
1089	CASSQAGQGGTEAFF	TRBV4-1	1	N7	Healthy Control (Blood)	1	G489
1090	CASSKAGQGGTEAFF	TRBV4-1	1	N5	Healthy Control (Blood)	1	G489
1091	CASSPGQLNTEAFF	TRBV28	1	P3	Parkinson (Blood)	1	G491
1092	CASSPGALNTEAFF	TRBV28	1	PD6	Parkinson (CSF)	1	G491
1093	CASSGGALNTEAFF	TRBV28	1	PD6	Parkinson (CSF)	1	G491
1094	CASSPGAMNTEAFF	TRBV28	2	PD6	Parkinson (CSF)	2	G491
1095	CASSSGALNTEAFF	TRBV28	3	HC9	Healthy Control (CSF)	1	G491
1096	CASSQGRSNQPQHF	TRBV4-1	1	P2	Parkinson (Blood)	1	G492
1097	CASSQGNSNQPQHF	TRBV4-1	1	N7	Healthy Control (Blood)	1	G492
1098	CASSLGLAGIDTQYF	TRBV12-4	1	N5	Healthy Control (Blood)	1	G493
1099	CASSLGLAGADTQYF	TRBV12-4	2	N8	Healthy Control (Blood)	2	G493
1100	CSARLAGYNEQFF	TRBV20-1	1	N1	Healthy Control (Blood)	1	G494
1101	CSARLAAYNEQFF	TRBV20-1	1	N3	Healthy Control (Blood)	1	G494
1102	CASSLTFTYEQYF	TRBV19	1	P4	Parkinson (Blood)	1	G497
1103	CASSLTITYEQYF	TRBV19	1	N4	Healthy Control (Blood)	1	G497
1104	CATSRVGAETQYF	TRBV15	1	P5	Parkinson (Blood)	1	G498
1105	CATSRVGVETQYF	TRBV15	1	N4	Healthy Control (Blood)	1	G498
1106	CASSLGTGGYEQYF	TRBV19	1	P5	Parkinson (Blood)	1	G499
1107	CASSMGTGGYEQYF	TRBV19	1	HC1	Healthy Control (CSF)	1	G499
1108	CASSYGAGSYGYTF	TRBV6-5	11	P8	Parkinson (Blood)	11	G500
1109	CASSYGAGTYGYTF	TRBV6-5	1	N6	Healthy Control (Blood)	1	G500
1110	CASSPDETQYF	TRBV18	1	N8	Healthy Control (Blood)	1	G501
1111	CASSPEETQYF	TRBV18	1	P4	Parkinson (Blood)	1	G501
1112	CASSPQETQYF	TRBV18	2	N2	Healthy Control (Blood)	1	G501
1113	CASSPQETQYF	TRBV18	2	PD1	Parkinson (CSF)	1	G501
1114	CSAREGLNTEAFF	TRBV20-1	1	P8	Parkinson (Blood)	1	G502
1115	CSARDGLNTEAFF	TRBV20-1	2	PD5	Parkinson (CSF)	2	G502
1116	CASSLDQAYEQYF	TRBV5-1	1	P8	Parkinson (Blood)	1	G503
1117	CASSLDEAYEQYF	TRBV5-1	1	N3	Healthy Control (Blood)	1	G503
1118	CASSEEASASYEQYF	TRBV6-1	1	PD5	Parkinson (CSF)	1	G504
1119	CASSEEAGGSYEQYF	TRBV6-1	1	N3	Healthy Control (Blood)	1	G504
1120	CASSEEASGSYEQYF	TRBV6-1	1	P5	Parkinson (Blood)	1	G504
1121	CASSGQGMNTEAFF	TRBV2	2	N4	Healthy Control (Blood)	1	G506
1122	CASSGQGMNTEAFF	TRBV2	2	HC3	Healthy Control (CSF)	1	G506
1123	CASSGQGSNTEAFF	TRBV2	1	N6	Healthy Control (Blood)	1	G506
1124	CASSPGQAYGYTF	TRBV7-2	1	PD1	Parkinson (CSF)	1	G507
1125	CASSPGQVYGYTF	TRBV7-2	1	P7	Parkinson (Blood)	1	G507
1126	CASSPPSGRAYEQYF	TRBV18	1	N2	Healthy Control (Blood)	1	G508
1127	CASSPTSGRAYEQFF	TRBV18	2	N5	Healthy Control (Blood)	2	G508
1128	CASSLQGDTQYF	TRBV11-3	3	N1	Healthy Control (Blood)	3	G510
1129	CASSLHGDTQYF	TRBV11-3	119	N3	Healthy Control (Blood)	119	G510
1130	CASSIPSASYNEQFF	TRBV19	1	P8	Parkinson (Blood)	1	G511
1131	CASSIPSRSYNEQFF	TRBV19	1	N5	Healthy Control (Blood)	1	G511
1132	CASSSDRNTEAFF	TRBV18	1	P7	Parkinson (Blood)	1	G512
1133	CASSQDRNTEAFF	TRBV18	1	N1	Healthy Control (Blood)	1	G512
1134	CASSLGGYTEAFF	TRBV12-3	1	N1	Healthy Control (Blood)	1	G513
1135	CASSLGSYTEAFF	TRBV12-3	1	N2	Healthy Control (Blood)	1	G513
1136	CASSDSSGGTDTQYF	TRBV6-4	1	N3	Healthy Control (Blood)	1	G514
1137	CASSESAGSTDTQYF	TRBV6-4	1	N3	Healthy Control (Blood)	1	G514
1138	CASSPGSASTDTQYF	TRBV6-4	1	N5	Healthy Control (Blood)	1	G514
1139	CASSETGGGTDTQYF	TRBV6-4	1	P8	Parkinson (Blood)	1	G514
1140	CASSDGSASTDTQYF	TRBV6-4	1	N5	Healthy Control (Blood)	1	G514
1141	CASSETSGGTDTQYF	TRBV6-4	2	N8	Healthy Control (Blood)	2	G514
1142	CASSDSSGSTDTQYF	TRBV6-4	3	N3	Healthy Control (Blood)	1	G514
1143	CASSDSSGSTDTQYF	TRBV6-4	3	P8	Parkinson (Blood)	1	G514
1144	CASSDGSGSTDTQYF	TRBV6-4	1	N3	Healthy Control (Blood)	1	G514
1145	CASSRTSGSTDTQYF	TRBV6-4	1	P5	Parkinson (Blood)	1	G514
1146	CASSETSGSTDTQYF	TRBV6-4	2	N3	Healthy Control (Blood)	1	G514
1147	CASSETSGSTDTQYF	TRBV6-4	2	P5	Parkinson (Blood)	1	G514
1148	CASSEASGSTDTQYF	TRBV6-4	1	N3	Healthy Control (Blood)	1	G514
1149	CASSDSTGGTDTQYF	TRBV6-4	3	P8	Parkinson (Blood)	2	G514
1150	CASSGGDSYNEQFF	TRBV6-6	1	N3	Healthy Control (Blood)	1	G515
1151	CASSGGTSYNEQFF	TRBV6-6	1	N1	Healthy Control (Blood)	1	G515
1152	CASSLEGNTEAFF	TRBV5-1	1	N5	Healthy Control (Blood)	1	G516
1153	CASSLRGGTEAFF	TRBV5-1	1	P1	Parkinson (Blood)	1	G516
1154	CASSLEGGTEAFF	TRBV5-1	1	P7	Parkinson (Blood)	1	G516
1155	CASSLEGNTEAFF	TRBV7-9	1	P2	Parkinson (Blood)	1	G517
1156	CASSLEGDTEAFF	TRBV7-9	1	P7	Parkinson (Blood)	1	G517
1157	CASSLEGGTEAFF	TRBV7-9	1	P4	Parkinson (Blood)	1	G517
1158	CASSLRAGTDTQYF	TRBV5-4	1	HC8	Healthy Control (CSF)	1	G518
1159	CASSLRGGTDTQYF	TRBV5-4	1	N2	Healthy Control (Blood)	1	G518
1160	CASSLTGGADTQYF	TRBV5-4	1	N3	Healthy Control (Blood)	1	G518
1161	CASSLRGGADTQYF	TRBV5-4	1	P7	Parkinson (Blood)	1	G518
1162	CASSYRTSGSPGELFF	TRBV6-5	1	N5	Healthy Control (Blood)	1	G519
1163	CASSYATSGSPGELFF	TRBV6-5	1	N2	Healthy Control (Blood)	1	G519
1164	CASSVEGRDTDTQYF	TRBV9	1	N2	Healthy Control (Blood)	1	G521
1165	CASSVEGQDTDTQYF	TRBV9	1	P8	Parkinson (Blood)	1	G521
1166	CASSSKSYEQYF	TRBV28	1	P8	Parkinson (Blood)	1	G522
1167	CASSSRSYEQYF	TRBV28	1	P3	Parkinson (Blood)	1	G522
1168	CASSLAGFNEQFF	TRBV28	1	N1	Healthy Control (Blood)	1	G523
1169	CASSLSGFNEQFF	TRBV28	1	HC8	Healthy Control (CSF)	1	G523
1170	CASSTRSYEQYF	TRBV7-9	1	P1	Parkinson (Blood)	1	G524
1171	CASSSRSYEQYF	TRBV7-9	1	P7	Parkinson (Blood)	1	G524
1172	CASSFGGGIYEQYF	TRBV5-5	1	N8	Healthy Control (Blood)	1	G525
1173	CASSFGSGVYEQYF	TRBV5-5	3	N8	Healthy Control (Blood)	3	G525
1174	CSARGGGTYEQYF	TRBV20-1	1	N1	Healthy Control (Blood)	1	G526
1175	CSARGGGSYEQYF	TRBV20-1	1	P3	Parkinson (Blood)	1	G526
1176	CSARGGSTYEQYF	TRBV20-1	1	P7	Parkinson (Blood)	1	G526
1177	CASSLVGQPQHF	TRBV7-9	1	N8	Healthy Control (Blood)	1	G527
1178	CASSLVNQPQHF	TRBV7-9	1	PD4	Parkinson (CSF)	1	G527
1179	CASSQTGTYEQYF	TRBV4-1	1	N5	Healthy Control (Blood)	1	G529
1180	CASSQAGSYEQYF	TRBV4-1	1	P6	Parkinson (Blood)	1	G529
1181	CASSQGGSYEQYF	TRBV4-1	1	N1	Healthy Control (Blood)	1	G529
1182	CASSQTGSYEQYF	TRBV4-1	1	P1	Parkinson (Blood)	1	G529
1183	CASSVDGGTYEQYF	TRBV9	1	N5	Healthy Control (Blood)	1	G530
1184	CASSVDGGAYEQYF	TRBV9	1	N2	Healthy Control (Blood)	1	G530
1185	CASSQDYNNEQFF	TRBV4-1	1	P1	Parkinson (Blood)	1	G532
1186	CASSRDYNNEQFF	TRBV4-1	3	P3	Parkinson (Blood)	3	G532
1187	CASSLGGGAHNEQFF	TRBV5-1	1	PD6	Parkinson (CSF)	1	G533
1188	CASSLAGGSYNEQFF	TRBV5-1	4	N6	Healthy Control (Blood)	4	G533
1189	CASSLGGGAYNEQFF	TRBV5-1	1	N4	Healthy Control (Blood)	1	G533
1190	CASSTGGGSYNEQFF	TRBV5-1	1	P8	Parkinson (Blood)	1	G533
1191	CASSLGGGSYNEQFF	TRBV5-1	2	P4	Parkinson (Blood)	1	G533
1192	CASSLEIQETQYF	TRBV5-1	1	P1	Parkinson (Blood)	1	G534
1193	CASSLDIEETQYF	TRBV5-1	1	HC1	Healthy Control (CSF)	1	G534
1194	CASSLLLVGELFF	TRBV11-2	1	N2	Healthy Control (Blood)	1	G535
1195	CASSLLLAGELFF	TRBV11-2	1	N5	Healthy Control (Blood)	1	G535
1196	CASSLGINYGYTF	TRBV28	1	P1	Parkinson (Blood)	1	G538
1197	CASSLGIHYGYTF	TRBV28	1	N3	Healthy Control (Blood)	1	G538
1198	CASSQDISPGYSYEQYF	TRBV14	1	P3	Parkinson (Blood)	1	G539
1199	CASSQDVSPGYSYEQYF	TRBV14	2	N8	Healthy Control (Blood)	2	G539
1200	CAWSGGQNQPQHF	TRBV30	1	N3	Healthy Control (Blood)	1	G540
1201	CAWTGGSNQPQHF	TRBV30	1	P1	Parkinson (Blood)	1	G540
1202	CASSLEQGARADTQYF	TRBV5-1	1	P7	Parkinson (Blood)	1	G541
1203	CASSLEQGVRADTQYF	TRBV5-1	4	P7	Parkinson (Blood)	4	G541
1204	CASSLSGSSYEQYF	TRBV13	1	N3	Healthy Control (Blood)	1	G542
1205	CASSLGGSSYEQYF	TRBV13	1	HC8	Healthy Control (CSF)	1	G542
1206	CSALAGGSYNEQFF	TRBV20-1	1	P8	Parkinson (Blood)	1	G543
1207	CSALAGGAYNEQFF	TRBV20-1	1	P5	Parkinson (Blood)	1	G543
1208	CSAIAGGLYNEQFF	TRBV20-1	1	N1	Healthy Control (Blood)	1	G543
1209	CASSLVPNTEAFF	TRBV5-1	1	P5	Parkinson (Blood)	1	G545
1210	CASSLLPNTEAFF	TRBV5-1	1	N5	Healthy Control (Blood)	1	G545
1211	CASSLVPDTEAFF	TRBV5-1	1	HC1	Healthy Control (CSF)	1	G545
1212	CASSLRTGSYGYTF	TRBV5-1	1	P1	Parkinson (Blood)	1	G546
1213	CASSLATGSYGYTF	TRBV5-1	1	P2	Parkinson (Blood)	1	G546
1214	CASSQGGNEQYF	TRBV3-1	1	P6	Parkinson (Blood)	1	G549
1215	CASSQGGNEQFF	TRBV3-1	1	P4	Parkinson (Blood)	1	G549
1216	CASSQGQGSYEQYF	TRBV4-1	2	N3	Healthy Control (Blood)	2	G550
1217	CASSPGQGSYEQYF	TRBV4-1	1	P2	Parkinson (Blood)	1	G550
1218	CASSQGQGEYEQYF	TRBV4-1	1	HC3	Healthy Control (CSF)	1	G550
1219	CASSQGEGSYEQYF	TRBV4-1	1	N2	Healthy Control (Blood)	1	G550
1220	CASSQGQGDYEQYF	TRBV4-1	1	P2	Parkinson (Blood)	1	G550
1221	CAWSAQGGTEAFF	TRBV30	1	N2	Healthy Control (Blood)	1	G551
1222	CAWSASGGTEAFF	TRBV30	1	N6	Healthy Control (Blood)	1	G551
1223	CASSLVASGSNEQFF	TRBV5-1	1	N4	Healthy Control (Blood)	1	G552
1224	CASSLVASGDNEQFF	TRBV5-1	1	P6	Parkinson (Blood)	1	G552
1225	CASSLSGGQETQYF	TRBV7-2	1	HC3	Healthy Control (CSF)	1	G553
1226	CASSISGGQETQYF	TRBV7-2	1	P5	Parkinson (Blood)	1	G553
1227	CASSLSSGQETQYF	TRBV7-2	1	P1	Parkinson (Blood)	1	G553
1228	CASSVGTVQETQYF	TRBV9	1	HC4	Healthy Control (CSF)	1	G554
1229	CASSTGTVQETQYF	TRBV9	1	PD5	Parkinson (CSF)	1	G554
1230	CASSVGTEQETQYF	TRBV9	1	N8	Healthy Control (Blood)	1	G554
1231	CASSVGTAQETQYF	TRBV9	1	P6	Parkinson (Blood)	1	G554
1232	CASSRDRAQETQYF	TRBV2	1	P2	Parkinson (Blood)	1	G555
1233	CASSRDRGQETQYF	TRBV2	1	PD1	Parkinson (CSF)	1	G555
1234	CASKPGTSGNTIYF	TRBV5-1	1	N3	Healthy Control (Blood)	1	G556
1235	CASSPGTSGNTIYF	TRBV5-1	1	N2	Healthy Control (Blood)	1	G556
1236	CASSKVPGGNEQYF	TRBV21-1	1	N2	Healthy Control (Blood)	1	G557
1237	CASSKVKGGNEQFF	TRBV21-1	1	P7	Parkinson (Blood)	1	G557
1238	CASSPTGPIYNEQFF	TRBV27	1	HC4	Healthy Control (CSF)	1	G558
1239	CASSPTGKIYNEQFF	TRBV27	1	N8	Healthy Control (Blood)	1	G558
1240	CASSHRGGEQFF	TRBV19	1	P5	Parkinson (Blood)	1	G563
1241	CASSNRGGEQYF	TRBV19	1	P5	Parkinson (Blood)	1	G563
1242	CASSSLRSSYEQYF	TRBV5-6	1	N2	Healthy Control (Blood)	1	G564
1243	CASSSLRESYEQFF	TRBV5-6	2	P8	Parkinson (Blood)	2	G564
1244	CASSVGENTGELFF	TRBV9	6	N1	Healthy Control (Blood)	6	G566
1245	CASSVALQTGELFF	TRBV9	1	N1	Healthy Control (Blood)	1	G566
1246	CASSVALNTGELFF	TRBV9	1	N2	Healthy Control (Blood)	1	G566
1247	CASSVGANTGELFF	TRBV9	1	P4	Parkinson (Blood)	1	G566
1248	CASSVGLNTGELFF	TRBV9	1	P1	Parkinson (Blood)	1	G566
1249	CASSVGPNTGELFF	TRBV9	1	P8	Parkinson (Blood)	1	G566
1250	CASSVGTGSGYTF	TRBV9	1	P7	Parkinson (Blood)	1	G568
1251	CASSVGTGDGYTF	TRBV9	1	HC3	Healthy Control (CSF)	1	G568
1252	CSARETSVDTQYF	TRBV20-1	1	N2	Healthy Control (Blood)	1	G569
1253	CSARETSTDTQYF	TRBV20-1	1	P2	Parkinson (Blood)	1	G569
1254	CSARTGSSGYTF	TRBV20-1	1	N3	Healthy Control (Blood)	1	G570
1255	CSAETGSSGYTF	TRBV20-1	1	N2	Healthy Control (Blood)	1	G570
1256	CASSYRATNEKLFF	TRBV6-5	1	N3	Healthy Control (Blood)	1	G571
1257	CASSYAATNEKLFF	TRBV6-5	1	N2	Healthy Control (Blood)	1	G571
1258	CASSPGTVNEKLFF	TRBV7-9	1	P7	Parkinson (Blood)	1	G573
1259	CASSPGQVNEKLFF	TRBV7-9	1	PD6	Parkinson (CSF)	1	G573
1260	CSALNSLAGGGGEQFF	TRBV20-1	1	N1	Healthy Control (Blood)	1	G574
1261	CSALNRLAGGGGEQFF	TRBV20-1	1	N1	Healthy Control (Blood)	1	G574
1262	CASSETGDEQYF	TRBV7-9	1	N8	Healthy Control (Blood)	1	G575
1263	CASSRTGDEQYF	TRBV7-9	1	N5	Healthy Control (Blood)	1	G575
1264	CSARDGRGSTDTQYF	TRBV20-1	1	N2	Healthy Control (Blood)	1	G576
1265	CSARDGRGGTDTQYF	TRBV20-1	1	P8	Parkinson (Blood)	1	G576
1266	CASSLSGDEQFF	TRBV27	1	HC6	Healthy Control (CSF)	1	G577
1267	CASSLSNDEQYF	TRBV27	1	P1	Parkinson (Blood)	1	G577
1268	CASSSGAYEQYF	TRBV28	1	N1	Healthy Control (Blood)	1	G578
1269	CASSSGVYEQYF	TRBV28	1	P4	Parkinson (Blood)	1	G578
1270	CASSEGVYEQYF	TRBV28	1	N6	Healthy Control (Blood)	1	G578
1271	CASSAGTNYGYTF	TRBV9	1	N2	Healthy Control (Blood)	1	G579
1272	CASSAGTEYGYTF	TRBV9	1	P2	Parkinson (Blood)	1	G579
1273	CASSVGTNYGYTF	TRBV9	1	N4	Healthy Control (Blood)	1	G579
1274	CASSVGSNYGYTF	TRBV9	1	P8	Parkinson (Blood)	1	G579
1275	CASSVGTDYGYTF	TRBV9	1	P3	Parkinson (Blood)	1	G579
1276	CASSYSNTGELFF	TRBV6-2	1	N1	Healthy Control (Blood)	1	G581
1277	CASSYSDTGELFF	TRBV6-2	3	N1	Healthy Control (Blood)	2	G581
1278	CASSYSDTGELFF	TRBV6-2	3	N4	Healthy Control (Blood)	1	G581
1279	CASSEARSYEQYF	TRBV6-1	1	P1	Parkinson (Blood)	1	G582
1280	CASSEARTYEQYF	TRBV6-1	1	P1	Parkinson (Blood)	1	G582
1281	CASSFRSGTDTQYF	TRBV5-1	1	N4	Healthy Control (Blood)	1	G583
1282	CASSFRAGTDTQYF	TRBV5-1	1	N4	Healthy Control (Blood)	1	G583
1283	CASSMTSGTTDTQYF	TRBV13	1	N3	Healthy Control (Blood)	1	G584
1284	CASSLTSGSTDTQYF	TRBV13	1	N4	Healthy Control (Blood)	1	G584
1285	CASSVAGYTNEKLFF	TRBV9	1	P5	Parkinson (Blood)	1	G585
1286	CASSVTGFTNEKLFF	TRBV9	1	PD6	Parkinson (CSF)	1	G585
1287	CASRVTSGSYNEQFF	TRBV19	1	PD1	Parkinson (CSF)	1	G586
1288	CASRVTGGSYNEQFF	TRBV19	1	N6	Healthy Control (Blood)	1	G586
1289	CSAGQGNTEAFF	TRBV20-1	1	PD6	Parkinson (CSF)	1	G587
1290	CSAGQGGTEAFF	TRBV20-1	1	N2	Healthy Control (Blood)	1	G587
1291	CSAGRGGTEAFF	TRBV20-1	1	N1	Healthy Control (Blood)	1	G587
1292	CASSLEGQGKHEQYF	TRBV7-9	1	N6	Healthy Control (Blood)	1	G588
1293	CASSLEGQGRNEQFF	TRBV7-9	1	N3	Healthy Control (Blood)	1	G588
1294	CASSLGADTQYF	TRBV28	1	N5	Healthy Control (Blood)	1	G590
1295	CASSLGTDTQYF	TRBV28	1	N6	Healthy Control (Blood)	1	G590
1296	CSAGHRNTEAFF	TRBV20-1	1	N7	Healthy Control (Blood)	1	G591
1297	CSAGRRNTEAFF	TRBV20-1	1	N2	Healthy Control (Blood)	1	G591
1298	CSARDHSGSGANVLTF	TRBV20-1	1	N6	Healthy Control (Blood)	1	G592
1299	CSARDHGGSGANVLTF	TRBV20-1	1	N6	Healthy Control (Blood)	1	G592
1300	CASSLTGETQYF	TRBV5-1	1	N7	Healthy Control (Blood)	1	G593
1301	CASSLAGDTQYF	TRBV5-1	1	N6	Healthy Control (Blood)	1	G593
1302	CASSLGSETQYF	TRBV5-1	1	HC8	Healthy Control (CSF)	1	G593
1303	CASSLAGETQYF	TRBV5-1	1	P2	Parkinson (Blood)	1	G593
1304	CASSLGGETQYF	TRBV5-1	5	N4	Healthy Control (Blood)	1	G593
1305	CASSLGGETQYF	TRBV5-1	5	HC3	Healthy Control (CSF)	4	G593
1306	CASSLAAETQYF	TRBV5-1	1	N2	Healthy Control (Blood)	1	G593
1307	CASSLGEETQYF	TRBV5-1	1	P6	Parkinson (Blood)	1	G593
1308	CASSLAGETQYF	TRBV7-2	1	P8	Parkinson (Blood)	1	G595
1309	CASSLASETQYF	TRBV7-2	1	P5	Parkinson (Blood)	1	G595
1310	CASSLSGETQYF	TRBV7-2	1	N5	Healthy Control (Blood)	1	G595
1311	CASSLGGETQYF	TRBV7-2	2	N7	Healthy Control (Blood)	1	G595
1312	CASSLGGETQYF	TRBV7-2	2	N3	Healthy Control (Blood)	1	G595
1313	CASGGGRETQYF	TRBV28	1	N3	Healthy Control (Blood)	1	G596
1314	CASGGGQETQYF	TRBV28	1	N3	Healthy Control (Blood)	1	G596
1315	CASSLGLYEQYF	TRBV28	1	P6	Parkinson (Blood)	1	G597
1316	CASSFALYEQYF	TRBV28	1	P4	Parkinson (Blood)	1	G597
1317	CASSFGLYEQYF	TRBV28	1	N3	Healthy Control (Blood)	1	G597
1318	CASSLWLLAGGPGELFF	TRBV28	1	N7	Healthy Control (Blood)	1	G598
1319	CASSLWSLAGGPGELFF	TRBV28	1	P3	Parkinson (Blood)	1	G598
1320	CASSLWRLAGGPGELFF	TRBV28	1	N2	Healthy Control (Blood)	1	G598
1321	CSAPGRSNYGYTF	TRBV20-1	1	N8	Healthy Control (Blood)	1	G600
1322	CSAPGQSNYGYTF	TRBV20-1	1	P4	Parkinson (Blood)	1	G600
1323	CASSLSGSTDTQYF	TRBV7-9	1	PD5	Parkinson (CSF)	1	G601
1324	CASSLTGSTDTQYF	TRBV7-9	1	N5	Healthy Control (Blood)	1	G601
1325	CASSQVDSSGNTIYF	TRBV3-1	4	N6	Healthy Control (Blood)	4	G602
1326	CASSQVTSSGNTIYF	TRBV3-1	1	N3	Healthy Control (Blood)	1	G602
1327	CASSLGPNNEQFF	TRBV7-2	1	N6	Healthy Control (Blood)	1	G604
1328	CASSLGPSGEQFF	TRBV7-2	1	N7	Healthy Control (Blood)	1	G604
1329	CASSLGPSNEQFF	TRBV7-2	3	P3	Parkinson (Blood)	3	G604
1330	CASSYGETQYF	TRBV27	1	P5	Parkinson (Blood)	1	G605
1331	CASSFGETQYF	TRBV27	1	PD1	Parkinson (CSF)	1	G605
1332	CASSQGGGSYEQYF	TRBV18	2	N5	Healthy Control (Blood)	2	G606
1333	CASSPGGGSYEQYF	TRBV18	1	P4	Parkinson (Blood)	1	G606
1334	CASSLTANTEAFF	TRBV5-1	1	P1	Parkinson (Blood)	1	G607
1335	CASSVTANTEAFF	TRBV5-1	1	P7	Parkinson (Blood)	1	G607
1336	CASSLVGNTEAFF	TRBV5-1	3	N4	Healthy Control (Blood)	2	G607
1337	CASSLTGNTEAFF	TRBV5-1	1	P5	Parkinson (Blood)	1	G607
1338	CASSLTGDTEAFF	TRBV5-1	1	P4	Parkinson (Blood)	1	G607
1339	CASSFTGNTEAFF	TRBV5-1	2	P2	Parkinson (Blood)	2	G607
1340	CASSFASGSNEQFF	TRBV11-2	1	P1	Parkinson (Blood)	1	G608
1341	CASSFTSGSNEQFF	TRBV11-2	1	P6	Parkinson (Blood)	1	G608
1342	CASSLTSGSNEQFF	TRBV11-2	1	P6	Parkinson (Blood)	1	G608
1343	CSARDLGAIEQFF	TRBV20-1	1	N3	Healthy Control (Blood)	1	G609
1344	CSARDFGAIEQFF	TRBV20-1	1	N5	Healthy Control (Blood)	1	G609
1345	CASSVEGTEAFF	TRBV2	1	P1	Parkinson (Blood)	1	G611
1346	CASSTENTEAFF	TRBV2	1	P8	Parkinson (Blood)	1	G611
1347	CASSVENTEAFF	TRBV2	1	P5	Parkinson (Blood)	1	G611
1348	CASSLRETQYF	TRBV7-2	2	P6	Parkinson (Blood)	1	G612
1349	CASSLRETQYF	TRBV7-2	2	P8	Parkinson (Blood)	1	G612
1350	CASSLRDTQYF	TRBV7-2	1	N6	Healthy Control (Blood)	1	G612
1351	CASSLKETQYF	TRBV7-2	1	N7	Healthy Control (Blood)	1	G612
1352	CASSVGPADSYEQYF	TRBV9	1	P2	Parkinson (Blood)	1	G613
1353	CASSVGPAGSYEQYF	TRBV9	1	P3	Parkinson (Blood)	1	G613
1354	CASSLDGSNTGELFF	TRBV5-1	1	P4	Parkinson (Blood)	1	G615
1355	CASSLAGANTGELFF	TRBV5-1	16	P2	Parkinson (Blood)	1	G615
1356	CASSLEGANTGELFF	TRBV5-1	1	P4	Parkinson (Blood)	1	G615
1357	CASSGAGETQYF	TRBV6-1	1	P3	Parkinson (Blood)	1	G616
1358	CASSGTGETQYF	TRBV6-1	4	P3	Parkinson (Blood)	4	G616
1359	CATSDSRQGSDTQYF	TRBV24-1	3	P8	Parkinson (Blood)	3	G617
1360	CATSDPRRGTDTQYF	TRBV24-1	1	P2	Parkinson (Blood)	1	G617
1361	CATSDSRRGTDTQYF	TRBV24-1	1	P2	Parkinson (Blood)	1	G617
1362	CATSDSREGTDTQYF	TRBV24-1	1	P8	Parkinson (Blood)	1	G617
1363	CASSLEGYTDTQYF	TRBV5-1	1	N5	Healthy Control (Blood)	1	G618
1364	CASSLSGYTDTQYF	TRBV5-1	1	P7	Parkinson (Blood)	1	G618
1365	CSADGTSGSSYEQYF	TRBV20-1	2	P8	Parkinson (Blood)	2	G619
1366	CSADGTSGTSYEQYF	TRBV20-1	1	P8	Parkinson (Blood)	1	G619
1367	CASSVTLNTEAFF	TRBV9	1	P4	Parkinson (Blood)	1	G620
1368	CASSVALNTEAFF	TRBV9	1	P7	Parkinson (Blood)	1	G620
1369	CSARTSTYEQYF	TRBV20-1	1	P1	Parkinson (Blood)	1	G621
1370	CSARSSTYEQYF	TRBV20-1	1	PD4	Parkinson (CSF)	1	G621
1371	CASSISSGTGELFF	TRBV19	1	P4	Parkinson (Blood)	1	G622
1372	CASSIESGTGELFF	TRBV19	1	P8	Parkinson (Blood)	1	G622
1373	CASSYSTGSYEQYF	TRBV6-5	1	P6	Parkinson (Blood)	1	G623
1374	CASSYSRGSYEQYF	TRBV6-5	1	N2	Healthy Control (Blood)	1	G623
1375	CASSFDRGSYEQYF	TRBV6-5	1	N8	Healthy Control (Blood)	1	G623
1376	CSARDRGNTGELFF	TRBV20-1	1	P4	Parkinson (Blood)	1	G624
1377	CSARDRANTGELFF	TRBV20-1	1	N2	Healthy Control (Blood)	1	G624
1378	CASSWGSNTGELFF	TRBV19	1	P3	Parkinson (Blood)	1	G625
1379	CASSWDSNTGELFF	TRBV19	1	P8	Parkinson (Blood)	1	G625
1380	CASSVTGDSNQPQHF	TRBV9	1	N1	Healthy Control (Blood)	1	G626
1381	CASSVKGDSNQPQHF	TRBV9	1	N8	Healthy Control (Blood)	1	G626
1382	CASSTGQGAGGELFF	TRBV5-1	1	N3	Healthy Control (Blood)	1	G627
1383	CASSPGQGAGGELFF	TRBV5-1	1	N1	Healthy Control (Blood)	1	G627
1384	CASRPGQGGETQYF	TRBV5-1	1	N2	Healthy Control (Blood)	1	G628
1385	CASSPGQGGDTQYF	TRBV5-1	1	P7	Parkinson (Blood)	1	G628
1386	CASSPGQGGETQYF	TRBV5-1	2	P6	Parkinson (Blood)	1	G628
1387	CASSLTSGGNEQFF	TRBV5-1	2	N2	Healthy Control (Blood)	2	G629
1388	CASSLRTGGNEQFF	TRBV5-1	1	P5	Parkinson (Blood)	1	G629
1389	CASSLNTGGNEQFF	TRBV5-1	1	N1	Healthy Control (Blood)	1	G629
1390	CASSLTTGGDEQYF	TRBV5-1	1	P3	Parkinson (Blood)	1	G629
1391	CASSIWGLDTEAFF	TRBV19	2	HC1	Healthy Control (CSF)	1	G630
1392	CASSIWGLDTEAFF	TRBV19	2	HC4	Healthy Control (CSF)	1	G630
1393	CASSIWGADTEAFF	TRBV19	1	P2	Parkinson (Blood)	1	G630
1394	CASSLVASTDTQYF	TRBV7-2	1	HC8	Healthy Control (CSF)	1	G631
1395	CASSLTASTDTQYF	TRBV7-2	1	HC3	Healthy Control (CSF)	1	G631
1396	CASSLDSSTDTQYF	TRBV7-2	1	P2	Parkinson (Blood)	1	G631
1397	CASSLVARTDTQYF	TRBV7-2	1	N8	Healthy Control (Blood)	1	G631
1398	CASSQAGTGGHEQYF	TRBV4-2	1	N3	Healthy Control (Blood)	1	G632
1399	CASSQPGTGGHEQYF	TRBV4-2	1	P2	Parkinson (Blood)	1	G632
1400	CASSRSGGNEQYF	TRBV19	1	N1	Healthy Control (Blood)	1	G633
1401	CASSRTGGNEQYF	TRBV19	1	P7	Parkinson (Blood)	1	G633
1402	CASSEQLTGELFF	TRBV2	1	N5	Healthy Control (Blood)	1	G634
1403	CASSEEMTGELFF	TRBV2	1	N1	Healthy Control (Blood)	1	G634
1404	CSASKTGGDGYTF	TRBV20-1	1	P2	Parkinson (Blood)	1	G635
1405	CSASRTGGEGYTF	TRBV20-1	1	P2	Parkinson (Blood)	1	G635
1406	CASSLPGGGETQYF	TRBV5-1	1	P3	Parkinson (Blood)	1	G637
1407	CASSLAGGGETQYF	TRBV5-1	1	N3	Healthy Control (Blood)	1	G637
1408	CASSLAGGGETQYF	TRBV12-3	1	N8	Healthy Control (Blood)	1	G638
1409	CASSFAGGGETQYF	TRBV12-3	1	P1	Parkinson (Blood)	1	G638
1410	CASSQRQGSSGANVLTF	TRBV4-3	2	HC3	Healthy Control (CSF)	2	G639
1411	CASSQRQGRSGANVLTF	TRBV4-3	1	HC3	Healthy Control (CSF)	1	G639
1412	CASSERETGELFF	TRBV6-4	1	P8	Parkinson (Blood)	1	G640
1413	CASSDRDTGELFF	TRBV6-4	2	N7	Healthy Control (Blood)	1	G640
1414	CASSDRNTGELFF	TRBV6-4	2	P5	Parkinson (Blood)	2	G640
1415	CASSSGGITDTQYF	TRBV7-2	1	N8	Healthy Control (Blood)	1	G641
1416	CASSSGGFTDTQYF	TRBV7-2	1	HC1	Healthy Control (CSF)	1	G641
1417	CASSSTTSSYNEQFF	TRBV2	7	HC3	Healthy Control (CSF)	7	G642
1418	CASSETTSSYNEQFF	TRBV2	1	PD6	Parkinson (CSF)	1	G642
1419	CASSQASTSGGRQETQYF	TRBV4-1	2	P7	Parkinson (Blood)	2	G643
1420	CASSQAGTSGGREETQYF	TRBV4-1	1	P5	Parkinson (Blood)	1	G643
1421	CASSPDSYEQYF	TRBV18	2	P2	Parkinson (Blood)	1	G644
1422	CASSPDTYEQYF	TRBV18	1	P8	Parkinson (Blood)	1	G644
1423	CASSPQSYEQYF	TRBV18	1	N8	Healthy Control (Blood)	1	G644
1424	CASSLGNEQYF	TRBV4-1	4	P1	Parkinson (Blood)	4	G645
1425	CASTLGNEQFF	TRBV4-1	1	N2	Healthy Control (Blood)	1	G645
1426	CASSPSTDTQYF	TRBV18	2	N3	Healthy Control (Blood)	1	G646
1427	CASSPSTDTQYF	TRBV18	2	P5	Parkinson (Blood)	1	G646
1428	CASSPGTDTQYF	TRBV18	1	N5	Healthy Control (Blood)	1	G646
1429	CASSPGSDTQYF	TRBV18	1	P1	Parkinson (Blood)	1	G646
1430	CAISVGNEQFF	TRBV10-3	2	P6	Parkinson (Blood)	2	G648
1431	CAISLGNEQFF	TRBV10-3	18	P6	Parkinson (Blood)	18	G648
1432	CASKGGTDTQYF	TRBV2	1	N1	Healthy Control (Blood)	1	G649
1433	CASSGGTDTQYF	TRBV2	11	N5	Healthy Control (Blood)	8	G649
1434	CASSGGTDTQYF	TRBV2	11	P8	Parkinson (Blood)	3	G649
1435	CSARESSGNTIYF	TRBV20-1	2	P1	Parkinson (Blood)	1	G650
1436	CSARESSGNTIYF	TRBV20-1	2	P7	Parkinson (Blood)	1	G650
1437	CASSYSDNSYEQYF	TRBV6-5	1	N5	Healthy Control (Blood)	1	G652
1438	CASSYSGNSYEQYF	TRBV6-5	1	N8	Healthy Control (Blood)	1	G652
1439	CASSAPGGSYNEQFF	TRBV13	1	N2	Healthy Control (Blood)	1	G653
1440	CASSPPGGSYNEQFF	TRBV13	1	P8	Parkinson (Blood)	1	G653
1441	CASSPPLGVGTEAFF	TRBV18	1	P4	Parkinson (Blood)	1	G654
1442	CASSPPLGVDTEAFF	TRBV18	1	N7	Healthy Control (Blood)	1	G654
1443	CSARPGLADNEQFF	TRBV20-1	1	P4	Parkinson (Blood)	1	G655
1444	CSASPGLADNEQFF	TRBV20-1	1	P2	Parkinson (Blood)	1	G655
1445	CASSLIVGGRNNEQFF	TRBV5-1	1	N5	Healthy Control (Blood)	1	G656
1446	CASSLIFGGRNNEQFF	TRBV5-1	1	P6	Parkinson (Blood)	1	G656
1447	CASSLGQGSTDTQYF	TRBV5-1	1	P7	Parkinson (Blood)	1	G657
1448	CASSLGTGSTDTQYF	TRBV5-1	1	N8	Healthy Control (Blood)	1	G657
1449	CSAFRTAVNEQFF	TRBV20-1	1	N3	Healthy Control (Blood)	1	G658
1450	CSAFRTGVNEQYF	TRBV20-1	1	N1	Healthy Control (Blood)	1	G658
1451	CASSLDRTYEQYF	TRBV7-9	1	P2	Parkinson (Blood)	1	G660
1452	CASSLDETYEQYF	TRBV7-9	1	N3	Healthy Control (Blood)	1	G660
1453	CASSLGSRTDTQYF	TRBV7-2	1	N2	Healthy Control (Blood)	1	G661
1454	CASSLGHRTDTQYF	TRBV7-2	1	P3	Parkinson (Blood)	1	G661
1455	CASSLGYSTDTQYF	TRBV7-2	1	P4	Parkinson (Blood)	1	G661
1456	CASSLGHSTDTQYF	TRBV7-2	1	N7	Healthy Control (Blood)	1	G661
1457	CASSVDSATNEKLFF	TRBV9	1	N4	Healthy Control (Blood)	1	G663
1458	CASSVTSATNEKLFF	TRBV9	1	P1	Parkinson (Blood)	1	G663
1459	CASSWAGNEQFF	TRBV5-4	1	N3	Healthy Control (Blood)	1	G664
1460	CASSWSGNEQYF	TRBV5-4	1	P3	Parkinson (Blood)	1	G664
1461	CASSFEGNYGYTF	TRBV27	11	N5	Healthy Control (Blood)	8	G666
1462	CASSFEGNYGYTF	TRBV27	11	HC1	Healthy Control (CSF)	1	G666
1463	CASSLEGNYGYTF	TRBV27	1	N2	Healthy Control (Blood)	1	G666
1464	CASSWEGNYGYTF	TRBV27	1	PD6	Parkinson (CSF)	1	G666
1465	CASSLAGATNEKLFF	TRBV5-1	3	P7	Parkinson (Blood)	1	G668
1466	CASSLTGATNEKLFF	TRBV5-1	1	N5	Healthy Control (Blood)	1	G668
1467	CASSLIGATNEKLFF	TRBV5-1	1	P2	Parkinson (Blood)	1	G668
1468	CASSLVGATNEKLFF	TRBV5-1	1	N5	Healthy Control (Blood)	1	G668
1469	CSAKGGANVLTF	TRBV20-1	1	PD1	Parkinson (CSF)	1	G669
1470	CSAKSGANVLTF	TRBV20-1	1	N5	Healthy Control (Blood)	1	G669
1471	CASSESSNQPQHF	TRBV6-1	1	P3	Parkinson (Blood)	1	G670
1472	CASSEGTNQPQHF	TRBV6-1	1	P4	Parkinson (Blood)	1	G670
1473	CASSEGSNQPQHF	TRBV6-1	1	N3	Healthy Control (Blood)	1	G670
1474	CASSDGANQPQHF	TRBV6-1	1	P5	Parkinson (Blood)	1	G670
1475	CASSDGSNQPQHF	TRBV6-1	3	N1	Healthy Control (Blood)	3	G670
1476	CASSEGGNQPQHF	TRBV6-1	1	P5	Parkinson (Blood)	1	G670
1477	CASSEYTNTEAFF	TRBV25-1	1	N1	Healthy Control (Blood)	1	G671
1478	CASSEYVNTEAFF	TRBV25-1	1	HC3	Healthy Control (CSF)	1	G671
1479	CASSHGTGNSNQPQHF	TRBV18	1	N5	Healthy Control (Blood)	1	G672
1480	CASSPGTGNSNQPQHF	TRBV18	1	P6	Parkinson (Blood)	1	G672
1481	CASSFGPGDTGELFF	TRBV5-1	1	N2	Healthy Control (Blood)	1	G674
1482	CASSFGTGDTGELFF	TRBV5-1	1	P7	Parkinson (Blood)	1	G674
1483	CASSLGLAGADTQYF	TRBV5-1	1	N5	Healthy Control (Blood)	1	G675
1484	CASSLGLAGEDTQYF	TRBV5-1	1	N5	Healthy Control (Blood)	1	G675
1485	CASSLGLAGQETQYF	TRBV5-1	1	P5	Parkinson (Blood)	1	G675
1486	CASSLGLAGKETQYF	TRBV5-1	1	N6	Healthy Control (Blood)	1	G675
1487	CASSGTSGNTGELFF	TRBV9	1	P6	Parkinson (Blood)	1	G676
1488	CASSATSGNTGELFF	TRBV9	1	P3	Parkinson (Blood)	1	G676
1489	CASSGTSGRVGELFF	TRBV9	1	N2	Healthy Control (Blood)	1	G676
1490	CASSPKGNEQFF	TRBV9	1	N7	Healthy Control (Blood)	1	G677
1491	CASSPRGNEQYF	TRBV9	1	P5	Parkinson (Blood)	1	G677
1492	CSARDTSGATDTQYF	TRBV20-1	1	N3	Healthy Control (Blood)	1	G678
1493	CSARDTGGATDTQYF	TRBV20-1	1	P5	Parkinson (Blood)	1	G678
1494	CASSYSGSNQPQHF	TRBV6-5	1	N3	Healthy Control (Blood)	1	G679
1495	CASSYGGSNQPQHF	TRBV6-5	1	N6	Healthy Control (Blood)	1	G679
1496	CASSAGGANEKLFF	TRBV19	1	P4	Parkinson (Blood)	1	G680
1497	CASSEGGANEKLFF	TRBV19	1	N2	Healthy Control (Blood)	1	G680
1498	CASSLGTGGTDTQYF	TRBV7-9	1	P5	Parkinson (Blood)	1	G681
1499	CASSLGAGGTDTQYF	TRBV7-9	1	N8	Healthy Control (Blood)	1	G681
1500	CASSLGAGGPDTQYF	TRBV7-9	1	P7	Parkinson (Blood)	1	G681
1501	CASSPGASYNEQFF	TRBV18	1	P2	Parkinson (Blood)	1	G682
1502	CASSPGGSYNEQFF	TRBV18	1	HC4	Healthy Control (CSF)	1	G682
1503	CASSPGGTYNEQFF	TRBV18	2	P5	Parkinson (Blood)	2	G682
1504	CAWSQDSNQPQHF	TRBV30	1	N6	Healthy Control (Blood)	1	G683
1505	CAWSRDSNQPQHF	TRBV30	1	N6	Healthy Control (Blood)	1	G683
1506	CSARPGTTQETQYF	TRBV20-1	1	P7	Parkinson (Blood)	1	G684
1507	CSARSGTTQETQYF	TRBV20-1	1	N3	Healthy Control (Blood)	1	G684
1508	CASSPNYEQYF	TRBV28	1	N7	Healthy Control (Blood)	1	G685
1509	CASSPSYEQYF	TRBV28	3	P1	Parkinson (Blood)	1	G685
1510	CASSPSYEQYF	TRBV28	3	P2	Parkinson (Blood)	2	G685
1511	CASSVMGGNEQYF	TRBV6-1	1	P5	Parkinson (Blood)	1	G687
1512	CASSVQGGNEQFF	TRBV6-1	1	N1	Healthy Control (Blood)	1	G687
1513	CASSLGNQPQHF	TRBV7-9	1	N2	Healthy Control (Blood)	1	G688
1514	CASSLGTQPQHF	TRBV7-9	1	HC9	Healthy Control (CSF)	1	G688
1515	CASSVGNQPQHF	TRBV7-9	1	P5	Parkinson (Blood)	1	G688
1516	CASSLDGTGKYGYTF	TRBV7-2	1	N2	Healthy Control (Blood)	1	G689
1517	CASSLDGTGSYGYTF	TRBV7-2	1	P7	Parkinson (Blood)	1	G689
1518	CASSLNGNYGYTF	TRBV12-4	1	N1	Healthy Control (Blood)	1	G690
1519	CASSLSGNYGYTF	TRBV12-4	1	P1	Parkinson (Blood)	1	G690
1520	CASSLGGNYGYTF	TRBV12-4	52	N5	Healthy Control (Blood)	52	G690
1521	CASSLRTGAYNEQFF	TRBV28	1	N2	Healthy Control (Blood)	1	G691
1522	CASSLRTGGYNEQFF	TRBV28	1	HC8	Healthy Control (CSF)	1	G691
1523	CSVVGGSTDTQYF	TRBV29-1	1	N5	Healthy Control (Blood)	1	G692
1524	CSVAGGSTDTQYF	TRBV29-1	1	N3	Healthy Control (Blood)	1	G692
1525	CASSLGQGPFF	TRBV13	4	P5	Parkinson (Blood)	4	G693
1526	CASSLGQGPYF	TRBV13	3	P5	Parkinson (Blood)	3	G693
1527	CASSEASDTEAFF	TRBV6-1	1	N8	Healthy Control (Blood)	1	G695
1528	CASSEASNTEAFF	TRBV6-1	1	N2	Healthy Control (Blood)	1	G695
1529	CARSLSLSTAGVENEQYF	TRBV5-3	2	P5	Parkinson (Blood)	2	G697
1530	CARSLSPSTAGVENEQYF	TRBV5-3	1	P5	Parkinson (Blood)	1	G697
1531	CASSEKETQYF	TRBV2	1	N1	Healthy Control (Blood)	1	G698
1532	CASSEQETQYF	TRBV2	1	N8	Healthy Control (Blood)	1	G698
1533	CASSERETQYF	TRBV2	1	PD5	Parkinson (CSF)	1	G698
1534	CASSVGSLGGTEAFF	TRBV9	1	HC4	Healthy Control (CSF)	1	G701
1535	CASSVGNIGGTEAFF	TRBV9	1	N1	Healthy Control (Blood)	1	G701
1536	CASSQGRTNEKLFF	TRBV4-3	1	P3	Parkinson (Blood)	1	G702
1537	CASSQGSTNEKLFF	TRBV4-3	1	P3	Parkinson (Blood)	1	G702
1538	CASSDSVGGGYTF	TRBV6-4	1	HC2	Healthy Control (CSF)	1	G703
1539	CASSDSTGGGYTF	TRBV6-4	1	N7	Healthy Control (Blood)	1	G703
1540	CASSQRGETQYF	TRBV3-1	1	P6	Parkinson (Blood)	1	G704
1541	CASSQEGETQYF	TRBV3-1	1	P7	Parkinson (Blood)	1	G704
1542	CASSLGRGSQETQYF	TRBV7-7	2	P7	Parkinson (Blood)	2	G705
1543	CASSLGRGAQETQYF	TRBV7-7	1	P5	Parkinson (Blood)	1	G705
1544	CASSIDGSNEQFF	TRBV19	1	N6	Healthy Control (Blood)	1	G707
1545	CASSIQGSNEQFF	TRBV19	1	N7	Healthy Control (Blood)	1	G707
1546	CASSVLGQPQHF	TRBV2	1	P3	Parkinson (Blood)	1	G708
1547	CASSLLGQPQHF	TRBV2	1	PD1	Parkinson (CSF)	1	G708
1548	CASSLEAGSSYEQYF	TRBV11-2	1	N8	Healthy Control (Blood)	1	G709
1549	CASRLEGGSSYEQYF	TRBV11-2	1	N1	Healthy Control (Blood)	1	G709
1550	CASSLEGGSSYEQYF	TRBV11-2	1	P5	Parkinson (Blood)	1	G709
1551	CASSEGLAGSYEQYF	TRBV6-1	1	N5	Healthy Control (Blood)	1	G710
1552	CASSEGLAGTYEQFF	TRBV6-1	1	PD6	Parkinson (CSF)	1	G710
1553	CSARSSGGAQETQYF	TRBV20-1	1	P7	Parkinson (Blood)	1	G711
1554	CSARTSGGAQETQYF	TRBV20-1	1	N8	Healthy Control (Blood)	1	G711
1555	CASSQNQETQYF	TRBV3-1	1	P7	Parkinson (Blood)	1	G712
1556	CASSQGQETQYF	TRBV3-1	1	N5	Healthy Control (Blood)	1	G712
1557	CASSLRGGYEQYF	TRBV5-4	1	P8	Parkinson (Blood)	1	G713
1558	CASSLRGAYEQYF	TRBV5-4	1	P1	Parkinson (Blood)	1	G713
1559	CASSLSDTQYF	TRBV27	1	N4	Healthy Control (Blood)	1	G714
1560	CASSLADTQYF	TRBV27	1	N8	Healthy Control (Blood)	1	G714
1561	CASSYSGNQPQHF	TRBV6-5	1	N8	Healthy Control (Blood)	1	G715
1562	CASSYGGNQPQHF	TRBV6-5	1	N3	Healthy Control (Blood)	1	G715
1563	CASSYSGSQPQHF	TRBV6-5	1	PD4	Parkinson (CSF)	1	G715
1564	CASSAGAGNQPQHF	TRBV19	1	N1	Healthy Control (Blood)	1	G716
1565	CASSAGQGNQPQHF	TRBV19	1	P1	Parkinson (Blood)	1	G716
1566	CASSLNRGSSYEQYF	TRBV11-2	1	N6	Healthy Control (Blood)	1	G717
1567	CASSLDRGHSYEQYF	TRBV11-2	1	N7	Healthy Control (Blood)	1	G717
1568	CASSLDRGSSYEQYF	TRBV11-2	1	P1	Parkinson (Blood)	1	G717
1569	CASSIAGYSNQPQHF	TRBV19	1	P2	Parkinson (Blood)	1	G718
1570	CASSIGGYSNQPQHF	TRBV19	1	P2	Parkinson (Blood)	1	G718
1571	CASSTGLAGVNEQFF	TRBV19	1	P1	Parkinson (Blood)	1	G719
1572	CASSTGLAGYNEQFF	TRBV19	1	P4	Parkinson (Blood)	1	G719
1573	CASSERGSTDTQYF	TRBV6-4	1	P5	Parkinson (Blood)	1	G720
1574	CASSESGSTDTQYF	TRBV6-4	2	P5	Parkinson (Blood)	2	G720
1575	CASSERAGSTGELFF	TRBV2	1	P4	Parkinson (Blood)	1	G721
1576	CASSEMAGSTGELFF	TRBV2	1	PD1	Parkinson (CSF)	1	G721
1577	CASSPGGAQETQYF	TRBV5-4	1	N5	Healthy Control (Blood)	1	G722
1578	CASSPSGAQETQYF	TRBV5-4	1	N2	Healthy Control (Blood)	1	G722
1579	CASSRDYYNEQFF	TRBV4-1	1	P1	Parkinson (Blood)	1	G723
1580	CASSQDYYNEQFF	TRBV4-1	5	P1	Parkinson (Blood)	5	G723
1581	CASSQDFYNEQFF	TRBV4-1	50	P1	Parkinson (Blood)	50	G723
1582	CASSQVRDTQYF	TRBV3-1	2	N5	Healthy Control (Blood)	2	G724
1583	CASSQVEDTQYF	TRBV3-1	1	P2	Parkinson (Blood)	1	G724
1584	CSARTPSLNEQFF	TRBV20-1	1	N6	Healthy Control (Blood)	1	G726
1585	CSARTPGLNEQFF	TRBV20-1	1	N7	Healthy Control (Blood)	1	G726
1586	CASSISSGNYGYTF	TRBV19	1	N5	Healthy Control (Blood)	1	G727
1587	CASSISSANYGYTF	TRBV19	1	P2	Parkinson (Blood)	1	G727
1588	CASSLAGEQYF	TRBV7-2	2	N8	Healthy Control (Blood)	1	G728
1589	CASSLAGEQYF	TRBV7-2	2	N3	Healthy Control (Blood)	1	G728
1590	CASSLAGEQFF	TRBV7-2	1	P8	Parkinson (Blood)	1	G728
1591	CSANSETQYF	TRBV20-1	1	HC3	Healthy Control (CSF)	1	G729
1592	CSASSETQYF	TRBV20-1	1	N2	Healthy Control (Blood)	1	G729
1593	CASSIGHEQYF	TRBV19	1	N6	Healthy Control (Blood)	1	G730
1594	CASSIGYEQYF	TRBV19	1	N2	Healthy Control (Blood)	1	G730
1595	CASSVGKVWTEAFF	TRBV9	1	N8	Healthy Control (Blood)	1	G731
1596	CASSVGTVWTEAFF	TRBV9	1	PD4	Parkinson (CSF)	1	G731
1597	CASSLGGWEQYF	TRBV5-1	1	N2	Healthy Control (Blood)	1	G733
1598	CASSLGGHEQYF	TRBV5-1	1	N5	Healthy Control (Blood)	1	G733
1599	CASSIGGNEQFF	TRBV5-1	1	P4	Parkinson (Blood)	1	G733
1600	CASSLQGNEQYF	TRBV5-1	1	PD1	Parkinson (CSF)	1	G733
1601	CASSLQGNEQFF	TRBV5-1	2	N2	Healthy Control (Blood)	1	G733
1602	CASSLQGNEQFF	TRBV5-1	2	N5	Healthy Control (Blood)	1	G733
1603	CASSLGAYEQYF	TRBV5-1	1	P5	Parkinson (Blood)	1	G733
1604	CASSLGGNEQYF	TRBV5-1	1	P4	Parkinson (Blood)	1	G733
1605	CASSFSGDTQYF	TRBV5-1	1	N1	Healthy Control (Blood)	1	G734
1606	CASSFTGDTQYF	TRBV5-1	1	P1	Parkinson (Blood)	1	G734
1607	CASSILAGTGELFF	TRBV19	1	P5	Parkinson (Blood)	1	G735
1608	CASSTLAGTGELFF	TRBV19	1	N6	Healthy Control (Blood)	1	G735
1609	CASSLLAGTGELFF	TRBV19	1	P4	Parkinson (Blood)	1	G735
1610	CASSLVTTDTQYF	TRBV28	1	N3	Healthy Control (Blood)	1	G736
1611	CASSLVSTDTQYF	TRBV28	1	N3	Healthy Control (Blood)	1	G736
1612	CASNPGTANTGELFF	TRBV12-3	2	HC2	Healthy Control (CSF)	2	G737
1613	CASSPGTANTGELFF	TRBV12-3	1	N7	Healthy Control (Blood)	1	G737
1614	CASRNPNTEAFF	TRBV6-2	1	P2	Parkinson (Blood)	1	G738
1615	CASRGPNTEAFF	TRBV6-2	1	N8	Healthy Control (Blood)	1	G738
1616	CASSPPGGSYEQYF	TRBV7-9	1	HC3	Healthy Control (CSF)	1	G739
1617	CASSPPGPSYEQYF	TRBV7-9	1	P2	Parkinson (Blood)	1	G739
1618	CASSSGQGGDEQYF	TRBV5-1	4	P5	Parkinson (Blood)	4	G740
1619	CASSSGQGADEQFF	TRBV5-1	1	P6	Parkinson (Blood)	1	G740
1620	CASSFRETQYF	TRBV5-6	1	P8	Parkinson (Blood)	1	G741
1621	CASSFQETQYF	TRBV5-6	1	HC9	Healthy Control (CSF)	1	G741
1622	CASSYRETQYF	TRBV5-6	1	P7	Parkinson (Blood)	1	G741
1623	CASSYQETQYF	TRBV28	1	HC9	Healthy Control (CSF)	1	G742
1624	CASSFQETQYF	TRBV28	1	N5	Healthy Control (Blood)	1	G742
1625	CAISESRDTGELFF	TRBV10-3	1	P8	Parkinson (Blood)	1	G743
1626	CAISESRKTGELFF	TRBV10-3	1	N2	Healthy Control (Blood)	1	G743
1627	CASSLGGANEQFF	TRBV5-1	1	P2	Parkinson (Blood)	1	G744
1628	CASSLGGSNEQYF	TRBV5-1	1	N2	Healthy Control (Blood)	1	G744
1629	CASSLGGGNEQFF	TRBV5-1	1	N5	Healthy Control (Blood)	1	G744
1630	CASSLGGGAEQYF	TRBV5-1	1	HC1	Healthy Control (CSF)	1	G744
1631	CASSLAGGGEQFF	TRBV5-1	1	N3	Healthy Control (Blood)	1	G744
1632	CASSLATGGTEAFF	TRBV5-1	1	P2	Parkinson (Blood)	1	G746
1633	CASSLAKGGTEAFF	TRBV5-1	1	P1	Parkinson (Blood)	1	G746
1634	CASSFDRNYGYTF	TRBV5-6	1	N2	Healthy Control (Blood)	1	G747
1635	CASSFDRGYGYTF	TRBV5-6	1	P1	Parkinson (Blood)	1	G747
1636	CASSELLSNEKLFF	TRBV2	1	HC4	Healthy Control (CSF)	1	G748
1637	CASSEALSNEKLFF	TRBV2	1	P2	Parkinson (Blood)	1	G748
1638	CASSVGPGGTEAFF	TRBV9	1	P2	Parkinson (Blood)	1	G749
1639	CASSVGPGSTEAFF	TRBV9	1	P5	Parkinson (Blood)	1	G749
1640	CASSTQGYEQYF	TRBV12-3	1	HC8	Healthy Control (CSF)	1	G750
1641	CASSAQGYEQYF	TRBV12-3	1	P3	Parkinson (Blood)	1	G750
1642	CAWSRQDTQYF	TRBV30	1	P8	Parkinson (Blood)	1	G751
1643	CAWSRQETQYF	TRBV30	1	N8	Healthy Control (Blood)	1	G751
1644	CASSLSGPNEKLFF	TRBV7-9	1	N3	Healthy Control (Blood)	1	G752
1645	CASSLQGPNEKLFF	TRBV7-9	1	N2	Healthy Control (Blood)	1	G752
1646	CASSVSNTEAFF	TRBV9	1	N2	Healthy Control (Blood)	1	G753
1647	CASSVSGTEAFF	TRBV9	1	N5	Healthy Control (Blood)	1	G753
1648	CASSLKGNTEAFF	TRBV12-3	1	P4	Parkinson (Blood)	1	G754
1649	CASSFGGGTEAFF	TRBV12-3	1	N1	Healthy Control (Blood)	1	G754
1650	CASSLNGNTEAFF	TRBV12-3	1	HC9	Healthy Control (CSF)	1	G754
1651	CASSLGGNTEAFF	TRBV12-3	22	P6	Parkinson (Blood)	22	G754
1652	CASSLGGGTEAFF	TRBV12-3	1	N2	Healthy Control (Blood)	1	G754
1653	CSARVGNQPQHF	TRBV20-1	1	N2	Healthy Control (Blood)	1	G755
1654	CSARVGSQPQHF	TRBV20-1	1	P2	Parkinson (Blood)	1	G755
1655	CASSLWRGRETQYF	TRBV7-9	1	P8	Parkinson (Blood)	1	G756
1656	CASSLWTGRETQYF	TRBV7-9	1	N8	Healthy Control (Blood)	1	G756
1657	CASSGVAGQTGELFF	TRBV9	1	N6	Healthy Control (Blood)	1	G758
1658	CASSGVAGNTGELFF	TRBV9	1	P3	Parkinson (Blood)	1	G758
1659	CASSGVAGRTGELFF	TRBV9	1	N6	Healthy Control (Blood)	1	G758
1660	CASSLSGQETQYF	TRBV27	1	HC9	Healthy Control (CSF)	1	G759
1661	CASSLSSQETQYF	TRBV27	2	N8	Healthy Control (Blood)	2	G759
1662	CASSIFGEQFF	TRBV19	1	N2	Healthy Control (Blood)	1	G760
1663	CASSIFGEQYF	TRBV19	3	N2	Healthy Control (Blood)	3	G760
1664	CAWRRGNTEAFF	TRBV30	1	HC1	Healthy Control (CSF)	1	G761
1665	CAWERGNTEAFF	TRBV30	1	N5	Healthy Control (Blood)	1	G761
1666	CASSLGQTNYGYTF	TRBV7-9	1	N2	Healthy Control (Blood)	1	G762
1667	CASSLGQSNYGYTF	TRBV7-9	1	P7	Parkinson (Blood)	1	G762
1668	CASSVATGGYEQYF	TRBV9	1	P4	Parkinson (Blood)	1	G763
1669	CASSVATGNYEQYF	TRBV9	1	HC9	Healthy Control (CSF)	1	G763
1670	CASSYSAGSYEQYF	TRBV6-2	1	N7	Healthy Control (Blood)	1	G764
1671	CASSYSAGQYEQYF	TRBV6-2	1	P6	Parkinson (Blood)	1	G764
1672	CASSANTDTQYF	TRBV9	1	N5	Healthy Control (Blood)	1	G765
1673	CASSVNTDTQYF	TRBV9	2	N1	Healthy Control (Blood)	2	G765
1674	CATSDPGGSNEQFF	TRBV24-1	2	N4	Healthy Control (Blood)	2	G766
1675	CATSDPGGSGEQFF	TRBV24-1	1	N1	Healthy Control (Blood)	1	G766
1676	CASSLSGGTETQYF	TRBV7-3	1	N1	Healthy Control (Blood)	1	G767
1677	CASSLRGGRETQYF	TRBV7-3	3	P2	Parkinson (Blood)	1	G767
1678	CASSLRGGRETQYF	TRBV7-3	3	P8	Parkinson (Blood)	2	G767
1679	CASSLSGGRETQYF	TRBV7-3	1	HC2	Healthy Control (CSF)	1	G767
1680	CASSLGVGETDTQYF	TRBV7-9	4	N5	Healthy Control (Blood)	4	G768
1681	CASSLGIGSTDTQYF	TRBV7-9	1	P5	Parkinson (Blood)	1	G768
1682	CASSQVAGELFF	TRBV3-1	1	P6	Parkinson (Blood)	1	G771
1683	CASSQVTGELFF	TRBV3-1	2	N3	Healthy Control (Blood)	1	G771
1684	CASSQVTGELFF	TRBV3-1	2	PD6	Parkinson (CSF)	1	G771
1685	CSARGTSGAYEQYF	TRBV20-1	1	P2	Parkinson (Blood)	1	G772
1686	CSARGTSGSFEQFF	TRBV20-1	1	P8	Parkinson (Blood)	1	G772
1687	CASSPSMNTEAFF	TRBV18	1	P6	Parkinson (Blood)	1	G773
1688	CASSPSLNTEAFF	TRBV18	2	N1	Healthy Control (Blood)	1	G773
1689	CASSPSLNTEAFF	TRBV18	2	N2	Healthy Control (Blood)	1	G773
1690	CASSPQMNTEAFF	TRBV18	1	P8	Parkinson (Blood)	1	G773
1691	CASSLAGQPQHF	TRBV7-8	1	P2	Parkinson (Blood)	1	G774
1692	CASSLGGQPQHF	TRBV7-8	1	N2	Healthy Control (Blood)	1	G774
1693	CASSLGRDQPQHF	TRBV28	1	N5	Healthy Control (Blood)	1	G775
1694	CASSLSRDQPQHF	TRBV28	1	HC2	Healthy Control (CSF)	1	G775
1695	CASSAGTLNTEAFF	TRBV9	1	N4	Healthy Control (Blood)	1	G776
1696	CASSAGTANTEAFF	TRBV9	1	HC3	Healthy Control (CSF)	1	G776
1697	CASSVGTANTEAFF	TRBV9	1	P8	Parkinson (Blood)	1	G776
1698	CASSLVGGPYNEQFF	TRBV5-1	1	P7	Parkinson (Blood)	1	G777
1699	CASSLVAGPYNEQFF	TRBV5-1	1	P1	Parkinson (Blood)	1	G777
1700	CASSLVAGEYNEQFF	TRBV5-1	1	P8	Parkinson (Blood)	1	G777
1701	CASSLVPGPYNEQFF	TRBV5-1	1	P7	Parkinson (Blood)	1	G777
1702	CASSEGQGSYNEQFF	TRBV6-1	1	N2	Healthy Control (Blood)	1	G779
1703	CASSEAQSSYNEQFF	TRBV6-1	1	P8	Parkinson (Blood)	1	G779
1704	CASSEGDSSYNEQFF	TRBV6-1	1	P6	Parkinson (Blood)	1	G779
1705	CASSEGEGSYNEQFF	TRBV6-1	1	N5	Healthy Control (Blood)	1	G779
1706	CASSLAGGNEQFF	TRBV27	1	N8	Healthy Control (Blood)	1	G780
1707	CASSFAGGNEQYF	TRBV27	1	HC1	Healthy Control (CSF)	1	G780
1708	CASSLAGSNEQFF	TRBV27	1	N6	Healthy Control (Blood)	1	G780
1709	CASSLDGRVSYEQYF	TRBV11-2	1	N2	Healthy Control (Blood)	1	G782
1710	CASSLSGRISYEQYF	TRBV11-2	1	P1	Parkinson (Blood)	1	G782
1711	CASSLGDYNEQFF	TRBV5-1	1	N1	Healthy Control (Blood)	1	G783
1712	CASSLGQYNEQFF	TRBV5-1	1	N2	Healthy Control (Blood)	1	G783
1713	CSARTGDTEAFF	TRBV20-1	2	N2	Healthy Control (Blood)	1	G784
1714	CSARTGDTEAFF	TRBV20-1	2	N3	Healthy Control (Blood)	1	G784
1715	CSARTGNTEAFF	TRBV20-1	1	N1	Healthy Control (Blood)	1	G784
1716	CSARSGNTEAFF	TRBV20-1	1	N5	Healthy Control (Blood)	1	G784
1717	CSARVGGTEAFF	TRBV20-1	1	N1	Healthy Control (Blood)	1	G784
1718	CSARGGGTEAFF	TRBV20-1	1	HC2	Healthy Control (CSF)	1	G784
1719	CSARVGSTEAFF	TRBV20-1	2	N5	Healthy Control (Blood)	1	G784
1720	CSARAGDTEAFF	TRBV20-1	3	N1	Healthy Control (Blood)	1	G784
1721	CSARTGGTEAFF	TRBV20-1	3	P6	Parkinson (Blood)	1	G784
1722	CSARTGGTEAFF	TRBV20-1	3	P8	Parkinson (Blood)	1	G784
1723	CSARGSNTEAFF	TRBV20-1	1	N2	Healthy Control (Blood)	1	G784
1724	CSARGGHTEAFF	TRBV20-1	1	N8	Healthy Control (Blood)	1	G784
1725	CSARGGNTEAFF	TRBV20-1	2	N2	Healthy Control (Blood)	1	G784
1726	CSARGGNTEAFF	TRBV20-1	2	P7	Parkinson (Blood)	1	G784
1727	CASSTSGSSYEQYF	TRBV19	1	N3	Healthy Control (Blood)	1	G785
1728	CASKTSGSSYEQYF	TRBV19	2	P2	Parkinson (Blood)	1	G785
1729	CASKTSGSSYEQYF	TRBV19	2	P8	Parkinson (Blood)	1	G785
1730	CASRTSGNSYEQYF	TRBV19	1	N3	Healthy Control (Blood)	1	G785
1731	CASSVDGSGRGETQYF	TRBV9	3	PD5	Parkinson (CSF)	2	G787
1732	CASSVGGSGRGETQYF	TRBV9	1	P3	Parkinson (Blood)	1	G787
1733	CASSYRASGSSYEQYF	TRBV27	6	N3	Healthy Control (Blood)	6	G788
1734	CASSFRASGSSYEQYF	TRBV27	2	N3	Healthy Control (Blood)	2	G788
1735	CASSPPGQGLSEAFF	TRBV7-9	1	P1	Parkinson (Blood)	1	G789
1736	CASSPPGQGASEAFF	TRBV7-9	1	P7	Parkinson (Blood)	1	G789
1737	CSASSGTSGYEQYF	TRBV20-1	1	N1	Healthy Control (Blood)	1	G790
1738	CSASGGTSGYEQYF	TRBV20-1	1	N4	Healthy Control (Blood)	1	G790
1739	CSASPGRGTGELFF	TRBV20-1	1	P8	Parkinson (Blood)	1	G791
1740	CSASPGRGPGELFF	TRBV20-1	1	P2	Parkinson (Blood)	1	G791
1741	CAWSAGGSGNTIYF	TRBV30	1	P1	Parkinson (Blood)	1	G792
1742	CAWSTGGSGNTIYF	TRBV30	1	P7	Parkinson (Blood)	1	G792
1743	CASSPGTSGRSYNEQFF	TRBV28	1	HC8	Healthy Control (CSF)	1	G793
1744	CASSPGTSGHSYNEQFF	TRBV28	1	N2	Healthy Control (Blood)	1	G793
1745	CASSQQTYEQYF	TRBV14	1	N5	Healthy Control (Blood)	1	G794
1746	CASSQQAYEQYF	TRBV14	1	N5	Healthy Control (Blood)	1	G794
1747	CASSLVAGGSSYEQYF	TRBV7-2	1	N7	Healthy Control (Blood)	1	G796
1748	CASSLVAGSSSYEQYF	TRBV7-2	1	N8	Healthy Control (Blood)	1	G796
1749	CSVEFRVQETQYF	TRBV29-1	1	HC8	Healthy Control (CSF)	1	G797
1750	CSVEFRIQETQYF	TRBV29-1	1	HC8	Healthy Control (CSF)	1	G797
1751	CASSEFSNQPQHF	TRBV6-1	1	HC1	Healthy Control (CSF)	1	G798
1752	CASSEMSNQPQHF	TRBV6-1	1	N8	Healthy Control (Blood)	1	G798
1753	CASSFRGNTEAFF	TRBV6-5	1	N8	Healthy Control (Blood)	1	G800
1754	CASKFRGNTEAFF	TRBV6-5	1	PD4	Parkinson (CSF)	1	G800
1755	CASSYRGNQPQHF	TRBV12-4	1	HC8	Healthy Control (CSF)	1	G801
1756	CASSYRGDQPQHF	TRBV12-4	1	N5	Healthy Control (Blood)	1	G801
1757	CASSLGQGSYGYTF	TRBV7-9	2	P7	Parkinson (Blood)	2	G802
1758	CASSLAQGSYGYTF	TRBV7-9	1	P2	Parkinson (Blood)	1	G802
1759	CASSLGEGNYGYTF	TRBV7-9	1	N6	Healthy Control (Blood)	1	G802
1760	CASSDSEGPGELFF	TRBV6-4	2	P8	Parkinson (Blood)	2	G803
1761	CASSDSTGPGELFF	TRBV6-4	1	N8	Healthy Control (Blood)	1	G803
1762	CSARDSRDYEQYF	TRBV20-1	3	P2	Parkinson (Blood)	3	G804
1763	CSAREDRDYEQYF	TRBV20-1	1	N7	Healthy Control (Blood)	1	G804
1764	CSARDSREYEQYF	TRBV20-1	1	N8	Healthy Control (Blood)	1	G804
1765	CSARGDRDYEQYF	TRBV20-1	3	N8	Healthy Control (Blood)	3	G804
1766	CSARDDRDYEQYF	TRBV20-1	1	P2	Parkinson (Blood)	1	G804
1767	CASSLEGGPYNEQFF	TRBV7-9	1	N3	Healthy Control (Blood)	1	G805
1768	CASSLSGGPYNEQFF	TRBV7-9	1	N1	Healthy Control (Blood)	1	G805
1769	CASSLEGLAGVHEQFF	TRBV5-1	1	P8	Parkinson (Blood)	1	G806
1770	CASSLEGLAGVYEQYF	TRBV5-1	3	P8	Parkinson (Blood)	3	G806
1771	CASSPRAAGELFF	TRBV19	1	HC1	Healthy Control (CSF)	1	G808
1772	CASSPRATGELFF	TRBV19	1	P4	Parkinson (Blood)	1	G808
1773	CASSRTGLGYTF	TRBV3-1	1	N3	Healthy Control (Blood)	1	G809
1774	CASSRAGLGYTF	TRBV3-1	1	P2	Parkinson (Blood)	1	G809
1775	CASSLNGGPVYEQYF	TRBV5-1	1	N6	Healthy Control (Blood)	1	G811
1776	CASSLNGGPTYEQYF	TRBV5-1	1	HC4	Healthy Control (CSF)	1	G811
1777	CASIGIAGEQYF	TRBV6-5	1	P4	Parkinson (Blood)	1	G813
1778	CASINIAGEQYF	TRBV6-5	1	HC9	Healthy Control (CSF)	1	G813
1779	CSARDLTGYEQYF	TRBV20-1	1	N1	Healthy Control (Blood)	1	G814
1780	CSARELTGYEQYF	TRBV20-1	1	N7	Healthy Control (Blood)	1	G814
1781	CASSLGQSNSPLHF	TRBV5-1	1	N2	Healthy Control (Blood)	1	G815
1782	CASSLGQGNSPLHF	TRBV5-1	1	PD4	Parkinson (CSF)	1	G815
1783	CASSLGTGNSPLHF	TRBV5-1	1	PD6	Parkinson (CSF)	1	G815
1784	CSARPEETQYF	TRBV20-1	2	N5	Healthy Control (Blood)	2	G817
1785	CSARPQETQYF	TRBV20-1	1	N5	Healthy Control (Blood)	1	G817
1786	CASSLGTGNEKLFF	TRBV7-9	1	N6	Healthy Control (Blood)	1	G818
1787	CASSLGQGNEKLFF	TRBV7-9	1	N1	Healthy Control (Blood)	1	G818
1788	CASSLGQNNEKLFF	TRBV7-9	1	HC4	Healthy Control (CSF)	1	G818
1789	CASSLGTGNEKLFF	TRBV12-3	1	N7	Healthy Control (Blood)	1	G819
1790	CASSLGRGNEKLFF	TRBV12-3	1	P5	Parkinson (Blood)	1	G819
1791	CSAVRGTDTQYF	TRBV29-1	1	N2	Healthy Control (Blood)	1	G820
1792	CSVVRGTDTQYF	TRBV29-1	1	HC9	Healthy Control (CSF)	1	G820
1793	CASSIGRSNTEAFF	TRBV19	1	N2	Healthy Control (Blood)	1	G821
1794	CASSIGRGNTEAFF	TRBV19	1	P8	Parkinson (Blood)	1	G821
1795	CASSMGRGNTEAFF	TRBV19	1	P8	Parkinson (Blood)	1	G821
1796	CASSYTTWGYGYTF	TRBV6-5	2	N5	Healthy Control (Blood)	2	G822
1797	CASSYTSWGYGYTF	TRBV6-5	13	N6	Healthy Control (Blood)	13	G822
1798	CASSLAGWTEAFF	TRBV6-5	1	P1	Parkinson (Blood)	1	G823
1799	CASSLGGWTEAFF	TRBV6-5	2	P1	Parkinson (Blood)	2	G823
1800	CASSYSQREQFF	TRBV6-6	1	N6	Healthy Control (Blood)	1	G824
1801	CASSYSSREQYF	TRBV6-6	1	N2	Healthy Control (Blood)	1	G824
1802	CASSLAGISSYNEQFF	TRBV7-2	1	P5	Parkinson (Blood)	1	G825
1803	CASSLSGSSSYNEQFF	TRBV7-2	1	HC9	Healthy Control (CSF)	1	G825
1804	CASSLSGVSSYNEQFF	TRBV7-2	1	P7	Parkinson (Blood)	1	G825
1805	CASSLVGNTEAFF	TRBV13	1	N4	Healthy Control (Blood)	1	G826
1806	CASSLVSNTEAFF	TRBV13	1	N8	Healthy Control (Blood)	1	G826
1807	CASSSPGSSYEQYF	TRBV28	1	P4	Parkinson (Blood)	1	G827
1808	CASSSPGRSYEQYF	TRBV28	1	P2	Parkinson (Blood)	1	G827
1809	CASSPPGSSYEQYF	TRBV28	1	P4	Parkinson (Blood)	1	G827
1810	CASSVDGQGDTQYF	TRBV9	2	P5	Parkinson (Blood)	2	G828
1811	CASSVHGQGETQYF	TRBV9	2	N5	Healthy Control (Blood)	2	G828
1812	CASSVEGQGETQYF	TRBV9	1	N1	Healthy Control (Blood)	1	G828
1813	CASSIDHRGNNEQFF	TRBV19	5	N2	Healthy Control (Blood)	5	G829
1814	CASSIDHRGSNEQYF	TRBV19	2	N2	Healthy Control (Blood)	2	G829
1815	CASSLVNTEAFF	TRBV28	1	HC9	Healthy Control (CSF)	1	G830
1816	CASSLQGTEAFF	TRBV28	1	P4	Parkinson (Blood)	1	G830
1817	CASSLMNTEAFF	TRBV28	1	P8	Parkinson (Blood)	1	G830
1818	CASSLQNTEAFF	TRBV28	1	P2	Parkinson (Blood)	1	G830
1819	CASSLVNAEAFF	TRBV28	1	N3	Healthy Control (Blood)	1	G830
1820	CASSQDLSGYEQYF	TRBV4-1	1	N1	Healthy Control (Blood)	1	G831
1821	CASSQDLGGYEQFF	TRBV4-1	2	N3	Healthy Control (Blood)	2	G831
1822	CASSQDRGQPQHF	TRBV3-1	2	N8	Healthy Control (Blood)	1	G832
1823	CASSQDRGQPQHF	TRBV3-1	2	N4	Healthy Control (Blood)	1	G832
1824	CASSLGASGSSDTQYF	TRBV5-1	1	N5	Healthy Control (Blood)	1	G835
1825	CASSLGASGSADTQYF	TRBV5-1	1	N2	Healthy Control (Blood)	1	G835
1826	CASSRGHQETQYF	TRBV19	1	P4	Parkinson (Blood)	1	G837
1827	CASSQGHQETQYF	TRBV19	1	N4	Healthy Control (Blood)	1	G837
1828	CASSLVAGSNEKLFF	TRBV5-1	1	HC9	Healthy Control (CSF)	1	G838
1829	CASSLVAGSREKLFF	TRBV5-1	1	N1	Healthy Control (Blood)	1	G838
1830	CASSNDRGYGYTF	TRBV27	1	HC8	Healthy Control (CSF)	1	G839
1831	CASSRDRGYGYTF	TRBV27	1	HC4	Healthy Control (CSF)	1	G839
1832	CASRVGNTIYF	TRBV19	1	P7	Parkinson (Blood)	1	G840
1833	CASRLGNTIYF	TRBV19	1	P2	Parkinson (Blood)	1	G840
1834	CASSLQGSEKLFF	TRBV5-1	1	N8	Healthy Control (Blood)	1	G841
1835	CASSLRGSEKLFF	TRBV5-1	1	P5	Parkinson (Blood)	1	G841
1836	CASSLVTSGQETQYF	TRBV7-9	1	N8	Healthy Control (Blood)	1	G842
1837	CASSLVTGGQETQYF	TRBV7-9	1	N1	Healthy Control (Blood)	1	G842
1838	CATSSDRGNEQYF	TRBV15	1	P2	Parkinson (Blood)	1	G843
1839	CATSSDRGHEQFF	TRBV15	1	N4	Healthy Control (Blood)	1	G843
1840	CASSLSGNQPQHF	TRBV7-9	1	HC4	Healthy Control (CSF)	1	G844
1841	CASSLTGNQPQHF	TRBV7-9	1	N1	Healthy Control (Blood)	1	G844
1842	CASSLVGNQPQHF	TRBV7-9	1	N2	Healthy Control (Blood)	1	G844
1843	CASSIAGGTDTQYF	TRBV19	1	N8	Healthy Control (Blood)	1	G845
1844	CASSIRGSTDTQYF	TRBV19	1	N7	Healthy Control (Blood)	1	G845
1845	CASSIAGSTDTQYF	TRBV19	1	P3	Parkinson (Blood)	1	G845
1846	CASSMAGGTDTQYF	TRBV19	1	P4	Parkinson (Blood)	1	G845
1847	CASSFGGSSYNEQFF	TRBV12-3	1	HC3	Healthy Control (CSF)	1	G847
1848	CASSWGGSSYNEQFF	TRBV12-3	1	N5	Healthy Control (Blood)	1	G847
1849	CASSIWGEETQYF	TRBV19	1	P4	Parkinson (Blood)	1	G848
1850	CASSIWGQETQYF	TRBV19	1	P5	Parkinson (Blood)	1	G848
1851	CASSSGTGRTGELFF	TRBV5-4	1	P7	Parkinson (Blood)	1	G849
1852	CASSSGTGATGELFF	TRBV5-4	1	P2	Parkinson (Blood)	1	G849
1853	CASSPSGGLYEQYF	TRBV19	1	HC2	Healthy Control (CSF)	1	G850
1854	CASSPTGGIYEQYF	TRBV19	2	N2	Healthy Control (Blood)	1	G850
1855	CASSPTGGIYEQYF	TRBV19	2	N4	Healthy Control (Blood)	1	G850
1856	CASREGQNTEAFF	TRBV6-1	1	N5	Healthy Control (Blood)	1	G851
1857	CASRKGMNTEAFF	TRBV6-1	1	P5	Parkinson (Blood)	1	G851
1858	CASRKGQNTEAFF	TRBV6-1	1	HC3	Healthy Control (CSF)	1	G851
1859	CASSREGNNQPQHF	TRBV28	1	N2	Healthy Control (Blood)	1	G852
1860	CASSRQGDNQPQHF	TRBV28	1	N6	Healthy Control (Blood)	1	G852
1861	CASSRDSQNYGYTF	TRBV19	1	P5	Parkinson (Blood)	1	G853
1862	CASSRDSPNYGYTF	TRBV19	1	P2	Parkinson (Blood)	1	G853
1863	CASSWKDTQYF	TRBV12-4	1	PD6	Parkinson (CSF)	1	G854
1864	CASSWRDTQYF	TRBV12-4	1	N1	Healthy Control (Blood)	1	G854
1865	CASSYGGRALNEQYF	TRBV6-2	1	P1	Parkinson (Blood)	1	G855
1866	CASSVGGRALNEQFF	TRBV6-2	1	P5	Parkinson (Blood)	1	G855
1867	CSARSPGQGTDTQYF	TRBV20-1	1	P7	Parkinson (Blood)	1	G856
1868	CSARDPGQGTDTQYF	TRBV20-1	1	P8	Parkinson (Blood)	1	G856
1869	CSARVGGGTDTQYF	TRBV20-1	1	P7	Parkinson (Blood)	1	G857
1870	CSARVGSGTDTQYF	TRBV20-1	1	N2	Healthy Control (Blood)	1	G857
1871	CSASGGGYEQYF	TRBV20-1	1	P2	Parkinson (Blood)	1	G858
1872	CSASGGAYEQFF	TRBV20-1	1	N1	Healthy Control (Blood)	1	G858
1873	CASSLSNYNEQFF	TRBV27	1	P2	Parkinson (Blood)	1	G859
1874	CASSLSGYNEQFF	TRBV27	1	P7	Parkinson (Blood)	1	G859
1875	CASSLSSYNEQFF	TRBV27	1	P8	Parkinson (Blood)	1	G859
1876	CASSFEQPYEQYF	TRBV28	1	P1	Parkinson (Blood)	1	G860
1877	CASSLEQPYEQYF	TRBV28	2	PD5	Parkinson (CSF)	2	G860
1878	CASSPRQGAYEQYF	TRBV18	1	P4	Parkinson (Blood)	1	G861
1879	CASSPRQGSYEQYF	TRBV18	1	N1	Healthy Control (Blood)	1	G861
1880	CASSLVGGYNEQFF	TRBV7-9	1	N7	Healthy Control (Blood)	1	G862
1881	CASSLAGGINEQFF	TRBV7-9	1	HC3	Healthy Control (CSF)	1	G862
1882	CASSLAGGYNEQFF	TRBV7-9	1	P8	Parkinson (Blood)	1	G862
1883	CASSFSGSTDTQYF	TRBV19	1	N2	Healthy Control (Blood)	1	G863
1884	CASSFSGPTDTQYF	TRBV19	2	N1	Healthy Control (Blood)	2	G863
1885	CASSPDRPNTGELFF	TRBV5-1	1	N5	Healthy Control (Blood)	1	G864
1886	CASSPDRENTGELFF	TRBV5-1	1	N5	Healthy Control (Blood)	1	G864
1887	CASSPDTEAFF	TRBV18	2	N4	Healthy Control (Blood)	2	G865
1888	CASSPDSEAFF	TRBV18	1	P4	Parkinson (Blood)	1	G865
1889	CASSQMGNEQFF	TRBV3-1	1	HC8	Healthy Control (CSF)	1	G866
1890	CASSQVAHEQYF	TRBV3-1	1	N1	Healthy Control (Blood)	1	G866
1891	CASSQVGHEQFF	TRBV3-1	1	N8	Healthy Control (Blood)	1	G866
1892	CASSQVGNEQFF	TRBV3-1	1	P5	Parkinson (Blood)	1	G866
1893	CASSLGRTQETQYF	TRBV5-1	1	N1	Healthy Control (Blood)	1	G868
1894	CASSLGAQQETQYF	TRBV5-1	1	P7	Parkinson (Blood)	1	G868
1895	CASSLGATQETQYF	TRBV5-1	1	HC3	Healthy Control (CSF)	1	G868
1896	CASSLAPTQETQYF	TRBV5-1	1	P4	Parkinson (Blood)	1	G868
1897	CASSLGPTQETQYF	TRBV5-1	1	P4	Parkinson (Blood)	1	G868
1898	CASSGTGETGELFF	TRBV6-1	1	P8	Parkinson (Blood)	1	G869
1899	CASSGQGETGELFF	TRBV6-1	27	N1	Healthy Control (Blood)	27	G869
1900	CASSGTGDTGELFF	TRBV6-1	1	N3	Healthy Control (Blood)	1	G869
1901	CATSRDQGGYGYTF	TRBV15	1	N1	Healthy Control (Blood)	1	G871
1902	CATSRDQGNYGYTF	TRBV15	25	N6	Healthy Control (Blood)	25	G871
1903	CASSERGGNQPQHF	TRBV6-1	1	N2	Healthy Control (Blood)	1	G873
1904	CASSERGDNQPQHF	TRBV6-1	1	N8	Healthy Control (Blood)	1	G873
1905	CASSLDRGGDEQYF	TRBV11-2	1	N4	Healthy Control (Blood)	1	G874
1906	CASSLDRGSGEQFF	TRBV11-2	1	N2	Healthy Control (Blood)	1	G874
1907	CASKKSDSYNEQFF	TRBV28	1	PD6	Parkinson (CSF)	1	G877
1908	CASKASDSYNEQFF	TRBV28	1	PD6	Parkinson (CSF)	1	G877
1909	CASSFGTGNSPLHF	TRBV28	1	P1	Parkinson (Blood)	1	G880
1910	CASSFGTANSPLHF	TRBV28	1	P1	Parkinson (Blood)	1	G880
1911	CATSDPGRSDTQYF	TRBV24-1	1	N4	Healthy Control (Blood)	1	G881
1912	CATSDPGTSKTQYF	TRBV24-1	1	P7	Parkinson (Blood)	1	G881
1913	CATSDPGTSDTQYF	TRBV24-1	1	N5	Healthy Control (Blood)	1	G881
1914	CASSQDYRQETQYF	TRBV3-1	2	N5	Healthy Control (Blood)	1	G882
1915	CASSQDYRQETQYF	TRBV3-1	2	P4	Parkinson (Blood)	1	G882
1916	CASSQDVRQETQYF	TRBV3-1	1	N3	Healthy Control (Blood)	1	G882
1917	CASSPRDRNYEQYF	TRBV5-1	1	P5	Parkinson (Blood)	1	G883
1918	CASSPRDRSHEQYF	TRBV5-1	1	PD6	Parkinson (CSF)	1	G883
1919	CASSPRDRSNEQFF	TRBV5-1	1	P4	Parkinson (Blood)	1	G883
1920	CSARTSGRHEQYF	TRBV20-1	1	P6	Parkinson (Blood)	1	G885
1921	CSARTSGRYEQYF	TRBV20-1	1	P5	Parkinson (Blood)	1	G885
1922	CASSPIGGTDTQYF	TRBV18	1	N1	Healthy Control (Blood)	1	G886
1923	CASSPTGGTDTQYF	TRBV18	1	N8	Healthy Control (Blood)	1	G886
1924	CASSLGAGRETQYF	TRBV5-4	1	N1	Healthy Control (Blood)	1	G887
1925	CASSLGQGRETQYF	TRBV5-4	1	N5	Healthy Control (Blood)	1	G887
1926	CASSTSGGAGETQYF	TRBV5-1	2	P7	Parkinson (Blood)	2	G888
1927	CASSRSGGAGETQYF	TRBV5-1	1	P7	Parkinson (Blood)	1	G888
1928	CASSRDGGAGETQYF	TRBV5-1	1	N1	Healthy Control (Blood)	1	G888
1929	CASSSSGGAGETQYF	TRBV5-1	2	P7	Parkinson (Blood)	2	G888
1930	CASSPPSGRTDTQYF	TRBV18	1	N3	Healthy Control (Blood)	1	G889
1931	CASSPPSGNTDTQYF	TRBV18	1	N2	Healthy Control (Blood)	1	G889
1932	CASSTGYEQFF	TRBV12-3	1	P8	Parkinson (Blood)	1	G890
1933	CASSSGYEQFF	TRBV12-3	1	P1	Parkinson (Blood)	1	G890
1934	CASSLAPGTYEQYF	TRBV5-1	1	N4	Healthy Control (Blood)	1	G893
1935	CASSLGPGTYEQYF	TRBV5-1	1	N8	Healthy Control (Blood)	1	G893
1936	CASSLGPGAYEQYF	TRBV5-1	1	N2	Healthy Control (Blood)	1	G893
1937	CASSLGQGTYEQYF	TRBV5-1	1	N6	Healthy Control (Blood)	1	G893
1938	CASSLSLNSPLHF	TRBV5-1	1	P6	Parkinson (Blood)	1	G894
1939	CASSLSLESPLHF	TRBV5-1	1	P5	Parkinson (Blood)	1	G894
1940	CASSLTTDTQYF	TRBV12-3	1	P8	Parkinson (Blood)	1	G897
1941	CASSLVTDTQYF	TRBV12-3	1	P6	Parkinson (Blood)	1	G897
1942	CASSLSTDTQYF	TRBV12-3	2	N1	Healthy Control (Blood)	1	G897
1943	CASSLSTDTQYF	TRBV12-3	2	N5	Healthy Control (Blood)	1	G897
1944	CASSLGLANYEQYF	TRBV7-9	1	P4	Parkinson (Blood)	1	G898
1945	CASSLGLAGYEQYF	TRBV7-9	1	N8	Healthy Control (Blood)	1	G898
1946	CASSVTSGGTDTQYF	TRBV9	1	N1	Healthy Control (Blood)	1	G900
1947	CASSVASGGTDTQYF	TRBV9	1	P4	Parkinson (Blood)	1	G900
1948	CASSDTDRNTEAFF	TRBV6-4	1	P1	Parkinson (Blood)	1	G901
1949	CASSDTDRGTEAFF	TRBV6-4	1	P4	Parkinson (Blood)	1	G901
1950	CASSSGGGRGYTF	TRBV6-5	1	N5	Healthy Control (Blood)	1	G903
1951	CASSSSGGRGYTF	TRBV6-5	1	P2	Parkinson (Blood)	1	G903
1952	CATSRGSNTEAFF	TRBV15	1	N2	Healthy Control (Blood)	1	G904
1953	CATSRGSRTEAFF	TRBV15	1	P4	Parkinson (Blood)	1	G904
1954	CASSRYQGAEAFF	TRBV14	1	N2	Healthy Control (Blood)	1	G906
1955	CASSQFQGAEAFF	TRBV14	1	N6	Healthy Control (Blood)	1	G906
1956	CASSLVGVGELFF	TRBV11-3	1	N1	Healthy Control (Blood)	1	G907
1957	CASSLVGTGELFF	TRBV11-3	1	P1	Parkinson (Blood)	1	G907
1958	CASSRYNEQFF	TRBV28	1	HC4	Healthy Control (CSF)	1	G908
1959	CASTRYNEQFF	TRBV28	1	PD5	Parkinson (CSF)	1	G908
1960	CSARRSEAFF	TRBV20-1	1	N1	Healthy Control (Blood)	1	G909
1961	CSARRNEAFF	TRBV20-1	1	P4	Parkinson (Blood)	1	G909
1962	CSVATGNYGYTF	TRBV29-1	1	P2	Parkinson (Blood)	1	G910
1963	CSVGTGNYGYTF	TRBV29-1	1	N3	Healthy Control (Blood)	1	G910
1964	CSVATGSYGYTF	TRBV29-1	1	P4	Parkinson (Blood)	1	G910
1965	CASSPVRNQETQYF	TRBV18	1	N3	Healthy Control (Blood)	1	G911
1966	CASSPLRNQETQYF	TRBV18	1	N8	Healthy Control (Blood)	1	G911
1967	CASSPTGNEQFF	TRBV12-4	1	N6	Healthy Control (Blood)	1	G912
1968	CASSPTSNEQYF	TRBV12-4	1	N5	Healthy Control (Blood)	1	G912
1969	CAISEAGSNQPQHF	TRBV10-3	1	HC2	Healthy Control (CSF)	1	G913
1970	CAISERGSNQPQHF	TRBV10-3	1	N1	Healthy Control (Blood)	1	G913
1971	CASSLDIYEQYF	TRBV5-5	1	N5	Healthy Control (Blood)	1	G914
1972	CASSLDLYEQYF	TRBV5-5	1	N8	Healthy Control (Blood)	1	G914
1973	CASSPDRGYEQYF	TRBV5-1	1	P2	Parkinson (Blood)	1	G915
1974	CASSPDRGYEQFF	TRBV5-1	1	N1	Healthy Control (Blood)	1	G915
1975	CASSFLAGGRETQYF	TRBV6-5	2	P3	Parkinson (Blood)	2	G916
1976	CASSYLAGGRETQYF	TRBV6-5	2	N1	Healthy Control (Blood)	2	G916
1977	CASSYMSGGRETQYF	TRBV6-5	1	HC9	Healthy Control (CSF)	1	G916
1978	CASSPGGDEQFF	TRBV18	1	N1	Healthy Control (Blood)	1	G917
1979	CASSPGGNEQFF	TRBV18	1	P6	Parkinson (Blood)	1	G917
1980	CASSLVQETQYF	TRBV7-9	1	P8	Parkinson (Blood)	1	G918
1981	CASSLSQETQYF	TRBV7-9	1	N1	Healthy Control (Blood)	1	G918
1982	CASSLVEETQYF	TRBV7-9	1	N7	Healthy Control (Blood)	1	G918
1983	CASSLTQETQYF	TRBV7-9	1	P8	Parkinson (Blood)	1	G918
1984	CASSFSQETQYF	TRBV7-9	2	HC3	Healthy Control (CSF)	1	G918
1985	CASSDGVGTYNEQFF	TRBV6-4	1	N3	Healthy Control (Blood)	1	G919
1986	CASSDSIGTYNEQFF	TRBV6-4	1	P8	Parkinson (Blood)	1	G919
1987	CASSQGAGPSYEQYF	TRBV4-1	1	N2	Healthy Control (Blood)	1	G920
1988	CASSPGAGPSYEQYF	TRBV4-1	1	N5	Healthy Control (Blood)	1	G920
1989	CASSLDTNEQFF	TRBV11-3	1	HC9	Healthy Control (CSF)	1	G921
1990	CASSLDNNEQFF	TRBV11-3	1	N2	Healthy Control (Blood)	1	G921
1991	CASSQDRGPSGNTIYF	TRBV4-2	1	P5	Parkinson (Blood)	1	G922
1992	CASSQDRGPAGNTIYF	TRBV4-2	1	N1	Healthy Control (Blood)	1	G922
1993	CASSLPGSYEQYF	TRBV7-2	1	HC8	Healthy Control (CSF)	1	G923
1994	CASSLPNSYEQYF	TRBV7-2	1	N2	Healthy Control (Blood)	1	G923
1995	CASSYWAGGMNTEAFF	TRBV6-5	1	P8	Parkinson (Blood)	1	G924
1996	CASSYWTGGMNTEAFF	TRBV6-5	1	N2	Healthy Control (Blood)	1	G924
1997	CASSVEAGTTYNEQFF	TRBV9	1	N6	Healthy Control (Blood)	1	G927
1998	CASSVEAGQTYNEQFF	TRBV9	1	P8	Parkinson (Blood)	1	G927
[truncated: 2,298 more rows]

## Sheet: 67 PD-specific TCR group
Supplementary Table S7. Antigen specificity TCR clustering and potential PD-specific TCR groups.
ID	CDR3	v_gene	clonesize	sample	sampleType	sampleCloneSize	GroupID
1	CASSLSAGNTEAFF	TRBV7-9	1	N8	Healthy Control (Blood)	1	G3
2	CASSLQGGNTEAFF	TRBV7-9	1	P7	Parkinson (Blood)	1	G3
3	CASSFQGSNTEAFF	TRBV7-9	1	P8	Parkinson (Blood)	1	G3
4	CASSFQGQNTEAFF	TRBV7-9	1	N1	Healthy Control (Blood)	1	G3
5	CASSLAGSNTEAFF	TRBV7-9	1	P7	Parkinson (Blood)	1	G3
6	CASSLQAGNTEAFF	TRBV7-9	1	N8	Healthy Control (Blood)	1	G3
7	CASSFQGGNTEAFF	TRBV7-9	1	PD1	Parkinson (CSF)	1	G3
8	CASSLSTGNTEAFF	TRBV7-9	1	N1	Healthy Control (Blood)	1	G3
9	CASSVGSDSYNEQFF	TRBV9	1	N1	Healthy Control (Blood)	1	G19
10	CASSVGGSSYNEQFF	TRBV9	1	N5	Healthy Control (Blood)	1	G19
11	CASSVGSGSYNEQFF	TRBV9	1	P1	Parkinson (Blood)	1	G19
12	CASSVGGGSYNEQFF	TRBV9	2	N3	Healthy Control (Blood)	1	G19
13	CASSVGGGSYNEQFF	TRBV9	2	HC3	Healthy Control (CSF)	1	G19
14	CASSVGRSSYNEQFF	TRBV9	1	P8	Parkinson (Blood)	1	G19
15	CASSVAGSSYNEQFF	TRBV9	2	N5	Healthy Control (Blood)	2	G19
16	CASSVGQSSYNEQFF	TRBV9	1	N7	Healthy Control (Blood)	1	G19
17	CASSVGPDSYNEQFF	TRBV9	1	HC9	Healthy Control (CSF)	1	G19
18	CASSVGSSSYNEQFF	TRBV9	1	N5	Healthy Control (Blood)	1	G19
19	CASSVAGASYNEQFF	TRBV9	1	N4	Healthy Control (Blood)	1	G19
20	CASSVGSGGYNEQFF	TRBV9	1	P1	Parkinson (Blood)	1	G19
21	CASSVGGSTYNEQFF	TRBV9	1	PD6	Parkinson (CSF)	1	G19
22	CASSVGGNSYNEQFF	TRBV9	1	P8	Parkinson (Blood)	1	G19
23	CASSVASGGYNEQFF	TRBV9	1	P2	Parkinson (Blood)	1	G19
24	CASSAGGSSTDTQYF	TRBV9	1	N6	Healthy Control (Blood)	1	G40
25	CASSVGGGSTDTQYF	TRBV9	2	N2	Healthy Control (Blood)	1	G40
26	CASSVGGGSTDTQYF	TRBV9	2	P8	Parkinson (Blood)	1	G40
27	CASSVGGSSTDTQYF	TRBV9	1	PD4	Parkinson (CSF)	1	G40
28	CASSVGSGSYEQYF	TRBV9	1	PD1	Parkinson (CSF)	1	G44
29	CASSVSSGSYEQFF	TRBV9	1	N2	Healthy Control (Blood)	1	G44
30	CASSVGTGSYEQYF	TRBV9	1	N2	Healthy Control (Blood)	1	G44
31	CASSVSSGSYEQYF	TRBV9	1	P3	Parkinson (Blood)	1	G44
32	CASSRQSSTDTQYF	TRBV6-5	1	P7	Parkinson (Blood)	1	G52
33	CASSRDRGTDTQYF	TRBV6-5	2	PD4	Parkinson (CSF)	2	G52
34	CASSRDRSTDTQYF	TRBV6-5	1	P8	Parkinson (Blood)	1	G52
35	CASSRDSSTDTQYF	TRBV6-5	1	N5	Healthy Control (Blood)	1	G52
36	CASSLARDSYNEQFF	TRBV7-2	1	P4	Parkinson (Blood)	1	G81
37	CASSLARGSYNEQFF	TRBV7-2	1	PD6	Parkinson (CSF)	1	G81
38	CASSLGTSNEQFF	TRBV11-2	1	P6	Parkinson (Blood)	1	G153
39	CASSLGTGNEQFF	TRBV11-2	1	PD6	Parkinson (CSF)	1	G153
40	CASSSGTRYGYTF	TRBV27	1	P7	Parkinson (Blood)	1	G163
41	CASSAGTRYGYTF	TRBV27	1	PD6	Parkinson (CSF)	1	G163
42	CASSLAGGPGEQFF	TRBV12-4	1	P1	Parkinson (Blood)	1	G210
43	CASSLGGGPGEQFF	TRBV12-4	1	PD6	Parkinson (CSF)	1	G210
44	CASSYNRGGTEAFF	TRBV5-1	1	P6	Parkinson (Blood)	1	G217
45	CASSLERGGTEAFF	TRBV5-1	1	PD6	Parkinson (CSF)	1	G217
46	CASSLNRGGTEAFF	TRBV5-1	1	P2	Parkinson (Blood)	1	G217
47	CASSLEQGGTEAFF	TRBV5-1	1	N5	Healthy Control (Blood)	1	G217
48	CASSLEAGGTEAFF	TRBV5-1	1	N2	Healthy Control (Blood)	1	G217
49	CASSLDVGELFF	TRBV5-4	1	N1	Healthy Control (Blood)	1	G235
50	CASSLGAGELFF	TRBV5-4	1	P8	Parkinson (Blood)	1	G235
51	CASSLSVGELFF	TRBV5-4	1	N2	Healthy Control (Blood)	1	G235
52	CASSLSAGELFF	TRBV5-4	2	PD5	Parkinson (CSF)	2	G235
53	CASSLEGNQPQHF	TRBV5-1	1	N7	Healthy Control (Blood)	1	G252
54	CASSFEGDQPQHF	TRBV5-1	1	PD6	Parkinson (CSF)	1	G252
55	CASSLDGNQPQHF	TRBV5-1	1	P2	Parkinson (Blood)	1	G252
56	CASSLQGEQPQHF	TRBV5-1	1	P2	Parkinson (Blood)	1	G252
57	CASSLDSNQPQHF	TRBV5-1	2	N6	Healthy Control (Blood)	1	G252
58	CASSLDSNQPQHF	TRBV5-1	2	P4	Parkinson (Blood)	1	G252
59	CASSVVGAGEQFF	TRBV9	1	P8	Parkinson (Blood)	1	G286
60	CASSVVGGNEQFF	TRBV9	1	PD5	Parkinson (CSF)	1	G286
61	CASSVVAGNEQFF	TRBV9	1	N4	Healthy Control (Blood)	1	G286
62	CASSVVGGGEQFF	TRBV9	1	N5	Healthy Control (Blood)	1	G286
63	CASSDRVTGELFF	TRBV6-4	1	PD5	Parkinson (CSF)	1	G289
64	CASSDRATGELFF	TRBV6-4	1	P8	Parkinson (Blood)	1	G289
65	CAISDRTDTQYF	TRBV10-3	1	P5	Parkinson (Blood)	1	G325
66	CAISDHTDTQYF	TRBV10-3	1	PD6	Parkinson (CSF)	1	G325
67	CAISERTDTQYF	TRBV10-3	1	P7	Parkinson (Blood)	1	G325
68	CASSLGTGEETQYF	TRBV5-1	1	P3	Parkinson (Blood)	1	G330
69	CASELGTGQETQYF	TRBV5-1	1	N4	Healthy Control (Blood)	1	G330
70	CASSLGTGQETQYF	TRBV5-1	1	N5	Healthy Control (Blood)	1	G330
71	CASSLGTGSQTQYF	TRBV5-1	1	PD4	Parkinson (CSF)	1	G330
72	CASSLGTGSETQYF	TRBV5-1	1	N5	Healthy Control (Blood)	1	G330
73	CASSLGTGGETQYF	TRBV5-1	1	N3	Healthy Control (Blood)	1	G330
74	CASSLATGEETQYF	TRBV5-1	1	N1	Healthy Control (Blood)	1	G330
75	CASSYSGLMNTEAFF	TRBV6-5	1	P2	Parkinson (Blood)	1	G379
76	CASSYSGVMNTEAFF	TRBV6-5	1	N7	Healthy Control (Blood)	1	G379
77	CASSYSGILNTEAFF	TRBV6-5	1	PD4	Parkinson (CSF)	1	G379
78	CSARLAGGEDTQYF	TRBV20-1	1	PD1	Parkinson (CSF)	1	G386
79	CSARLAGGQETQYF	TRBV20-1	13	N1	Healthy Control (Blood)	10	G386
80	CSARLAGGQETQYF	TRBV20-1	13	P5	Parkinson (Blood)	3	G386
81	CSARLAGGPDTQYF	TRBV20-1	1	P6	Parkinson (Blood)	1	G386
82	CSARLAGNQETQYF	TRBV20-1	1	P8	Parkinson (Blood)	1	G386
83	CASSIGGEQFF	TRBV9	1	PD6	Parkinson (CSF)	1	G413
84	CASSVGGEQFF	TRBV9	1	P8	Parkinson (Blood)	1	G413
85	CASSQDGLAGGEQYF	TRBV3-1	1	PD5	Parkinson (CSF)	1	G444
86	CASSQPGLAGGEQYF	TRBV3-1	1	P5	Parkinson (Blood)	1	G444
87	CSVVQHTQYF	TRBV29-1	14	P3	Parkinson (Blood)	14	G452
88	CSVIQHTQYF	TRBV29-1	6	PD4	Parkinson (CSF)	6	G452
89	CRATSGRATDTQYF	TRBV20-1	1	P8	Parkinson (Blood)	1	G454
90	CSAPSGRATDTQYF	TRBV20-1	1	PD6	Parkinson (CSF)	1	G454
91	CASSPGQLNTEAFF	TRBV28	1	P3	Parkinson (Blood)	1	G491
92	CASSPGALNTEAFF	TRBV28	1	PD6	Parkinson (CSF)	1	G491
93	CASSGGALNTEAFF	TRBV28	1	PD6	Parkinson (CSF)	1	G491
94	CASSPGAMNTEAFF	TRBV28	2	PD6	Parkinson (CSF)	2	G491
95	CASSSGALNTEAFF	TRBV28	3	HC9	Healthy Control (CSF)	1	G491
96	CASSPDETQYF	TRBV18	1	N8	Healthy Control (Blood)	1	G501
97	CASSPEETQYF	TRBV18	1	P4	Parkinson (Blood)	1	G501
98	CASSPQETQYF	TRBV18	2	N2	Healthy Control (Blood)	1	G501
99	CASSPQETQYF	TRBV18	2	PD1	Parkinson (CSF)	1	G501
100	CSAREGLNTEAFF	TRBV20-1	1	P8	Parkinson (Blood)	1	G502
101	CSARDGLNTEAFF	TRBV20-1	2	PD5	Parkinson (CSF)	2	G502
102	CASSEEASASYEQYF	TRBV6-1	1	PD5	Parkinson (CSF)	1	G504
103	CASSEEAGGSYEQYF	TRBV6-1	1	N3	Healthy Control (Blood)	1	G504
104	CASSEEASGSYEQYF	TRBV6-1	1	P5	Parkinson (Blood)	1	G504
105	CASSPGQAYGYTF	TRBV7-2	1	PD1	Parkinson (CSF)	1	G507
106	CASSPGQVYGYTF	TRBV7-2	1	P7	Parkinson (Blood)	1	G507
107	CASSLGGGAHNEQFF	TRBV5-1	1	PD6	Parkinson (CSF)	1	G533
108	CASSLAGGSYNEQFF	TRBV5-1	4	N6	Healthy Control (Blood)	4	G533
109	CASSLGGGAYNEQFF	TRBV5-1	1	N4	Healthy Control (Blood)	1	G533
110	CASSTGGGSYNEQFF	TRBV5-1	1	P8	Parkinson (Blood)	1	G533
111	CASSLGGGSYNEQFF	TRBV5-1	2	P4	Parkinson (Blood)	1	G533
112	CASSVGTVQETQYF	TRBV9	1	HC4	Healthy Control (CSF)	1	G554
113	CASSTGTVQETQYF	TRBV9	1	PD5	Parkinson (CSF)	1	G554
114	CASSVGTEQETQYF	TRBV9	1	N8	Healthy Control (Blood)	1	G554
115	CASSVGTAQETQYF	TRBV9	1	P6	Parkinson (Blood)	1	G554
116	CASSRDRAQETQYF	TRBV2	1	P2	Parkinson (Blood)	1	G555
117	CASSRDRGQETQYF	TRBV2	1	PD1	Parkinson (CSF)	1	G555
118	CASSPGTVNEKLFF	TRBV7-9	1	P7	Parkinson (Blood)	1	G573
119	CASSPGQVNEKLFF	TRBV7-9	1	PD6	Parkinson (CSF)	1	G573
120	CASSVAGYTNEKLFF	TRBV9	1	P5	Parkinson (Blood)	1	G585
121	CASSVTGFTNEKLFF	TRBV9	1	PD6	Parkinson (CSF)	1	G585
122	CASSYGETQYF	TRBV27	1	P5	Parkinson (Blood)	1	G605
123	CASSFGETQYF	TRBV27	1	PD1	Parkinson (CSF)	1	G605
124	CSARTSTYEQYF	TRBV20-1	1	P1	Parkinson (Blood)	1	G621
125	CSARSSTYEQYF	TRBV20-1	1	PD4	Parkinson (CSF)	1	G621
126	CASSVLGQPQHF	TRBV2	1	P3	Parkinson (Blood)	1	G708
127	CASSLLGQPQHF	TRBV2	1	PD1	Parkinson (CSF)	1	G708
128	CASSERAGSTGELFF	TRBV2	1	P4	Parkinson (Blood)	1	G721
129	CASSEMAGSTGELFF	TRBV2	1	PD1	Parkinson (CSF)	1	G721
130	CASSLGGWEQYF	TRBV5-1	1	N2	Healthy Control (Blood)	1	G733
131	CASSLGGHEQYF	TRBV5-1	1	N5	Healthy Control (Blood)	1	G733
132	CASSIGGNEQFF	TRBV5-1	1	P4	Parkinson (Blood)	1	G733
133	CASSLQGNEQYF	TRBV5-1	1	PD1	Parkinson (CSF)	1	G733
134	CASSLQGNEQFF	TRBV5-1	2	N2	Healthy Control (Blood)	1	G733
135	CASSLQGNEQFF	TRBV5-1	2	N5	Healthy Control (Blood)	1	G733
136	CASSLGAYEQYF	TRBV5-1	1	P5	Parkinson (Blood)	1	G733
137	CASSLGGNEQYF	TRBV5-1	1	P4	Parkinson (Blood)	1	G733
138	CASSQVAGELFF	TRBV3-1	1	P6	Parkinson (Blood)	1	G771
139	CASSQVTGELFF	TRBV3-1	2	N3	Healthy Control (Blood)	1	G771
140	CASSQVTGELFF	TRBV3-1	2	PD6	Parkinson (CSF)	1	G771
141	CASSVDGSGRGETQYF	TRBV9	3	PD5	Parkinson (CSF)	2	G787
142	CASSVGGSGRGETQYF	TRBV9	1	P3	Parkinson (Blood)	1	G787
143	CASSFEQPYEQYF	TRBV28	1	P1	Parkinson (Blood)	1	G860
144	CASSLEQPYEQYF	TRBV28	2	PD5	Parkinson (CSF)	2	G860
145	CASSPRDRNYEQYF	TRBV5-1	1	P5	Parkinson (Blood)	1	G883
146	CASSPRDRSHEQYF	TRBV5-1	1	PD6	Parkinson (CSF)	1	G883
147	CASSPRDRSNEQFF	TRBV5-1	1	P4	Parkinson (Blood)	1	G883
148	CASSDGQNTEAFF	TRBV6-6	6	P1	Parkinson (Blood)	5	G936
149	CASSDGQNTEAFF	TRBV6-6	6	PD4	Parkinson (CSF)	1	G936
150	CASSPRGGKETQYF	TRBV18	1	P7	Parkinson (Blood)	1	G951
151	CASSPRGGEETQYF	TRBV18	1	PD1	Parkinson (CSF)	1	G951
152	CASSSGGRGNEQFF	TRBV5-1	1	P6	Parkinson (Blood)	1	G1027
153	CASSSGGAGNEQFF	TRBV5-1	1	PD4	Parkinson (CSF)	1	G1027
154	CASSSGGRDNEQFF	TRBV5-1	1	N3	Healthy Control (Blood)	1	G1027
155	CASSLEGNTEAFF	TRBV7-3	1	PD1	Parkinson (CSF)	1	G1031
156	CASSLQGNTEAFF	TRBV7-3	2	P2	Parkinson (Blood)	1	G1031
157	CASSLQGNTEAFF	TRBV7-3	2	HC2	Healthy Control (CSF)	1	G1031
158	CASSLTANTGELFF	TRBV7-2	1	P2	Parkinson (Blood)	1	G1069
159	CASSLTLNTGELFF	TRBV7-2	1	PD4	Parkinson (CSF)	1	G1069
160	CASSLVMNTGELFF	TRBV7-2	1	P8	Parkinson (Blood)	1	G1069
161	CASSLVANTGELFF	TRBV7-2	1	P3	Parkinson (Blood)	1	G1069
162	CASSAAGGTEAFF	TRBV9	1	P7	Parkinson (Blood)	1	G1119
163	CASSVGGNTEAFF	TRBV9	2	N4	Healthy Control (Blood)	1	G1119
164	CASSVGGNTEAFF	TRBV9	2	P8	Parkinson (Blood)	1	G1119
165	CASSVAGSTEAFF	TRBV9	1	HC9	Healthy Control (CSF)	1	G1119
166	CASSVAGNTEAFF	TRBV9	1	N2	Healthy Control (Blood)	1	G1119
167	CASSVAGGTEAFF	TRBV9	7	P3	Parkinson (Blood)	1	G1119
168	CASSVAGGTEAFF	TRBV9	7	P7	Parkinson (Blood)	4	G1119
169	CASSVAGGTEAFF	TRBV9	7	PD5	Parkinson (CSF)	2	G1119
170	CASSVTGNTEAFF	TRBV9	2	N8	Healthy Control (Blood)	1	G1119
171	CASSVTGNTEAFF	TRBV9	2	PD6	Parkinson (CSF)	1	G1119
172	CASSVGGRTEAFF	TRBV9	1	N8	Healthy Control (Blood)	1	G1119
173	CASSAGGGTEAFF	TRBV9	1	P8	Parkinson (Blood)	1	G1119
174	CASSLFASGIYNEQFF	TRBV28	1	PD5	Parkinson (CSF)	1	G1133
175	CASSLLASGIYNEQFF	TRBV28	1	P6	Parkinson (Blood)	1	G1133
176	CASSRTSYEQYF	TRBV3-1	1	N3	Healthy Control (Blood)	1	G1143
177	CASSRTDYEQYF	TRBV3-1	2	P2	Parkinson (Blood)	1	G1143
178	CASSRTDYEQYF	TRBV3-1	2	PD6	Parkinson (CSF)	1	G1143
179	CASRAGDQPQHF	TRBV6-5	1	PD4	Parkinson (CSF)	1	G1161
180	CASRTGDQPQHF	TRBV6-5	1	P8	Parkinson (Blood)	1	G1161
181	CASRSGDQPQHF	TRBV6-5	1	HC2	Healthy Control (CSF)	1	G1161
182	CASSPTGGKQPQHF	TRBV12-3	2	PD6	Parkinson (CSF)	2	G1269
183	CASSTTGGNQPQHF	TRBV12-3	1	P3	Parkinson (Blood)	1	G1269
184	CASSPTGGNQPQHF	TRBV12-3	1	N4	Healthy Control (Blood)	1	G1269
185	CASSQGLSGNTIYF	TRBV4-2	1	PD4	Parkinson (CSF)	1	G1290
186	CASSQGLTGNTIYF	TRBV4-2	1	P7	Parkinson (Blood)	1	G1290
187	CSARVLNTEAFF	TRBV20-1	1	P5	Parkinson (Blood)	1	G1344
188	CSARILNTEAFF	TRBV20-1	1	PD6	Parkinson (CSF)	1	G1344
189	CASSQVSPGEQYF	TRBV3-1	1	P5	Parkinson (Blood)	1	G1387
190	CASSQTSPGEQFF	TRBV3-1	2	PD4	Parkinson (CSF)	2	G1387
191	CASSPHGSSYNEQFF	TRBV28	1	P5	Parkinson (Blood)	1	G1417
192	CASSPSGSSYNEQFF	TRBV28	1	P3	Parkinson (Blood)	1	G1417
193	CASSPPGSSYNEQFF	TRBV28	3	P4	Parkinson (Blood)	1	G1417
194	CASSPPGSSYNEQFF	TRBV28	3	PD6	Parkinson (CSF)	2	G1417
195	CASSYGDKYEQYF	TRBV6-5	1	P6	Parkinson (Blood)	1	G1444
196	CASSYGDSYEQYF	TRBV6-5	2	PD4	Parkinson (CSF)	2	G1444
197	CASSTSNTEAFF	TRBV28	1	P2	Parkinson (Blood)	1	G1467
198	CATSTSNTEAFF	TRBV28	1	PD1	Parkinson (CSF)	1	G1467
199	CASSTQNTEAFF	TRBV28	1	N2	Healthy Control (Blood)	1	G1467
200	CASSLGQGGYTF	TRBV7-9	1	PD6	Parkinson (CSF)	1	G1523
201	CASSFGQGGYTF	TRBV7-9	1	P1	Parkinson (Blood)	1	G1523
202	CASSLGQGYEQYF	TRBV11-2	4	P8	Parkinson (Blood)	1	G1604
203	CASSLGQGYEQYF	TRBV11-2	4	PD4	Parkinson (CSF)	3	G1604
204	CASSLGEGYEQYF	TRBV11-2	1	P8	Parkinson (Blood)	1	G1604
205	CASKLAGEETQYF	TRBV28	1	P6	Parkinson (Blood)	1	G1620
206	CASSLAGEETQYF	TRBV28	2	PD5	Parkinson (CSF)	2	G1620
207	CASSIAGSEQYF	TRBV19	1	PD4	Parkinson (CSF)	1	G1759
208	CASSIGGTEQFF	TRBV19	1	P4	Parkinson (Blood)	1	G1759
209	CASSIGGSEQYF	TRBV19	1	P1	Parkinson (Blood)	1	G1759
210	CASSLEAGAYNEQFF	TRBV7-3	6	PD5	Parkinson (CSF)	6	G1940
211	CASSLTAGAYNEQFF	TRBV7-3	1	P3	Parkinson (Blood)	1	G1940
212	CASSGQNTGELFF	TRBV5-1	1	PD6	Parkinson (CSF)	1	G1982
213	CASSSQNTGELFF	TRBV5-1	1	P3	Parkinson (Blood)	1	G1982
214	CATSDAGRPDYGYTF	TRBV24-1	1	P4	Parkinson (Blood)	1	G1999
215	CATSDAGRKDYGYTF	TRBV24-1	1	PD1	Parkinson (CSF)	1	G1999
216	CASSFGGGGYEQYF	TRBV5-1	1	P3	Parkinson (Blood)	1	G2139
217	CASSLGGGGYEQFF	TRBV5-1	1	N1	Healthy Control (Blood)	1	G2139
218	CASSLGAGGYEQYF	TRBV5-1	1	PD3	Parkinson (CSF)	1	G2139
219	CASSLSGTDTQYF	TRBV7-7	1	PD6	Parkinson (CSF)	1	G2145
220	CASSLGGTDTQYF	TRBV7-7	1	P8	Parkinson (Blood)	1	G2145
221	CASSLESGDQPQHF	TRBV5-1	1	PD1	Parkinson (CSF)	1	G2187
222	CASSLEAGDQPQHF	TRBV5-1	1	P1	Parkinson (Blood)	1	G2187
